# Supplementary material for: A multiphase theory for spreading microbial swarms and films
Source: eLife. 2019 Apr 30;8:e42697. doi: 10.7554/eLife.42697 (PMC6491038; doi:10.7554/eLife.42697)
Supplement: Source code 1. [file elife-42697-code1.mph]

Archive with 14 entries (14 files):
- geommanager1.mphbin
- geom1.mphbin
- geom2.mphbin
- mesh1.mphbin
- meshassoc1.mphbin
- solution1.mphbin
- savepoint1/geommanager1.mphbin
- savepoint1/xmesh1.mphbin
- modelinfo.xml
- usedlicenses.txt
- guimodel.xml
- savepoint1/model.xml
- model.xml
- savepoint1/savepoint.xml
