# Supplementary material for: A multiphase theory for spreading microbial swarms and films
Source: eLife. 2019 Apr 30;8:e42697. doi: 10.7554/eLife.42697 (PMC6491038; doi:10.7554/eLife.42697)
Supplement: Source code 1. [file elife-42697-code1.mph › modelinfo.xml]

<?xml version="1.0" encoding="UTF-8"?>
<modelInfo comsolVersion="5.0.1.276" entityComments="untitled&#xa;&#xa;" modelType="MODEL" passwordProtection="off" title="untitled" description="">
  <historyInfo createdIn="COMSOL 5.0 (Build: 276)" author="" createdDate="1493940818919" lastModifiedBy="" lastModifiedDate="1549152794044"/>
  <licenseInfo products=""/>
  <physicsInfo physics="General_form_PDE"/>
</modelInfo>
