# Supplementary material for: A multiphase theory for spreading microbial swarms and films
Source: eLife. 2019 Apr 30;8:e42697. doi: 10.7554/eLife.42697 (PMC6491038; doi:10.7554/eLife.42697)
Supplement: Source code 1. [file elife-42697-code1.mph › savepoint1/model.xml]

<?xml version="1.0" encoding="UTF-8"?>
<com.comsol.mph-v15:Model xmi:version="2.0" xmlns:xmi="http://www.omg.org/XMI" xmlns:xsi="http://www.w3.org/2001/XMLSchema-instance" xmlns:com.comsol.mph-v15="http://www.comsol.com/mph/v15" tag="savepoint1" entityName="swarm_simulation.mph" entityComments="untitled&#xA;&#xA;" entityAuthor="" entityCreationTime="1493940818919" entityModifyTime="1549130228586" entityModifiedBy="" multiphysicsEventHandlers="//@material" savePoint="true" savedInVersion="454" comsolVersion="COMSOL 5.0 (Build: 276)" baseSystem="SI" srl="1035431">
  <entityFlags>nodeactivate</entityFlags>
  <entityFlags>noremove</entityFlags>
  <param tag="param" entityName="Parameters" entityComments="" entityAuthor="" entityCreationTime="1493940818935" visible="true">
    <entityFlags>nodeactivate</entityFlags>
    <entityFlags>noremove</entityFlags>
    <expressions key="hmax">
      <value tag="hmax" expression="0.5E-6" description="max swarm thickness"/>
    </expressions>
    <expressions key="phi0">
      <value tag="phi0" expression="0.5" description="equilibirium conc of cells"/>
    </expressions>
    <expressions key="gamma">
      <value tag="gamma" expression="1E-2" description="surface tension of swarm fluid (N/m)"/>
    </expressions>
    <expressions key="mu">
      <value tag="mu" expression="1E-3" description="viscosity of swarm fluid (Pa.s)"/>
    </expressions>
    <expressions key="a">
      <value tag="a" expression="0.5E-6" description="size of bacteria"/>
    </expressions>
    <expressions key="beta1">
      <value tag="beta1" expression="2/9" description="2a^2/h*^2"/>
    </expressions>
    <expressions key="beta2">
      <value tag="beta2" expression="0.10" description="ratio of water uptake to g0*hmax"/>
    </expressions>
    <expressions key="h10">
      <value tag="h10" expression="0.025" description="threshold for bacterial growth"/>
    </expressions>
    <expressions key="h1lim">
      <value tag="h1lim" expression="1" description="limiting thickness of biomass"/>
    </expressions>
    <expressions key="h1s">
      <value tag="h1s" expression="hp" description="stable fixed point"/>
    </expressions>
    <expressions key="hp">
      <value tag="hp" expression="h10/2"/>
    </expressions>
    <expressions key="L">
      <value tag="L" expression="150" description="geometry width"/>
    </expressions>
    <expressions key="t">
      <value tag="t" expression="0.0" description="Time"/>
    </expressions>
  </param>
  <study entityName="List" entityComments="" entityAuthor="" entityCreationTime="1493940818919" model="/">
    <objects key="std1">
      <value tag="std1" entityName="Study 1" entityComments="" entityAuthor="" entityCreationTime="1493944849804">
        <tags tag="Analysis" values="1,'std1'" readOnly="true"/>
        <entityFlags>nodeactivate</entityFlags>
        <feature model="/">
          <features key="time">
            <value xsi:type="com.comsol.mph-v15:StudyFeature" tag="time" entityName="Time Dependent" entityComments="" entityAuthor="" entityCreationTime="1493944849807" operationID="Transient" key="true[]activateg|on|activateCouplingactivateimagenull|autoremeshoffautoremeshgeomgeom1disabledcouplingdisabledphysicsdisabledvariables[]discretizationg|physics|geometricNonlinearityoffgeometricNonlinearityActiveongeomselectiongeom1initmethodinitinitsolcurrentcurrentinitsolhideoninitsolusecurrentcurrentinitstudyzerozeroinitstudyhideoninitstudystepnulllistsolofflistsolnum1|manualsoloffmanualsolnum1meshgeom1|mesh1|multiphysicsSelectionnullnotlistsoloffnotlistsolnum1|notmanualsoloffnotmanualsolnum1|notsolcurrentcurrentnotsolhideonnotsolmethodinitnotsolnum1notsolnumhideonnotsolusecurrentcurrentnotsolvertypenonenotstudyzerozeronotstudyhideonnotstudystepnullnott0.0nottimeinterpoffoldinitsoluse0oldnotsoluse0optimizationoffoutputhideoffphysselectiongplistarrplotoffplotfreqtoutplotgrouppg1Defaultpnameprobefreqtstepsprobes[]probeselallpunitrtol1.0E-6rtolactiveonshowGeometricNonlinearityoffsolnum1solnumhideonsolvertypenonesweeptypesparset0.0time_discreteofftimeadapgeomgeom1timeadaptionofftimeinterpofftlistrange(0,0.1,1)tunitsuseadvanceddisableoffuseinitsoloffuseparamoffusesoloff">
              <tags tag="Analysis" values="1,'std1/time'" readOnly="true"/>
              <properties key="tdescr">
                <value tag="tdescr" value="Time"/>
              </properties>
              <properties key="usetunit">
                <value tag="usetunit" value="on"/>
              </properties>
              <properties key="tunit">
                <value tag="tunit" value="s"/>
              </properties>
              <properties key="tlist">
                <value tag="tlist" value="range(0,5,100)" valueArray="1|21,'0','5','10','15','20','25','30','35','40','45','50','55','60','65','70','75','80','85','90','95','100'"/>
              </properties>
              <properties key="tlist_vector_method">
                <value tag="tlist_vector_method" value="step"/>
              </properties>
              <properties key="tlist_vector_start">
                <value tag="tlist_vector_start" value=""/>
              </properties>
              <properties key="tlist_vector_stop">
                <value tag="tlist_vector_stop" value=""/>
              </properties>
              <properties key="tlist_vector_step">
                <value tag="tlist_vector_step" value=""/>
              </properties>
              <properties key="tlist_vector_numvalues">
                <value tag="tlist_vector_numvalues" value=""/>
              </properties>
              <properties key="tlist_vector_function">
                <value tag="tlist_vector_function" value="none"/>
              </properties>
              <properties key="rtol">
                <value tag="rtol" value="1E-6"/>
              </properties>
              <properties key="rtolactive">
                <value tag="rtolactive" value="on"/>
              </properties>
              <properties key="time_discrete">
                <value tag="time_discrete" value="off"/>
              </properties>
              <properties key="showGeometricNonlinearity">
                <value tag="showGeometricNonlinearity" value="off"/>
              </properties>
              <properties key="geometricNonlinearityActive">
                <value tag="geometricNonlinearityActive" value="on"/>
              </properties>
              <properties key="geometricNonlinearity">
                <value tag="geometricNonlinearity" value="off"/>
              </properties>
              <properties key="outputhide">
                <value tag="outputhide" value="off"/>
              </properties>
              <properties key="plot">
                <value tag="plot" value="on"/>
              </properties>
              <properties key="plotgroup">
                <value tag="plotgroup" value="Default" compositeIndex="0"/>
              </properties>
              <properties key="plotfreq">
                <value tag="plotfreq" value="tout"/>
              </properties>
              <properties key="probesel">
                <value tag="probesel" value="all"/>
              </properties>
              <properties key="probes">
                <value tag="probes" referenceContainerList="//@probe"/>
              </properties>
              <properties key="probefreq">
                <value tag="probefreq" value="tsteps"/>
              </properties>
              <properties key="physselection">
                <value tag="physselection" reference="//@physics/@physints[key='g']/@value" referenceContainerList="//@physics"/>
              </properties>
              <properties key="activate">
                <value tag="activate" valueArray="1|2,'g','on'"/>
              </properties>
              <properties key="discretization">
                <value tag="discretization" valueArray="1|2,'g','physics'"/>
              </properties>
              <properties key="useadvanceddisable">
                <value tag="useadvanceddisable" value="off"/>
              </properties>
              <properties key="activateimage">
                <value tag="activateimage" valueArray="1|1, "/>
              </properties>
              <properties key="disabledvariables">
                <value tag="disabledvariables" referenceContainerList="//@expr"/>
              </properties>
              <properties key="disabledphysics">
                <value tag="disabledphysics" valueArray="1|0"/>
              </properties>
              <properties key="multiphysicsSelection">
                <value tag="multiphysicsSelection" referenceContainerList="//@multiphysics"/>
              </properties>
              <properties key="activateCoupling">
                <value tag="activateCoupling" valueArray="1|0"/>
              </properties>
              <properties key="disabledcoupling">
                <value tag="disabledcoupling" valueArray="1|0"/>
              </properties>
              <properties key="useinitsol">
                <value tag="useinitsol" value="off"/>
              </properties>
              <properties key="initmethod">
                <value tag="initmethod" value="init"/>
              </properties>
              <properties key="initstudy">
                <value tag="initstudy" value="zero" referenceContainerList="//@study" compositeIndex="0"/>
              </properties>
              <properties key="initstudyhide">
                <value tag="initstudyhide" value="on"/>
              </properties>
              <properties key="initsol">
                <value tag="initsol" value="current" compositeIndex="0"/>
              </properties>
              <properties key="initsolhide">
                <value tag="initsolhide" value="on"/>
              </properties>
              <properties key="initsoluse">
                <value tag="initsoluse" value="current" compositeIndex="0"/>
              </properties>
              <properties key="oldinitsoluse">
                <value tag="oldinitsoluse" value="0"/>
              </properties>
              <properties key="initstudystep">
                <value tag="initstudystep"/>
              </properties>
              <properties key="solnumhide">
                <value tag="solnumhide" value="on"/>
              </properties>
              <properties key="solnum">
                <value tag="solnum" value="1" compositeIndex="1"/>
              </properties>
              <properties key="solvertype">
                <value tag="solvertype" value="none"/>
              </properties>
              <properties key="timeinterp">
                <value tag="timeinterp" value="off"/>
              </properties>
              <properties key="t">
                <value tag="t" value="0"/>
              </properties>
              <properties key="manualsol">
                <value tag="manualsol" value="off"/>
              </properties>
              <properties key="manualsolnum">
                <value tag="manualsolnum" value="1"/>
              </properties>
              <properties key="listsol">
                <value tag="listsol" value="off"/>
              </properties>
              <properties key="listsolnum">
                <value tag="listsolnum" valueArray="1|1,'1'"/>
              </properties>
              <properties key="usesol">
                <value tag="usesol" value="off"/>
              </properties>
              <properties key="notsolmethod">
                <value tag="notsolmethod" value="init"/>
              </properties>
              <properties key="notstudy">
                <value tag="notstudy" value="zero" referenceContainerList="//@study" compositeIndex="0"/>
              </properties>
              <properties key="notstudyhide">
                <value tag="notstudyhide" value="on"/>
              </properties>
              <properties key="notsol">
                <value tag="notsol" value="current" compositeIndex="0"/>
              </properties>
              <properties key="notsolhide">
                <value tag="notsolhide" value="on"/>
              </properties>
              <properties key="notsoluse">
                <value tag="notsoluse" value="current" compositeIndex="0"/>
              </properties>
              <properties key="oldnotsoluse">
                <value tag="oldnotsoluse" value="0"/>
              </properties>
              <properties key="notstudystep">
                <value tag="notstudystep"/>
              </properties>
              <properties key="notsolnumhide">
                <value tag="notsolnumhide" value="on"/>
              </properties>
              <properties key="notsolnum">
                <value tag="notsolnum" value="1" compositeIndex="1"/>
              </properties>
              <properties key="notsolvertype">
                <value tag="notsolvertype" value="none"/>
              </properties>
              <properties key="nottimeinterp">
                <value tag="nottimeinterp" value="off"/>
              </properties>
              <properties key="nott">
                <value tag="nott" value="0"/>
              </properties>
              <properties key="notmanualsol">
                <value tag="notmanualsol" value="off"/>
              </properties>
              <properties key="notmanualsolnum">
                <value tag="notmanualsolnum" valueArray="1|1,'1'"/>
              </properties>
              <properties key="notmanualsolnum_vector_method">
                <value tag="notmanualsolnum_vector_method" value="step"/>
              </properties>
              <properties key="notmanualsolnum_vector_start">
                <value tag="notmanualsolnum_vector_start" value=""/>
              </properties>
              <properties key="notmanualsolnum_vector_stop">
                <value tag="notmanualsolnum_vector_stop" value=""/>
              </properties>
              <properties key="notmanualsolnum_vector_step">
                <value tag="notmanualsolnum_vector_step" value=""/>
              </properties>
              <properties key="notmanualsolnum_vector_numvalues">
                <value tag="notmanualsolnum_vector_numvalues" value=""/>
              </properties>
              <properties key="notmanualsolnum_vector_function">
                <value tag="notmanualsolnum_vector_function" value="none"/>
              </properties>
              <properties key="notlistsol">
                <value tag="notlistsol" value="off"/>
              </properties>
              <properties key="notlistsolnum">
                <value tag="notlistsolnum" valueArray="1|1,'1'"/>
              </properties>
              <properties key="geomselection">
                <value tag="geomselection" reference="//@geom/@geoms[key='geom1']/@value" referenceContainerList="//@geom"/>
              </properties>
              <properties key="mesh">
                <value tag="mesh" valueArray="1|2,'geom1','mesh1'"/>
              </properties>
              <properties key="useparam">
                <value tag="useparam" value="off"/>
              </properties>
              <properties key="sweeptype">
                <value tag="sweeptype" value="sparse"/>
              </properties>
              <properties key="pname">
                <value tag="pname" valueArray="1|0"/>
              </properties>
              <properties key="plistarr">
                <value tag="plistarr" valueArray="0"/>
              </properties>
              <properties key="plistarr_vector_method">
                <value tag="plistarr_vector_method" valueArray="1|0"/>
              </properties>
              <properties key="plistarr_vector_start">
                <value tag="plistarr_vector_start" valueArray="1|0"/>
              </properties>
              <properties key="plistarr_vector_stop">
                <value tag="plistarr_vector_stop" valueArray="1|0"/>
              </properties>
              <properties key="plistarr_vector_step">
                <value tag="plistarr_vector_step" valueArray="1|0"/>
              </properties>
              <properties key="plistarr_vector_numvalues">
                <value tag="plistarr_vector_numvalues" valueArray="1|0"/>
              </properties>
              <properties key="plistarr_vector_function">
                <value tag="plistarr_vector_function" valueArray="1|0"/>
              </properties>
              <properties key="punit">
                <value tag="punit" valueArray="1|0"/>
              </properties>
              <properties key="timeadaption">
                <value tag="timeadaption" value="off"/>
              </properties>
              <properties key="timeadapgeom">
                <value tag="timeadapgeom" reference="//@geom/@geoms[key='geom1']/@value" referenceContainerList="//@geom"/>
              </properties>
              <properties key="autoremesh">
                <value tag="autoremesh" value="off"/>
              </properties>
              <properties key="autoremeshgeom">
                <value tag="autoremeshgeom" reference="//@geom/@geoms[key='geom1']/@value" referenceContainerList="//@geom"/>
              </properties>
              <properties key="optimization">
                <value tag="optimization" value="off"/>
              </properties>
              <feature xsi:type="com.comsol.mph-v15:StudyFeatureList" model="/"/>
              <mglevel model="/"/>
            </value>
          </features>
        </feature>
      </value>
    </objects>
  </study>
  <cpl entityName="List" entityComments="" entityAuthor="" entityCreationTime="1493940818920" model="/"/>
  <frame entityName="List" entityComments="" entityAuthor="" entityCreationTime="1493940818920" model="/">
    <frames key="material1">
      <value tag="material1" coord="3,'x','y','z'" geom="//@geom/@geoms[key='geom1']/@value" sorder="5"/>
    </frames>
  </frame>
  <weak entityName="List" entityComments="" entityAuthor="" entityCreationTime="1493942272192" model="/"/>
  <selection entityName="List" entityComments="" entityAuthor="" entityCreationTime="1493940819428" model="/"/>
  <view entityName="Views" entityComments="" entityAuthor="" entityCreationTime="1493940818927" model="/">
    <views key="view1">
      <value tag="view1" entityName="View 1" entityComments="" entityAuthor="" entityCreationTime="1493940819429" operationID="ModelView1D" geom="//@geom/@geoms[key='geom1']/@value" sdim="1" current="true" globalcurrent="true">
        <entityFlags>nodeactivate</entityFlags>
        <properties key="showlabels">
          <value tag="showlabels" value="off"/>
        </properties>
        <properties key="showDirections">
          <value tag="showDirections" value="off"/>
        </properties>
        <properties key="locked">
          <value tag="locked" value="off"/>
        </properties>
        <properties key="drawhidestatus">
          <value tag="drawhidestatus" value="hide"/>
        </properties>
        <properties key="geomhidestatus">
          <value tag="geomhidestatus" value="hide"/>
        </properties>
        <properties key="isnew">
          <value tag="isnew" value="off"/>
        </properties>
        <properties key="postviewkey">
          <value tag="postviewkey" value=""/>
        </properties>
        <properties key="workplaneclip">
          <value tag="workplaneclip" value="off"/>
        </properties>
        <feature xsi:type="com.comsol.mph-v15:ViewFeatureList" model="/"/>
        <hideObjects entityName="List" entityComments="" entityAuthor="" entityCreationTime="1493940819443" model="/"/>
        <hideEntities entityName="List" entityComments="" entityAuthor="" entityCreationTime="1493940819444" model="/"/>
        <axis tag="axis" storedParent="//@modelNode/@modelNodes[key='comp1']/@value" entityName="Axis" entityComments="" entityAuthor="" entityCreationTime="1493940819836" operationID="Axis1D">
          <entityFlags>noremove</entityFlags>
          <entityFlags>nodeactivate</entityFlags>
          <properties key="xmin">
            <value tag="xmin" value="-2.0049362182617188"/>
          </properties>
          <properties key="xmax">
            <value tag="xmax" value="152.00494384765625"/>
          </properties>
          <properties key="manualgrid">
            <value tag="manualgrid" value="off"/>
          </properties>
          <properties key="xspacing">
            <value tag="xspacing" value="1"/>
          </properties>
          <properties key="xextra">
            <value tag="xextra" value="" valueArray="1|0"/>
          </properties>
          <properties key="xextra_vector_method">
            <value tag="xextra_vector_method" value="step"/>
          </properties>
          <properties key="xextra_vector_start">
            <value tag="xextra_vector_start" value=""/>
          </properties>
          <properties key="xextra_vector_stop">
            <value tag="xextra_vector_stop" value=""/>
          </properties>
          <properties key="xextra_vector_step">
            <value tag="xextra_vector_step" value=""/>
          </properties>
          <properties key="xextra_vector_numvalues">
            <value tag="xextra_vector_numvalues" value=""/>
          </properties>
          <properties key="xextra_vector_function">
            <value tag="xextra_vector_function" value="none"/>
          </properties>
          <feature xsi:type="com.comsol.mph-v15:ViewFeatureList" entityComments="" entityAuthor="" model="/"/>
        </axis>
        <camera tag="cam" storedParent="//@modelNode/@modelNodes[key='comp1']/@value" entityName="Camera" entityComments="" entityAuthor="" entityCreationTime="1493940819911" operationID="Camera">
          <entityFlags>noremove</entityFlags>
          <entityFlags>nodeactivate</entityFlags>
          <properties key="projection">
            <value tag="projection" value="perspective"/>
          </properties>
          <properties key="orthoscale">
            <value tag="orthoscale" value="1"/>
          </properties>
          <properties key="zoomanglefull">
            <value tag="zoomanglefull" value="0"/>
          </properties>
          <properties key="viewscaletype">
            <value tag="viewscaletype" value="none"/>
          </properties>
          <properties key="xscale">
            <value tag="xscale" value="1"/>
          </properties>
          <properties key="yscale">
            <value tag="yscale" value="1"/>
          </properties>
          <properties key="zscale">
            <value tag="zscale" value="1"/>
          </properties>
          <properties key="position">
            <value tag="position" valueArray="1|3,'-3','-4','3'"/>
          </properties>
          <properties key="target">
            <value tag="target" valueArray="1|3,'0','0','0'"/>
          </properties>
          <properties key="up">
            <value tag="up" valueArray="1|3,'0','0','1'"/>
          </properties>
          <properties key="rotationpoint">
            <value tag="rotationpoint" valueArray="1|3,'0','0','0'"/>
          </properties>
          <properties key="viewoffset">
            <value tag="viewoffset" valueArray="1|2,'0','0'"/>
          </properties>
          <feature xsi:type="com.comsol.mph-v15:ViewFeatureList" entityComments="" entityAuthor="" model="/"/>
        </camera>
      </value>
    </views>
  </view>
  <field entityName="List" entityComments="" entityAuthor="" entityCreationTime="1493940819472" model="/"/>
  <constr entityName="List" entityComments="" entityAuthor="" entityCreationTime="1493942219924" model="/"/>
  <expr entityName="Variables" entityComments="" entityAuthor="" entityCreationTime="1493940818919" model="/">
    <objects key="var1">
      <value tag="var1" storedParent="//@modelNode/@modelNodes[key='comp1']/@value" entityName="Variables 1" entityComments="" entityAuthor="" entityCreationTime="1493943665878">
        <selection xsi:type="com.comsol.mph-v15:XDLocalSelection" entityName="Selection" entityComments="" entityAuthor="" entityCreationTime="1493943665878" selType="global"/>
        <expressions key="h">
          <value tag="h" expression="h1+h2"/>
        </expressions>
        <expressions key="phi">
          <value tag="phi" expression="h1/(h1+h2)"/>
        </expressions>
        <expressions key="G1">
          <value tag="G1" expression="h1*(1-h1)"/>
        </expressions>
        <expressions key="fmod">
          <value tag="fmod" expression="(1-exp(5*(h1s-h1)))*(1-hp/h1)"/>
        </expressions>
        <expressions key="v0">
          <value tag="v0" expression="(phi-phi0)/(1-phi0)"/>
        </expressions>
        <expressions key="uf">
          <value tag="uf" expression="-(h1+h2)^2/((1-phi))*px"/>
        </expressions>
        <expressions key="uc">
          <value tag="uc" expression="-(h1+h2)^2/((1-phi))*px+(beta2)*px"/>
        </expressions>
      </value>
    </objects>
    <objects key="var2">
      <value tag="var2" entityName="Variables 2" entityComments="" entityAuthor="" entityCreationTime="1498750729737">
        <selection xsi:type="com.comsol.mph-v15:XDLocalSelection" entityName="Selection" entityComments="" entityAuthor="" entityCreationTime="1498750729737" selType="global"/>
      </value>
    </objects>
  </expr>
  <func entityName="Functions" entityComments="" entityAuthor="" entityCreationTime="1493940818920" model="/">
    <features key="pw1">
      <value xsi:type="com.comsol.mph-v15:FunctionFeature" tag="pw1" storedParent="//@modelNode/@modelNodes[key='comp1']/@value" entityName="Piecewise 1" entityComments="" entityAuthor="" entityCreationTime="1493950497787" operationID="Piecewise">
        <properties key="relaxnamecheck">
          <value tag="relaxnamecheck" value="off"/>
        </properties>
        <properties key="funcname">
          <value tag="funcname" value="h1in"/>
        </properties>
        <properties key="arg">
          <value tag="arg" value="x"/>
        </properties>
        <properties key="extrap">
          <value tag="extrap" value="constant"/>
        </properties>
        <properties key="extrapvalue">
          <value tag="extrapvalue" value="0"/>
        </properties>
        <properties key="smooth">
          <value tag="smooth" value="contd2"/>
        </properties>
        <properties key="zonelengthtype">
          <value tag="zonelengthtype" value="relative"/>
        </properties>
        <properties key="smoothzone">
          <value tag="smoothzone" value="0.20"/>
        </properties>
        <properties key="showbox">
          <value tag="showbox" value="on"/>
        </properties>
        <properties key="smoothends">
          <value tag="smoothends" value="on"/>
        </properties>
        <properties key="piecesexcelfilename">
          <value tag="piecesexcelfilename" value=""/>
        </properties>
        <properties key="piecesexcelsheet">
          <value tag="piecesexcelsheet" value=""/>
        </properties>
        <properties key="piecesexcelrange">
          <value tag="piecesexcelrange" value=""/>
        </properties>
        <properties key="piecesexceloverwrite">
          <value tag="piecesexceloverwrite" value="on"/>
        </properties>
        <properties key="piecesexcelincludeheaders">
          <value tag="piecesexcelincludeheaders" value="off"/>
        </properties>
        <properties key="piecesexcelseparateunits">
          <value tag="piecesexcelseparateunits" value="off"/>
        </properties>
        <properties key="pieces">
          <value tag="pieces" valueArray="2|3,'0','1','h1lim'|3,'1','L+1','hp'"/>
        </properties>
        <properties key="argunit">
          <value tag="argunit" value=""/>
        </properties>
        <properties key="fununit">
          <value tag="fununit" value=""/>
        </properties>
        <feature xsi:type="com.comsol.mph-v15:FunctionFeatureList" model="/"/>
      </value>
    </features>
    <features key="pw2">
      <value xsi:type="com.comsol.mph-v15:FunctionFeature" tag="pw2" storedParent="//@modelNode/@modelNodes[key='comp1']/@value" entityName="Piecewise 2" entityComments="" entityAuthor="" entityCreationTime="1493952549817" operationID="Piecewise">
        <properties key="relaxnamecheck">
          <value tag="relaxnamecheck" value="off"/>
        </properties>
        <properties key="funcname">
          <value tag="funcname" value="h2in"/>
        </properties>
        <properties key="arg">
          <value tag="arg" value="x"/>
        </properties>
        <properties key="extrap">
          <value tag="extrap" value="constant"/>
        </properties>
        <properties key="extrapvalue">
          <value tag="extrapvalue" value="0"/>
        </properties>
        <properties key="smooth">
          <value tag="smooth" value="contd2"/>
        </properties>
        <properties key="zonelengthtype">
          <value tag="zonelengthtype" value="relative"/>
        </properties>
        <properties key="smoothzone">
          <value tag="smoothzone" value="0.20"/>
        </properties>
        <properties key="showbox">
          <value tag="showbox" value="on"/>
        </properties>
        <properties key="smoothends">
          <value tag="smoothends" value="on"/>
        </properties>
        <properties key="piecesexcelfilename">
          <value tag="piecesexcelfilename" value=""/>
        </properties>
        <properties key="piecesexcelsheet">
          <value tag="piecesexcelsheet" value=""/>
        </properties>
        <properties key="piecesexcelrange">
          <value tag="piecesexcelrange" value=""/>
        </properties>
        <properties key="piecesexceloverwrite">
          <value tag="piecesexceloverwrite" value="on"/>
        </properties>
        <properties key="piecesexcelincludeheaders">
          <value tag="piecesexcelincludeheaders" value="off"/>
        </properties>
        <properties key="piecesexcelseparateunits">
          <value tag="piecesexcelseparateunits" value="off"/>
        </properties>
        <properties key="pieces">
          <value tag="pieces" valueArray="2|3,'0','1','h1lim*(1-phi0)/phi0'|3,'1','L+1','hp*(1-phi0)/phi0'"/>
        </properties>
        <properties key="argunit">
          <value tag="argunit" value=""/>
        </properties>
        <properties key="fununit">
          <value tag="fununit" value=""/>
        </properties>
        <feature xsi:type="com.comsol.mph-v15:FunctionFeatureList" model="/"/>
      </value>
    </features>
  </func>
  <init entityName="List" entityComments="" entityAuthor="" entityCreationTime="1493940819612" model="/"/>
  <geom entityComments="" entityAuthor="" entityCreationTime="1493940818919" model="/">
    <geoms key="geom1">
      <value tag="geom1" storedParent="//@modelNode/@modelNodes[key='comp1']/@value" entityName="Geometry 1" entityComments="" entityAuthor="" entityCreationTime="1493940819401" assocID="1,0,361453558,-244180780" angularUnit="deg" assocMaps="{0,1,2},{0,1}" current="//@geom/@geoms[key='geom1']/@value/@feature/@features[key='fin']/@value" externallySet="false" geometryFrame="//@frame/@frames[key='material1']/@value" geomInfo="//@geom/@geoms[key='geom1']/@value/@geomnative" geomrep="comsol" hashKey="145419662927107" inverseAssocMaps="{0,1,2},{0,1}" lastBuiltFeature="//@geom/@geoms[key='geom1']/@value/@feature/@features[key='fin']/@value" lengthUnit="m" materialFrame="//@frame/@frames[key='material1']/@value" meshFrame="//@frame/@frames[key='material1']/@value" scaleUnits="true" sdim="1" sequenceType="STANDARD" spatialFrame="//@frame/@frames[key='material1']/@value" xmeshIndex="1">
        <entityFlags>nodeactivate</entityFlags>
        <geomnative tag="/geom1.mphbin" numEntities="2,1" numEntitiesMesh="2,1" spaceDim="1"/>
        <feature model="/" sequence="//@geom/@geoms[key='geom1']/@value">
          <features key="i1">
            <value xsi:type="com.comsol.mph-v15:GeomFeature" tag="i1" entityName="Interval 1" entityComments="" entityAuthor="" entityCreationTime="1493940837660" operationID="Interval" key="true[deg]intervalsonep0.0|150.0|p10.0p2150.0" status="built" buildStatus="built" cacheTag="7825212088498601535" id="2" sequence="//@geom/@geoms[key='geom1']/@value">
              <properties key="createselection">
                <value tag="createselection" value="off"/>
              </properties>
              <properties key="contributeto">
                <value tag="contributeto" value="none" referenceContainerList="//@geom/@geoms[key='geom1']/@value/@selection" compositeIndex="1"/>
              </properties>
              <properties key="intervals">
                <value tag="intervals" value="one"/>
              </properties>
              <properties key="p1">
                <value tag="p1" value="0"/>
              </properties>
              <properties key="p2">
                <value tag="p2" value="L"/>
              </properties>
              <properties key="p">
                <value tag="p" valueArray="1|2,'0','L'"/>
              </properties>
              <properties key="p_vector_method">
                <value tag="p_vector_method" value="step"/>
              </properties>
              <properties key="p_vector_start">
                <value tag="p_vector_start" value=""/>
              </properties>
              <properties key="p_vector_stop">
                <value tag="p_vector_stop" value=""/>
              </properties>
              <properties key="p_vector_step">
                <value tag="p_vector_step" value=""/>
              </properties>
              <properties key="p_vector_numvalues">
                <value tag="p_vector_numvalues" value=""/>
              </properties>
              <properties key="p_vector_function">
                <value tag="p_vector_function" value="none"/>
              </properties>
              <feature xsi:type="com.comsol.mph-v15:GeomFeatureList" model="/" sequence="//@geom/@geoms[key='geom1']/@value"/>
              <geom model="/">
                <objects key="i1(1)">
                  <value tag="i1(1)" entityName="Interval" entityComments="" entityAuthor="" entityCreationTime="1493940841023" assocID="2,0,1821949167,1259159103">
                    <entityFlags>norename</entityFlags>
                    <geomnative tag="/geom2.mphbin" numEntities="2,1" numEntitiesMesh="2,1" spaceDim="1"/>
                  </value>
                </objects>
              </geom>
              <importedGeom tag="i0" entityName="" entityComments="" entityAuthor="" entityCreationTime="1518490524397">
                <entityFlags>norename</entityFlags>
                <geomnative tag="/geom2.mphbin" numEntities="2,1" numEntitiesMesh="2,1" spaceDim="1"/>
              </importedGeom>
            </value>
          </features>
          <features key="fin">
            <value xsi:type="com.comsol.mph-v15:GeomFeature" tag="fin" entityName="Form Union" entityComments="" entityAuthor="" entityCreationTime="1493940819403" operationID="Finalize" key="true[deg]actionunioncreatepairsongeomrepcomsolimprintoffpairtypeidentityrepairtol1.0E-6splitpairsoff" status="built" buildStatus="built" cacheTag="1552431214683625684" id="1" sequence="//@geom/@geoms[key='geom1']/@value">
              <entityFlags>noremove</entityFlags>
              <entityFlags>nodeactivate</entityFlags>
              <entityFlags>norename</entityFlags>
              <properties key="action">
                <value tag="action" value="union"/>
              </properties>
              <properties key="imprint">
                <value tag="imprint" value="off"/>
              </properties>
              <properties key="createpairs">
                <value tag="createpairs" value="on"/>
              </properties>
              <properties key="splitpairs">
                <value tag="splitpairs" value="off"/>
              </properties>
              <properties key="pairtype">
                <value tag="pairtype" value="identity"/>
              </properties>
              <properties key="repairtol">
                <value tag="repairtol" value="1.0E-6"/>
              </properties>
              <properties key="geomrep">
                <value tag="geomrep" value="comsol"/>
              </properties>
              <feature xsi:type="com.comsol.mph-v15:GeomFeatureList" model="/" sequence="//@geom/@geoms[key='geom1']/@value"/>
              <geom model="/">
                <objects key="fin(1)">
                  <value tag="fin(1)" entityName="Form_union/assembly" entityComments="" entityAuthor="" entityCreationTime="1493940852589" assocID="1,0,361453558,-244180780">
                    <entityFlags>norename</entityFlags>
                    <geomnative tag="/geom1.mphbin" numEntities="2,1" numEntitiesMesh="2,1" spaceDim="1"/>
                  </value>
                </objects>
              </geom>
            </value>
          </features>
        </feature>
        <selection model="/"/>
      </value>
    </geoms>
  </geom>
  <mesh entityName="Meshes" entityComments="" entityAuthor="" entityCreationTime="1493940818920" model="/">
    <meshes key="mesh1">
      <value tag="mesh1" entityName="Mesh 1" entityComments="" entityAuthor="" entityCreationTime="1493940819458" cacheTagCurrent="1571565502935899384" currentFeature="//@mesh/@meshes[key='mesh1']/@value/@feature/@features[key='edg1']/@value" geom="//@geom/@geoms[key='geom1']/@value" lastBuiltFeature="//@mesh/@meshes[key='mesh1']/@value/@feature/@features[key='edg1']/@value" toolsSize="1.0" constructionEntitiesToKeep="{},{}">
        <entityFlags>nodeactivate</entityFlags>
        <importAssoc tag="/meshassoc8.mphbin"/>
        <feature model="/" sequence="//@mesh/@meshes[key='mesh1']/@value">
          <features key="size">
            <value xsi:type="com.comsol.mph-v15:MeshFeature" tag="size" entityName="Size" entityComments="" entityAuthor="" entityCreationTime="1493940852611" operationID="MeshSizeDefault" key="true[deg]hcurve0.2hgrad1.0hmax0.375hmin0.003hnarrow0.1tabledefault" status="built" buildStatus="built" sequence="//@mesh/@meshes[key='mesh1']/@value">
              <entityFlags>nodeactivate</entityFlags>
              <entityFlags>noremove</entityFlags>
              <entityFlags>norename</entityFlags>
              <properties key="table">
                <value tag="table" value="default"/>
              </properties>
              <properties key="hmax">
                <value tag="hmax" value="L/400"/>
              </properties>
              <properties key="hmin">
                <value tag="hmin" value="0.003"/>
              </properties>
              <properties key="hcurve">
                <value tag="hcurve" value="0.2"/>
              </properties>
              <properties key="hnarrow">
                <value tag="hnarrow" value="0.1"/>
              </properties>
              <properties key="hgrad">
                <value tag="hgrad" value="1"/>
              </properties>
              <properties key="hauto">
                <value tag="hauto" value="1"/>
              </properties>
              <properties key="custom">
                <value tag="custom" value="on"/>
              </properties>
              <feature xsi:type="com.comsol.mph-v15:MeshFeatureList" model="/" sequence="//@mesh/@meshes[key='mesh1']/@value"/>
            </value>
          </features>
          <features key="edg1">
            <value xsi:type="com.comsol.mph-v15:MeshFeature" tag="edg1" entityName="Edge 1" entityComments="" entityAuthor="" entityCreationTime="1518202586240" operationID="Edge" key="true[]MESHREMAINING" status="built" buildStatus="built" sequence="//@mesh/@meshes[key='mesh1']/@value">
              <selection xsi:type="com.comsol.mph-v15:MeshSelection" entityName="Selection" entityComments="" entityAuthor="" entityCreationTime="1518202586240" selType="meshremaining"/>
              <feature xsi:type="com.comsol.mph-v15:MeshFeatureList" model="/" sequence="//@mesh/@meshes[key='mesh1']/@value"/>
            </value>
          </features>
        </feature>
        <meshnative tag="/mesh1.mphbin" numEntities="2,1" numEntitiesMesh="2,1" spaceDim="1"/>
      </value>
    </meshes>
  </mesh>
  <modelNode model="/">
    <modelNodes key="comp1">
      <value tag="comp1" entityName="Component 1" entityComments="" entityAuthor="" entityCreationTime="1493940819399" identifier="comp1" defineLocalCoord="true">
        <entityFlags>nodeactivate</entityFlags>
      </value>
    </modelNodes>
  </modelNode>
  <shape entityName="List" entityComments="" entityAuthor="" entityCreationTime="1493940819473" model="/"/>
  <coeff entityName="List" entityComments="" entityAuthor="" entityCreationTime="1493940885756" model="/"/>
  <material entityName="Materials" entityComments="" entityAuthor="" entityCreationTime="1493940818920" model="/">
    <valid>true</valid>
  </material>
  <physics entityName="Physics" entityComments="" entityAuthor="" entityCreationTime="1493940818920" model="/">
    <physints key="g">
      <value tag="g" entityName="General Form PDE" entityComments="" entityAuthor="" entityCreationTime="1493940819619" applmodeID="GeneralFormPDE" geom="//@geom/@geoms[key='geom1']/@value" applmodeIDs="0" identifier="g">
        <selection entityName="Selection" entityComments="" entityAuthor="" entityCreationTime="1493940819486" selType="geomdim" geom="//@geom/@geoms[key='geom1']/@value" allgeom="true" dim="1" hDim="1"/>
        <prop model="/">
          <props key="ShapeProperty">
            <value tag="ShapeProperty" applmode="//@physics/@physints[key='g']/@value">
              <param key="shapeFunctionType">
                <value tag="shapeFunctionType" value="1|1,'shlag'"/>
              </param>
              <param key="order">
                <value tag="order" value="1|1,'5'"/>
              </param>
              <param key="boundaryFlux">
                <value tag="boundaryFlux" value="1|1,'1'"/>
              </param>
              <param key="boundaryFluxSmooth">
                <value tag="boundaryFluxSmooth" value="1|1,'1'"/>
              </param>
              <param key="hiddenRowLabels">
                <value tag="hiddenRowLabels" value="1|1,'Field name'"/>
              </param>
              <param key="valueType">
                <value tag="valueType" value="1|1,'complex'"/>
              </param>
              <param key="frame">
                <value tag="frame" value="1|1,'spatial'"/>
              </param>
            </value>
          </props>
          <props key="EquationForm">
            <value tag="EquationForm" applmode="//@physics/@physints[key='g']/@value">
              <param key="form">
                <value tag="form" value="1|1,'Automatic'"/>
              </param>
              <param key="freq_src">
                <value tag="freq_src" value="1|1,'fromSolver'"/>
              </param>
              <param key="freq">
                <value tag="freq" value="1|1,'1[kHz]'"/>
              </param>
              <param key="showAllModelInputs">
                <value tag="showAllModelInputs" value="1|1,'0'"/>
              </param>
            </value>
          </props>
          <props key="Units">
            <value tag="Units" applmode="//@physics/@physints[key='g']/@value">
              <param key="DependentVariableQuantity">
                <value tag="DependentVariableQuantity" value="1|1,'dimensionless'"/>
              </param>
              <param key="CustomDependentVariableUnit">
                <value tag="CustomDependentVariableUnit" value="1|1,'m'"/>
              </param>
              <param key="SourceTermQuantity">
                <value tag="SourceTermQuantity" value="1|1,'none'"/>
              </param>
              <param key="CustomSourceTermUnit">
                <value tag="CustomSourceTermUnit" value="1|1,'m^-2'"/>
              </param>
            </value>
          </props>
          <props key="StudyStep">
            <value tag="StudyStep" applmode="//@physics/@physints[key='g']/@value">
              <param key="StudyStep">
                <value tag="StudyStep" value="1|1,'0'"/>
              </param>
            </value>
          </props>
        </prop>
        <field model="/">
          <fields key="dimensionless">
            <value tag="dimensionless" applfieldID="dimensionless" components="3,'p','h1','h2'" applmode="//@physics/@physints[key='g']/@value" fieldname="u">
              <entityFlags>noremove</entityFlags>
              <entityFlags>norename</entityFlags>
              <entityFlags>nodeactivate</entityFlags>
            </value>
          </fields>
        </field>
        <feature model="/" appl="//@physics/@physints[key='g']/@value">
          <features key="gfeq1">
            <value tag="gfeq1" entityName="General Form PDE 1" entityComments="" entityAuthor="" entityCreationTime="1493940819491" applfeatureID="GeneralFormPDE" applmode="//@physics/@physints[key='g']/@value" edim="1" default="true">
              <tags tag="DomainType" values="1,'GEOMETRY'"/>
              <entityFlags>noremove</entityFlags>
              <entityFlags>nodeactivate</entityFlags>
              <selection xsi:type="com.comsol.mph-v15:XDLocalSelection" entityName="Selection" entityComments="" entityAuthor="" entityCreationTime="1493940819494" selType="geomdim" locked="true" geom="//@geom/@geoms[key='geom1']/@value" allgeom="true" dim="1" hDim="1"/>
              <param key="f">
                <value tag="f" value="3|1,'p'|1,'G1*fmod'|1,'beta2*v0'"/>
              </param>
              <param key="Ga">
                <value tag="Ga" value="3|1,'-h1x-h2x'|1,'(-h^3*px*(h1/h2))*(1/3)-(beta1*h1*px)'|1,'(-h^3*px)*(1/3)'"/>
              </param>
              <param key="da">
                <value tag="da" value="9|1,'0'|1,'0'|1,'0'|1,'0'|1,'1'|1,'0'|1,'0'|1,'0'|1,'1'"/>
              </param>
              <param key="ea">
                <value tag="ea" value="9|1,'0'|1,'0'|1,'0'|1,'0'|1,'0'|1,'0'|1,'0'|1,'0'|1,'0'"/>
              </param>
              <param key="StudyStep">
                <value tag="StudyStep" value="1|1,'std1/time'"/>
              </param>
              <feature model="/" appl="//@physics/@physints[key='g']/@value"/>
              <featureInfo model="/">
                <objects key="info">
                  <value tag="info" entityName="Equation View" entityComments="" entityAuthor="" entityCreationTime="1493940819492">
                    <entityFlags>noremove</entityFlags>
                    <entityFlags>nodeactivate</entityFlags>
                  </value>
                </objects>
              </featureInfo>
            </value>
          </features>
          <features key="zflx1">
            <value tag="zflx1" entityName="Zero Flux 1" entityComments="" entityAuthor="" entityCreationTime="1493940819495" applfeatureID="ZeroFluxBoundary" applmode="//@physics/@physints[key='g']/@value" edim="0" default="true">
              <tags tag="DomainType" values="1,'EXTERIOR'"/>
              <entityFlags>noremove</entityFlags>
              <entityFlags>nodeactivate</entityFlags>
              <selection xsi:type="com.comsol.mph-v15:XDLocalSelection" entityName="Selection" entityComments="" entityAuthor="" entityCreationTime="1493940819497" selType="geomdim" locked="true" geom="//@geom/@geoms[key='geom1']/@value" allgeom="true" dim="0" hDim="0"/>
              <param key="StudyStep">
                <value tag="StudyStep" value="1|1,'std1/time'"/>
              </param>
              <feature model="/" appl="//@physics/@physints[key='g']/@value"/>
              <featureInfo model="/">
                <objects key="info">
                  <value tag="info" entityName="Equation View" entityComments="" entityAuthor="" entityCreationTime="1493940819496">
                    <entityFlags>noremove</entityFlags>
                    <entityFlags>nodeactivate</entityFlags>
                  </value>
                </objects>
              </featureInfo>
            </value>
          </features>
          <features key="init1">
            <value tag="init1" entityName="Initial Values 1" entityComments="" entityAuthor="" entityCreationTime="1493940819500" applfeatureID="init" applmode="//@physics/@physints[key='g']/@value" edim="1" default="true">
              <tags tag="DomainType" values="1,'ACTIVE'"/>
              <entityFlags>noremove</entityFlags>
              <entityFlags>nodeactivate</entityFlags>
              <selection xsi:type="com.comsol.mph-v15:XDLocalSelection" entityName="Selection" entityComments="" entityAuthor="" entityCreationTime="1493940819502" selType="geomdim" locked="true" geom="//@geom/@geoms[key='geom1']/@value" allgeom="true" dim="1" hDim="1"/>
              <param key="p">
                <value tag="p" value="1|1,'-d(h1in(x)\,x)-d(h2in(x)\,x)'"/>
              </param>
              <param key="pt">
                <value tag="pt" value="1|1,'0'"/>
              </param>
              <param key="StudyStep">
                <value tag="StudyStep" value="1|1,'std1/time'"/>
              </param>
              <param key="h1">
                <value tag="h1" value="1|1,'h1in(x)'"/>
              </param>
              <param key="h1t">
                <value tag="h1t" value="1|1,'0'"/>
              </param>
              <param key="h2">
                <value tag="h2" value="1|1,'h2in(x)'"/>
              </param>
              <param key="h2t">
                <value tag="h2t" value="1|1,'0'"/>
              </param>
              <feature model="/" appl="//@physics/@physints[key='g']/@value"/>
              <featureInfo model="/">
                <objects key="info">
                  <value tag="info" entityName="Equation View" entityComments="" entityAuthor="" entityCreationTime="1493940819501">
                    <entityFlags>noremove</entityFlags>
                    <entityFlags>nodeactivate</entityFlags>
                  </value>
                </objects>
              </featureInfo>
            </value>
          </features>
          <features key="flux1">
            <value tag="flux1" entityName="Flux/Source 1" entityComments="" entityAuthor="" entityCreationTime="1493942094542" applfeatureID="FluxBoundary" applmode="//@physics/@physints[key='g']/@value" edim="0">
              <tags tag="DomainType" values="2,'ACTIVE','PAIR'"/>
              <selection xsi:type="com.comsol.mph-v15:XDLocalSelection" entityName="Selection" entityComments="" entityAuthor="" entityCreationTime="1493942094545" selType="geomdim" geom="//@geom/@geoms[key='geom1']/@value" domains="3,1" dim="0" hDim="0"/>
              <param key="g">
                <value tag="g" value="3|1,'0'|1,'0'|1,'0'"/>
              </param>
              <param key="q">
                <value tag="q" value="9|1,'0'|1,'0'|1,'0'|1,'0'|1,'0'|1,'0'|1,'0'|1,'0'|1,'0'"/>
              </param>
              <param key="StudyStep">
                <value tag="StudyStep" value="1|1,'std1/time'"/>
              </param>
              <feature model="/" appl="//@physics/@physints[key='g']/@value"/>
              <featureInfo model="/">
                <objects key="info">
                  <value tag="info" entityName="Equation View" entityComments="" entityAuthor="" entityCreationTime="1493942094543">
                    <entityFlags>noremove</entityFlags>
                    <entityFlags>nodeactivate</entityFlags>
                  </value>
                </objects>
              </featureInfo>
            </value>
          </features>
          <features key="flux2">
            <value tag="flux2" entityName="Flux/Source 2" entityComments="" entityAuthor="" entityCreationTime="1493942129546" applfeatureID="FluxBoundary" applmode="//@physics/@physints[key='g']/@value" edim="0">
              <tags tag="DomainType" values="2,'ACTIVE','PAIR'"/>
              <selection xsi:type="com.comsol.mph-v15:XDLocalSelection" entityName="Selection" entityComments="" entityAuthor="" entityCreationTime="1493942129549" selType="geomdim" geom="//@geom/@geoms[key='geom1']/@value" domains="3,2" dim="0" hDim="0"/>
              <param key="g">
                <value tag="g" value="3|1,'0'|1,'0'|1,'0'"/>
              </param>
              <param key="q">
                <value tag="q" value="9|1,'0'|1,'0'|1,'0'|1,'0'|1,'0'|1,'0'|1,'0'|1,'0'|1,'0'"/>
              </param>
              <param key="StudyStep">
                <value tag="StudyStep" value="1|1,'std1/time'"/>
              </param>
              <feature model="/" appl="//@physics/@physints[key='g']/@value"/>
              <featureInfo model="/">
                <objects key="info">
                  <value tag="info" entityName="Equation View" entityComments="" entityAuthor="" entityCreationTime="1493942129547">
                    <entityFlags>noremove</entityFlags>
                    <entityFlags>nodeactivate</entityFlags>
                  </value>
                </objects>
              </featureInfo>
            </value>
          </features>
          <features key="cons1">
            <value tag="cons1" activeFlag="false" entityName="Constraint 1" entityComments="" entityAuthor="" entityCreationTime="1493951362239" applfeatureID="Constraint" applmode="//@physics/@physints[key='g']/@value" edim="0">
              <tags tag="DomainType" values="2,'ACTIVE','PAIR'"/>
              <selection xsi:type="com.comsol.mph-v15:XDLocalSelection" entityName="Selection" entityComments="" entityAuthor="" entityCreationTime="1493951362242" selType="geomdim" geom="//@geom/@geoms[key='geom1']/@value" domains="3,2" dim="0" hDim="0"/>
              <param key="R">
                <value tag="R" value="3|1,'h1-hp'|1,'h2-hp'|1,'0'"/>
              </param>
              <param key="constraintType">
                <value tag="constraintType" value="1|1,'symmetricConstraint'"/>
              </param>
              <param key="weakConstraints">
                <value tag="weakConstraints" value="1|1,'0'"/>
              </param>
              <param key="constraintMethod">
                <value tag="constraintMethod" value="1|1,'elemental'"/>
              </param>
              <param key="StudyStep">
                <value tag="StudyStep" value="1|1,'std1/time'"/>
              </param>
              <feature model="/" appl="//@physics/@physints[key='g']/@value"/>
              <featureInfo model="/">
                <objects key="info">
                  <value tag="info" entityName="Equation View" entityComments="" entityAuthor="" entityCreationTime="1493951362239">
                    <entityFlags>noremove</entityFlags>
                    <entityFlags>nodeactivate</entityFlags>
                  </value>
                </objects>
              </featureInfo>
            </value>
          </features>
        </feature>
        <featureInfo model="/">
          <objects key="info">
            <value tag="info" entityName="Equation View" entityComments="" entityAuthor="" entityCreationTime="1493940819619">
              <entityFlags>noremove</entityFlags>
              <entityFlags>nodeactivate</entityFlags>
            </value>
          </objects>
        </featureInfo>
      </value>
    </physints>
  </physics>
  <intrule entityName="List" entityComments="" entityAuthor="" entityCreationTime="1493940885762" model="/"/>
  <elementset entityName="List" entityComments="" entityAuthor="" entityCreationTime="1493942175506" model="/"/>
  <hist/>
  <geomManagerNative tag="/geommanager1.mphbin" lastID="2"/>
  <unitsystem model="/"/>
  <coordsys entityName="List" entityComments="" entityAuthor="" entityCreationTime="1493940819380" model="/"/>
  <pair entityName="List" entityComments="" entityAuthor="" entityCreationTime="1493940819379" model="/"/>
  <capeopen entityName="Thermodynamics Package" entityComments="" entityAuthor="" entityCreationTime="1493940818932">
    <entityFlags>nodeactivate</entityFlags>
    <entityFlags>noremove</entityFlags>
    <feature model="/"/>
  </capeopen>
  <probe entityName="List" entityComments="" entityAuthor="" entityCreationTime="1493940818920" model="/"/>
  <ode entityName="List" entityComments="" entityAuthor="" entityCreationTime="1493940819472" model="/"/>
  <file model="/"/>
  <event entityName="List" entityComments="" entityAuthor="" entityCreationTime="1493942176379" model="/"/>
  <group entityName="Load and Constraint Groups" entityComments="" entityAuthor="" entityCreationTime="1493940818934" model="/"/>
  <extraDim entityName="List" entityComments="" entityAuthor="" entityCreationTime="1493940819817" model="/"/>
  <multiphysics entityName="List" entityComments="" entityAuthor="" entityCreationTime="1493940818932" model="/"/>
  <massProp entityName="List" entityComments="" entityAuthor="" entityCreationTime="1493940818920" model="/"/>
</com.comsol.mph-v15:Model>
