# Supplementary material for: A multiphase theory for spreading microbial swarms and films
Source: eLife. 2019 Apr 30;8:e42697. doi: 10.7554/eLife.42697 (PMC6491038; doi:10.7554/eLife.42697)
Supplement: Source code 1. [file elife-42697-code1.mph › model.xml]

<?xml version="1.0" encoding="UTF-8"?>
<com.comsol.mph-v15:Model xmi:version="2.0" xmlns:xmi="http://www.omg.org/XMI" xmlns:xsi="http://www.w3.org/2001/XMLSchema-instance" xmlns:com.comsol.mph-v15="http://www.comsol.com/mph/v15" xmlns:com.comsol.mph.shapefunctions-v15="http://www.comsol.com/mph/shapefunctions/v15" tag="Model2" entityName="swarm_simulation.mph" entityComments="untitled&#xA;&#xA;" entityAuthor="" entityCreationTime="1493940818919" entityModifyTime="1549152794044" entityModifiedBy="" multiphysicsEventHandlers="//@material //@sol/@solseqs[key='sol1']/@value/@feature/@features[key='st1']/@value" savedInVersion="454" comsolVersion="COMSOL 5.0 (Build: 276)" baseSystem="SI" srl="1035431">
  <entityFlags>nodeactivate</entityFlags>
  <entityFlags>noremove</entityFlags>
  <param tag="param" entityName="Parameters" entityComments="" entityAuthor="" entityCreationTime="1493940818935" visible="true">
    <entityFlags>nodeactivate</entityFlags>
    <entityFlags>noremove</entityFlags>
    <expressions key="hmax">
      <value tag="hmax" expression="0.5E-6" description="max swarm thickness"/>
    </expressions>
    <expressions key="phi0">
      <value tag="phi0" expression="0.5" description="equilibirium conc of cells"/>
    </expressions>
    <expressions key="gamma">
      <value tag="gamma" expression="1E-2" description="surface tension of swarm fluid (N/m)"/>
    </expressions>
    <expressions key="mu">
      <value tag="mu" expression="1E-3" description="viscosity of swarm fluid (Pa.s)"/>
    </expressions>
    <expressions key="a">
      <value tag="a" expression="0.5E-6" description="size of bacteria"/>
    </expressions>
    <expressions key="beta1">
      <value tag="beta1" expression="2/9" description="2a^2/h*^2"/>
    </expressions>
    <expressions key="beta2">
      <value tag="beta2" expression="0.10" description="ratio of water uptake to g0*hmax"/>
    </expressions>
    <expressions key="h10">
      <value tag="h10" expression="0.025" description="threshold for bacterial growth"/>
    </expressions>
    <expressions key="h1lim">
      <value tag="h1lim" expression="1" description="limiting thickness of biomass"/>
    </expressions>
    <expressions key="h1s">
      <value tag="h1s" expression="hp" description="stable fixed point"/>
    </expressions>
    <expressions key="hp">
      <value tag="hp" expression="h10/2"/>
    </expressions>
    <expressions key="L">
      <value tag="L" expression="150" description="geometry width"/>
    </expressions>
  </param>
  <study entityName="List" entityComments="" entityAuthor="" entityCreationTime="1493940818919" model="/">
    <objects key="std1">
      <value tag="std1" entityName="Study 1" entityComments="" entityAuthor="" entityCreationTime="1493944849804" solvers="//@sol/@solseqs[key='sol1']/@value">
        <tags tag="Analysis" values="1,'std1'" readOnly="true"/>
        <entityFlags>nodeactivate</entityFlags>
        <feature model="/">
          <features key="time">
            <value xsi:type="com.comsol.mph-v15:StudyFeature" tag="time" entityName="Time Dependent" entityComments="" entityAuthor="" entityCreationTime="1493944849807" operationID="Transient" key="true[]activateg|on|activateCouplingactivateimagenull|autoremeshoffautoremeshgeomgeom1disabledcouplingdisabledphysicsdisabledvariables[]discretizationg|physics|geometricNonlinearityoffgeometricNonlinearityActiveongeomselectiongeom1initmethodinitinitsolcurrentcurrentinitsolhideoninitsolusecurrentcurrentinitstudyzerozeroinitstudyhideoninitstudystepnulllistsolofflistsolnum1|manualsoloffmanualsolnum1meshgeom1|mesh1|multiphysicsSelectionnullnotlistsoloffnotlistsolnum1|notmanualsoloffnotmanualsolnum1|notsolcurrentcurrentnotsolhideonnotsolmethodinitnotsolnum1notsolnumhideonnotsolusecurrentcurrentnotsolvertypenonenotstudyzerozeronotstudyhideonnotstudystepnullnott0.0nottimeinterpoffoldinitsoluse0oldnotsoluse0optimizationoffoutputhideoffphysselectiongplistarrplotoffplotfreqtoutplotgrouppg1Defaultpnameprobefreqtstepsprobes[]probeselallpunitrtol1.0E-6rtolactiveonshowGeometricNonlinearityoffsolnum1solnumhideonsolvertypenonesweeptypesparset0.0time_discreteofftimeadapgeomgeom1timeadaptionofftimeinterpofftlistrange(0,0.1,1)tunitsuseadvanceddisableoffuseinitsoloffuseparamoffusesoloff">
              <tags tag="Analysis" values="1,'std1/time'" readOnly="true"/>
              <properties key="tdescr">
                <value tag="tdescr" value="Time"/>
              </properties>
              <properties key="usetunit">
                <value tag="usetunit" value="on"/>
              </properties>
              <properties key="tunit">
                <value tag="tunit" value="s"/>
              </properties>
              <properties key="tlist">
                <value tag="tlist" value="range(0,5,100)" valueArray="1|21,'0','5','10','15','20','25','30','35','40','45','50','55','60','65','70','75','80','85','90','95','100'"/>
              </properties>
              <properties key="tlist_vector_method">
                <value tag="tlist_vector_method" value="step"/>
              </properties>
              <properties key="tlist_vector_start">
                <value tag="tlist_vector_start" value=""/>
              </properties>
              <properties key="tlist_vector_stop">
                <value tag="tlist_vector_stop" value=""/>
              </properties>
              <properties key="tlist_vector_step">
                <value tag="tlist_vector_step" value=""/>
              </properties>
              <properties key="tlist_vector_numvalues">
                <value tag="tlist_vector_numvalues" value=""/>
              </properties>
              <properties key="tlist_vector_function">
                <value tag="tlist_vector_function" value="none"/>
              </properties>
              <properties key="rtol">
                <value tag="rtol" value="1E-6"/>
              </properties>
              <properties key="rtolactive">
                <value tag="rtolactive" value="on"/>
              </properties>
              <properties key="time_discrete">
                <value tag="time_discrete" value="off"/>
              </properties>
              <properties key="showGeometricNonlinearity">
                <value tag="showGeometricNonlinearity" value="off"/>
              </properties>
              <properties key="geometricNonlinearityActive">
                <value tag="geometricNonlinearityActive" value="on"/>
              </properties>
              <properties key="geometricNonlinearity">
                <value tag="geometricNonlinearity" value="off"/>
              </properties>
              <properties key="outputhide">
                <value tag="outputhide" value="off"/>
              </properties>
              <properties key="plot">
                <value tag="plot" value="on"/>
              </properties>
              <properties key="plotgroup">
                <value tag="plotgroup" value="Default" reference="//@result/@feature/@features[key='pg3']/@value" referenceContainerList="//@result/@feature" compositeIndex="0"/>
              </properties>
              <properties key="plotfreq">
                <value tag="plotfreq" value="tout"/>
              </properties>
              <properties key="probesel">
                <value tag="probesel" value="all"/>
              </properties>
              <properties key="probes">
                <value tag="probes" referenceContainerList="//@probe"/>
              </properties>
              <properties key="probefreq">
                <value tag="probefreq" value="tsteps"/>
              </properties>
              <properties key="physselection">
                <value tag="physselection" reference="//@physics/@physints[key='g']/@value" referenceContainerList="//@physics"/>
              </properties>
              <properties key="activate">
                <value tag="activate" valueArray="1|2,'g','on'"/>
              </properties>
              <properties key="discretization">
                <value tag="discretization" valueArray="1|2,'g','physics'"/>
              </properties>
              <properties key="useadvanceddisable">
                <value tag="useadvanceddisable" value="off"/>
              </properties>
              <properties key="activateimage">
                <value tag="activateimage" valueArray="1|1, "/>
              </properties>
              <properties key="disabledvariables">
                <value tag="disabledvariables" referenceContainerList="//@expr"/>
              </properties>
              <properties key="disabledphysics">
                <value tag="disabledphysics" valueArray="1|0"/>
              </properties>
              <properties key="multiphysicsSelection">
                <value tag="multiphysicsSelection" referenceContainerList="//@multiphysics"/>
              </properties>
              <properties key="activateCoupling">
                <value tag="activateCoupling" valueArray="1|0"/>
              </properties>
              <properties key="disabledcoupling">
                <value tag="disabledcoupling" valueArray="1|0"/>
              </properties>
              <properties key="useinitsol">
                <value tag="useinitsol" value="off"/>
              </properties>
              <properties key="initmethod">
                <value tag="initmethod" value="init"/>
              </properties>
              <properties key="initstudy">
                <value tag="initstudy" value="zero" referenceContainerList="//@study" compositeIndex="0"/>
              </properties>
              <properties key="initstudyhide">
                <value tag="initstudyhide" value="on"/>
              </properties>
              <properties key="initsol">
                <value tag="initsol" value="current" referenceContainerList="//@sol" compositeIndex="0"/>
              </properties>
              <properties key="initsolhide">
                <value tag="initsolhide" value="on"/>
              </properties>
              <properties key="initsoluse">
                <value tag="initsoluse" value="current" referenceContainerList="//@sol" compositeIndex="0"/>
              </properties>
              <properties key="oldinitsoluse">
                <value tag="oldinitsoluse" value="0"/>
              </properties>
              <properties key="initstudystep">
                <value tag="initstudystep"/>
              </properties>
              <properties key="solnumhide">
                <value tag="solnumhide" value="on"/>
              </properties>
              <properties key="solnum">
                <value tag="solnum" value="1" compositeIndex="1"/>
              </properties>
              <properties key="solvertype">
                <value tag="solvertype" value="none"/>
              </properties>
              <properties key="timeinterp">
                <value tag="timeinterp" value="off"/>
              </properties>
              <properties key="t">
                <value tag="t" value="0"/>
              </properties>
              <properties key="manualsol">
                <value tag="manualsol" value="off"/>
              </properties>
              <properties key="manualsolnum">
                <value tag="manualsolnum" value="1"/>
              </properties>
              <properties key="listsol">
                <value tag="listsol" value="off"/>
              </properties>
              <properties key="listsolnum">
                <value tag="listsolnum" valueArray="1|1,'1'"/>
              </properties>
              <properties key="usesol">
                <value tag="usesol" value="off"/>
              </properties>
              <properties key="notsolmethod">
                <value tag="notsolmethod" value="init"/>
              </properties>
              <properties key="notstudy">
                <value tag="notstudy" value="zero" referenceContainerList="//@study" compositeIndex="0"/>
              </properties>
              <properties key="notstudyhide">
                <value tag="notstudyhide" value="on"/>
              </properties>
              <properties key="notsol">
                <value tag="notsol" value="current" referenceContainerList="//@sol" compositeIndex="0"/>
              </properties>
              <properties key="notsolhide">
                <value tag="notsolhide" value="on"/>
              </properties>
              <properties key="notsoluse">
                <value tag="notsoluse" value="current" referenceContainerList="//@sol" compositeIndex="0"/>
              </properties>
              <properties key="oldnotsoluse">
                <value tag="oldnotsoluse" value="0"/>
              </properties>
              <properties key="notstudystep">
                <value tag="notstudystep"/>
              </properties>
              <properties key="notsolnumhide">
                <value tag="notsolnumhide" value="on"/>
              </properties>
              <properties key="notsolnum">
                <value tag="notsolnum" value="1" compositeIndex="1"/>
              </properties>
              <properties key="notsolvertype">
                <value tag="notsolvertype" value="none"/>
              </properties>
              <properties key="nottimeinterp">
                <value tag="nottimeinterp" value="off"/>
              </properties>
              <properties key="nott">
                <value tag="nott" value="0"/>
              </properties>
              <properties key="notmanualsol">
                <value tag="notmanualsol" value="off"/>
              </properties>
              <properties key="notmanualsolnum">
                <value tag="notmanualsolnum" valueArray="1|1,'1'"/>
              </properties>
              <properties key="notmanualsolnum_vector_method">
                <value tag="notmanualsolnum_vector_method" value="step"/>
              </properties>
              <properties key="notmanualsolnum_vector_start">
                <value tag="notmanualsolnum_vector_start" value=""/>
              </properties>
              <properties key="notmanualsolnum_vector_stop">
                <value tag="notmanualsolnum_vector_stop" value=""/>
              </properties>
              <properties key="notmanualsolnum_vector_step">
                <value tag="notmanualsolnum_vector_step" value=""/>
              </properties>
              <properties key="notmanualsolnum_vector_numvalues">
                <value tag="notmanualsolnum_vector_numvalues" value=""/>
              </properties>
              <properties key="notmanualsolnum_vector_function">
                <value tag="notmanualsolnum_vector_function" value="none"/>
              </properties>
              <properties key="notlistsol">
                <value tag="notlistsol" value="off"/>
              </properties>
              <properties key="notlistsolnum">
                <value tag="notlistsolnum" valueArray="1|1,'1'"/>
              </properties>
              <properties key="geomselection">
                <value tag="geomselection" reference="//@geom/@geoms[key='geom1']/@value" referenceContainerList="//@geom"/>
              </properties>
              <properties key="mesh">
                <value tag="mesh" valueArray="1|2,'geom1','mesh1'"/>
              </properties>
              <properties key="useparam">
                <value tag="useparam" value="off"/>
              </properties>
              <properties key="sweeptype">
                <value tag="sweeptype" value="sparse"/>
              </properties>
              <properties key="pname">
                <value tag="pname" valueArray="1|0"/>
              </properties>
              <properties key="plistarr">
                <value tag="plistarr" valueArray="0"/>
              </properties>
              <properties key="plistarr_vector_method">
                <value tag="plistarr_vector_method" valueArray="1|0"/>
              </properties>
              <properties key="plistarr_vector_start">
                <value tag="plistarr_vector_start" valueArray="1|0"/>
              </properties>
              <properties key="plistarr_vector_stop">
                <value tag="plistarr_vector_stop" valueArray="1|0"/>
              </properties>
              <properties key="plistarr_vector_step">
                <value tag="plistarr_vector_step" valueArray="1|0"/>
              </properties>
              <properties key="plistarr_vector_numvalues">
                <value tag="plistarr_vector_numvalues" valueArray="1|0"/>
              </properties>
              <properties key="plistarr_vector_function">
                <value tag="plistarr_vector_function" valueArray="1|0"/>
              </properties>
              <properties key="punit">
                <value tag="punit" valueArray="1|0"/>
              </properties>
              <properties key="timeadaption">
                <value tag="timeadaption" value="off"/>
              </properties>
              <properties key="timeadapgeom">
                <value tag="timeadapgeom" reference="//@geom/@geoms[key='geom1']/@value" referenceContainerList="//@geom"/>
              </properties>
              <properties key="autoremesh">
                <value tag="autoremesh" value="off"/>
              </properties>
              <properties key="autoremeshgeom">
                <value tag="autoremeshgeom" reference="//@geom/@geoms[key='geom1']/@value" referenceContainerList="//@geom"/>
              </properties>
              <properties key="optimization">
                <value tag="optimization" value="off"/>
              </properties>
              <feature xsi:type="com.comsol.mph-v15:StudyFeatureList" model="/"/>
              <mglevel model="/"/>
            </value>
          </features>
        </feature>
      </value>
    </objects>
  </study>
  <cpl entityName="List" entityComments="" entityAuthor="" entityCreationTime="1493940818920" model="/"/>
  <frame entityName="List" entityComments="" entityAuthor="" entityCreationTime="1493940818920" model="/">
    <frames key="material1">
      <value tag="material1" coord="3,'x','y','z'" geom="//@geom/@geoms[key='geom1']/@value" sorder="5"/>
    </frames>
  </frame>
  <weak entityName="List" entityComments="" entityAuthor="" entityCreationTime="1493942272192" model="/"/>
  <selection entityName="List" entityComments="" entityAuthor="" entityCreationTime="1493940819428" model="/"/>
  <view entityName="Views" entityComments="" entityAuthor="" entityCreationTime="1493940818927" model="/">
    <views key="view1">
      <value tag="view1" entityName="View 1" entityComments="" entityAuthor="" entityCreationTime="1493940819429" operationID="ModelView1D" geom="//@geom/@geoms[key='geom1']/@value" sdim="1" current="true" globalcurrent="true">
        <entityFlags>nodeactivate</entityFlags>
        <properties key="showlabels">
          <value tag="showlabels" value="off"/>
        </properties>
        <properties key="showDirections">
          <value tag="showDirections" value="off"/>
        </properties>
        <properties key="locked">
          <value tag="locked" value="off"/>
        </properties>
        <properties key="drawhidestatus">
          <value tag="drawhidestatus" value="hide"/>
        </properties>
        <properties key="geomhidestatus">
          <value tag="geomhidestatus" value="hide"/>
        </properties>
        <properties key="isnew">
          <value tag="isnew" value="off"/>
        </properties>
        <properties key="postviewkey">
          <value tag="postviewkey" value=""/>
        </properties>
        <properties key="workplaneclip">
          <value tag="workplaneclip" value="off"/>
        </properties>
        <feature xsi:type="com.comsol.mph-v15:ViewFeatureList" model="/"/>
        <hideObjects entityName="List" entityComments="" entityAuthor="" entityCreationTime="1493940819443" model="/"/>
        <hideEntities entityName="List" entityComments="" entityAuthor="" entityCreationTime="1493940819444" model="/"/>
        <axis tag="axis" storedParent="//@modelNode/@modelNodes[key='comp1']/@value" entityName="Axis" entityComments="" entityAuthor="" entityCreationTime="1493940819836" operationID="Axis1D">
          <entityFlags>noremove</entityFlags>
          <entityFlags>nodeactivate</entityFlags>
          <properties key="xmin">
            <value tag="xmin" value="-2.0049362182617188"/>
          </properties>
          <properties key="xmax">
            <value tag="xmax" value="152.00494384765625"/>
          </properties>
          <properties key="manualgrid">
            <value tag="manualgrid" value="off"/>
          </properties>
          <properties key="xspacing">
            <value tag="xspacing" value="1"/>
          </properties>
          <properties key="xextra">
            <value tag="xextra" value="" valueArray="1|0"/>
          </properties>
          <properties key="xextra_vector_method">
            <value tag="xextra_vector_method" value="step"/>
          </properties>
          <properties key="xextra_vector_start">
            <value tag="xextra_vector_start" value=""/>
          </properties>
          <properties key="xextra_vector_stop">
            <value tag="xextra_vector_stop" value=""/>
          </properties>
          <properties key="xextra_vector_step">
            <value tag="xextra_vector_step" value=""/>
          </properties>
          <properties key="xextra_vector_numvalues">
            <value tag="xextra_vector_numvalues" value=""/>
          </properties>
          <properties key="xextra_vector_function">
            <value tag="xextra_vector_function" value="none"/>
          </properties>
          <feature xsi:type="com.comsol.mph-v15:ViewFeatureList" entityComments="" entityAuthor="" model="/"/>
        </axis>
        <camera tag="cam" storedParent="//@modelNode/@modelNodes[key='comp1']/@value" entityName="Camera" entityComments="" entityAuthor="" entityCreationTime="1493940819911" operationID="Camera">
          <entityFlags>noremove</entityFlags>
          <entityFlags>nodeactivate</entityFlags>
          <properties key="projection">
            <value tag="projection" value="perspective"/>
          </properties>
          <properties key="orthoscale">
            <value tag="orthoscale" value="1"/>
          </properties>
          <properties key="zoomanglefull">
            <value tag="zoomanglefull" value="0"/>
          </properties>
          <properties key="viewscaletype">
            <value tag="viewscaletype" value="none"/>
          </properties>
          <properties key="xscale">
            <value tag="xscale" value="1"/>
          </properties>
          <properties key="yscale">
            <value tag="yscale" value="1"/>
          </properties>
          <properties key="zscale">
            <value tag="zscale" value="1"/>
          </properties>
          <properties key="position">
            <value tag="position" valueArray="1|3,'-3','-4','3'"/>
          </properties>
          <properties key="target">
            <value tag="target" valueArray="1|3,'0','0','0'"/>
          </properties>
          <properties key="up">
            <value tag="up" valueArray="1|3,'0','0','1'"/>
          </properties>
          <properties key="rotationpoint">
            <value tag="rotationpoint" valueArray="1|3,'0','0','0'"/>
          </properties>
          <properties key="viewoffset">
            <value tag="viewoffset" valueArray="1|2,'0','0'"/>
          </properties>
          <feature xsi:type="com.comsol.mph-v15:ViewFeatureList" entityComments="" entityAuthor="" model="/"/>
        </camera>
      </value>
    </views>
  </view>
  <field entityName="List" entityComments="" entityAuthor="" entityCreationTime="1493940819472" model="/">
    <fields key="field1">
      <value tag="field1" derivedFrom="//@physics/@physints[key='g']/@value/@feature/@features[key='gfeq1']/@value" fieldname="p" shapes="//@shape/@shapes[key='shape1']/@value"/>
    </fields>
    <fields key="field2">
      <value tag="field2" derivedFrom="//@physics/@physints[key='g']/@value/@feature/@features[key='gfeq1']/@value" fieldname="h1" shapes="//@shape/@shapes[key='shape2']/@value"/>
    </fields>
    <fields key="field3">
      <value tag="field3" derivedFrom="//@physics/@physints[key='g']/@value/@feature/@features[key='gfeq1']/@value" fieldname="h2" shapes="//@shape/@shapes[key='shape3']/@value"/>
    </fields>
  </field>
  <batch>
    <entityFlags>nodeactivate</entityFlags>
    <feature model="/"/>
  </batch>
  <constr entityName="List" entityComments="" entityAuthor="" entityCreationTime="1493942219924" model="/"/>
  <expr entityName="Variables" entityComments="" entityAuthor="" entityCreationTime="1493940818919" model="/">
    <objects key="var1">
      <value tag="var1" storedParent="//@modelNode/@modelNodes[key='comp1']/@value" entityName="Variables 1" entityComments="" entityAuthor="" entityCreationTime="1493943665878">
        <selection xsi:type="com.comsol.mph-v15:XDLocalSelection" entityName="Selection" entityComments="" entityAuthor="" entityCreationTime="1493943665878" selType="global"/>
        <expressions key="h">
          <value tag="h" expression="h1+h2"/>
        </expressions>
        <expressions key="phi">
          <value tag="phi" expression="h1/(h1+h2)"/>
        </expressions>
        <expressions key="G1">
          <value tag="G1" expression="h1*(1-h1)"/>
        </expressions>
        <expressions key="fmod">
          <value tag="fmod" expression="(1-exp(5*(h1s-h1)))*(1-hp/h1)"/>
        </expressions>
        <expressions key="v0">
          <value tag="v0" expression="(phi-phi0)/(1-phi0)"/>
        </expressions>
        <expressions key="uf">
          <value tag="uf" expression="-(h1+h2)^2/((1-phi))*px"/>
        </expressions>
        <expressions key="uc">
          <value tag="uc" expression="-(h1+h2)^2/((1-phi))*px+(beta2)*px"/>
        </expressions>
      </value>
    </objects>
    <objects key="var2">
      <value tag="var2" entityName="Variables 2" entityComments="" entityAuthor="" entityCreationTime="1498750729737">
        <selection xsi:type="com.comsol.mph-v15:XDLocalSelection" entityName="Selection" entityComments="" entityAuthor="" entityCreationTime="1498750729737" selType="global"/>
      </value>
    </objects>
    <objects key="iexpr1">
      <value tag="iexpr1" derivedFrom="/" entityName="Derived Variables 1" entityComments="" entityAuthor="" entityCreationTime="1549139156512">
        <tags tag="Analysis" values="1,'std1/time'"/>
        <selection xsi:type="com.comsol.mph-v15:XDLocalSelection" entityName="Selection" entityComments="" entityAuthor="" entityCreationTime="1549139156512" selType="global"/>
        <expressions key="g_const">
          <value tag="g_const" expression="9.80665[m/s^2]" description="Acceleration of gravity"/>
        </expressions>
        <expressions key="N_A_const">
          <value tag="N_A_const" expression="6.02214129E23[1/mol]" description="Avogadro constant"/>
        </expressions>
        <expressions key="k_B_const">
          <value tag="k_B_const" expression="1.3806488E-23[J/K]" description="Boltzmann constant"/>
        </expressions>
        <expressions key="Z0_const">
          <value tag="Z0_const" expression="root.mu0_const*root.c_const" description="Characteristic impedance of vacuum"/>
        </expressions>
        <expressions key="me_const">
          <value tag="me_const" expression="9.10938291E-31[kg]" description="Electron mass"/>
        </expressions>
        <expressions key="e_const">
          <value tag="e_const" expression="1.602176565E-19[C]" description="Elementary charge"/>
        </expressions>
        <expressions key="F_const">
          <value tag="F_const" expression="96485.3365[C/mol]" description="Faraday constant"/>
        </expressions>
        <expressions key="alpha_const">
          <value tag="alpha_const" expression="0.0072973525698" description="Fine-structure constant"/>
        </expressions>
        <expressions key="G_const">
          <value tag="G_const" expression="6.67384E-11[m^3/(kg*s^2)]" description="Gravitational constant"/>
        </expressions>
        <expressions key="hbar_const">
          <value tag="hbar_const" expression="1.054571726E-34[J*s/rad]" description="Reduced Planck's constant"/>
        </expressions>
        <expressions key="V_m_const">
          <value tag="V_m_const" expression="0.022413968[m^3/mol]" description="Molar volume of ideal gas"/>
        </expressions>
        <expressions key="mn_const">
          <value tag="mn_const" expression="1.674927351E-27[kg]" description="Neutron mass"/>
        </expressions>
        <expressions key="epsilon0_const">
          <value tag="epsilon0_const" expression="8.854187817E-12[F/m]" description="Permittivity of vacuum"/>
        </expressions>
        <expressions key="mu0_const">
          <value tag="mu0_const" expression="4*pi*1.0E-7[H/m]" description="Permeability of vacuum"/>
        </expressions>
        <expressions key="h_const">
          <value tag="h_const" expression="6.62606957E-34[J*s]" description="Planck's constant"/>
        </expressions>
        <expressions key="mp_const">
          <value tag="mp_const" expression="1.672621777E-27[kg]" description="Proton mass"/>
        </expressions>
        <expressions key="c_const">
          <value tag="c_const" expression="299792458[m/s]" description="Speed of light in vacuum"/>
        </expressions>
        <expressions key="sigma_const">
          <value tag="sigma_const" expression="5.670373E-8[kg/(s^3*K^4)]" description="Stefan-Boltzmann constant"/>
        </expressions>
        <expressions key="R_const">
          <value tag="R_const" expression="8.3144621[J/(K*mol)]" description="Universal gas constant"/>
        </expressions>
        <expressions key="b_const">
          <value tag="b_const" expression="0.0028977721[m*K]" description="Wien displacement law constant"/>
        </expressions>
        <expressions key="isRHS">
          <value tag="isRHS"/>
        </expressions>
      </value>
    </objects>
    <objects key="iexpr2">
      <value tag="iexpr2" derivedFrom="/" storedParent="//@modelNode/@modelNodes[key='comp1']/@value" entityName="Derived Variables 2" entityComments="" entityAuthor="" entityCreationTime="1549139156516">
        <tags tag="Analysis" values="1,'std1/time'"/>
        <selection xsi:type="com.comsol.mph-v15:XDLocalSelection" entityName="Selection" entityComments="" entityAuthor="" entityCreationTime="1549139156516" selType="geomdim" geom="//@geom/@geoms[key='geom1']/@value" domains="2,1" dim="1" hDim="1"/>
        <expressions key="comp1.isScalingSystemDomain">
          <value tag="comp1.isScalingSystemDomain" description="Is scaling system domain"/>
        </expressions>
        <expressions key="comp1.isPML">
          <value tag="comp1.isPML" description="Is PML"/>
        </expressions>
      </value>
    </objects>
    <objects key="iexpr3">
      <value tag="iexpr3" derivedFrom="//@physics/@physints[key='g']/@value" storedParent="//@modelNode/@modelNodes[key='comp1']/@value" entityName="Derived Variables 3" entityComments="" entityAuthor="" entityCreationTime="1549139156518">
        <tags tag="Analysis" values="1,'std1/time'"/>
        <selection xsi:type="com.comsol.mph-v15:XDLocalSelection" entityName="Selection" entityComments="" entityAuthor="" entityCreationTime="1549139156517" selType="geomdim" geom="//@geom/@geoms[key='geom1']/@value" domains="3,1,2" dim="0" hDim="0"/>
        <expressions key="u_fld_act">
          <value tag="u_fld_act"/>
        </expressions>
        <expressions key="p_fld_act">
          <value tag="p_fld_act" expression="1" description="Dependent variable p"/>
        </expressions>
        <expressions key="h1_fld_act">
          <value tag="h1_fld_act" expression="1" description="Dependent variable h1"/>
        </expressions>
        <expressions key="h2_fld_act">
          <value tag="h2_fld_act" expression="1" description="Dependent variable h2"/>
        </expressions>
      </value>
    </objects>
    <objects key="iexpr4">
      <value tag="iexpr4" derivedFrom="//@physics/@physints[key='g']/@value" storedParent="//@modelNode/@modelNodes[key='comp1']/@value" entityName="Derived Variables 4" entityComments="" entityAuthor="" entityCreationTime="1549139156519">
        <tags tag="Analysis" values="1,'std1/time'"/>
        <selection xsi:type="com.comsol.mph-v15:XDLocalSelection" entityName="Selection" entityComments="" entityAuthor="" entityCreationTime="1549139156519" selType="geomdim" geom="//@geom/@geoms[key='geom1']/@value" domains="2,1" dim="1" hDim="1"/>
        <expressions key="u_fld_act">
          <value tag="u_fld_act"/>
        </expressions>
        <expressions key="p_fld_act">
          <value tag="p_fld_act" expression="1" description="Dependent variable p"/>
        </expressions>
        <expressions key="h1_fld_act">
          <value tag="h1_fld_act" expression="1" description="Dependent variable h1"/>
        </expressions>
        <expressions key="h2_fld_act">
          <value tag="h2_fld_act" expression="1" description="Dependent variable h2"/>
        </expressions>
        <expressions key="domflux.px">
          <value tag="domflux.px" expression="-root.comp1.h1x-root.comp1.h2x" description="Domain flux, x component"/>
        </expressions>
        <expressions key="domflux.h1x">
          <value tag="domflux.h1x" expression="root.comp1.px*root.comp1.h1*(-root.comp1.h^3/(3*root.comp1.h2)-root.beta1)" description="Domain flux, x component"/>
        </expressions>
        <expressions key="domflux.h2x">
          <value tag="domflux.h2x" expression="-root.comp1.h^3*root.comp1.px/3" description="Domain flux, x component"/>
        </expressions>
      </value>
    </objects>
    <objects key="iexpr5">
      <value tag="iexpr5" derivedFrom="//@physics/@physints[key='g']/@value" storedParent="//@modelNode/@modelNodes[key='comp1']/@value" entityName="Derived Variables 5" entityComments="" entityAuthor="" entityCreationTime="1549139156526">
        <tags tag="Analysis" values="1,'std1/time'"/>
        <selection xsi:type="com.comsol.mph-v15:XDLocalSelection" entityName="Selection" entityComments="" entityAuthor="" entityCreationTime="1549139156526" selType="geomdim" geom="//@geom/@geoms[key='geom1']/@value" domains="3,1" dim="0" hDim="0"/>
        <expressions key="nx">
          <value tag="nx" expression="root.unx" description="Normal vector, x component"/>
        </expressions>
        <expressions key="ny">
          <value tag="ny" description="Normal vector, y component"/>
        </expressions>
        <expressions key="nz">
          <value tag="nz" description="Normal vector, z component"/>
        </expressions>
        <expressions key="nxmesh">
          <value tag="nxmesh" expression="root.unxmesh" description="Normal vector (mesh), x component"/>
        </expressions>
        <expressions key="nymesh">
          <value tag="nymesh" description="Normal vector (mesh), y component"/>
        </expressions>
        <expressions key="nzmesh">
          <value tag="nzmesh" description="Normal vector (mesh), z component"/>
        </expressions>
        <expressions key="g_p">
          <value tag="g_p" description="Boundary flux/source"/>
        </expressions>
        <expressions key="g_h1">
          <value tag="g_h1" description="Boundary flux/source"/>
        </expressions>
        <expressions key="g_h2">
          <value tag="g_h2" description="Boundary flux/source"/>
        </expressions>
      </value>
    </objects>
    <objects key="iexpr6">
      <value tag="iexpr6" derivedFrom="//@physics/@physints[key='g']/@value" storedParent="//@modelNode/@modelNodes[key='comp1']/@value" entityName="Derived Variables 6" entityComments="" entityAuthor="" entityCreationTime="1549139156527">
        <tags tag="Analysis" values="1,'std1/time'"/>
        <selection xsi:type="com.comsol.mph-v15:XDLocalSelection" entityName="Selection" entityComments="" entityAuthor="" entityCreationTime="1549139156527" selType="geomdim" geom="//@geom/@geoms[key='geom1']/@value" domains="3,2" dim="0" hDim="0"/>
        <expressions key="nx">
          <value tag="nx" expression="root.dnx" description="Normal vector, x component"/>
        </expressions>
        <expressions key="ny">
          <value tag="ny" description="Normal vector, y component"/>
        </expressions>
        <expressions key="nz">
          <value tag="nz" description="Normal vector, z component"/>
        </expressions>
        <expressions key="nxmesh">
          <value tag="nxmesh" expression="root.dnxmesh" description="Normal vector (mesh), x component"/>
        </expressions>
        <expressions key="nymesh">
          <value tag="nymesh" description="Normal vector (mesh), y component"/>
        </expressions>
        <expressions key="nzmesh">
          <value tag="nzmesh" description="Normal vector (mesh), z component"/>
        </expressions>
        <expressions key="g_p">
          <value tag="g_p" description="Boundary flux/source"/>
        </expressions>
        <expressions key="g_h1">
          <value tag="g_h1" description="Boundary flux/source"/>
        </expressions>
        <expressions key="g_h2">
          <value tag="g_h2" description="Boundary flux/source"/>
        </expressions>
      </value>
    </objects>
  </expr>
  <func entityName="Functions" entityComments="" entityAuthor="" entityCreationTime="1493940818920" model="/">
    <features key="pw1">
      <value xsi:type="com.comsol.mph-v15:FunctionFeature" tag="pw1" storedParent="//@modelNode/@modelNodes[key='comp1']/@value" entityName="Piecewise 1" entityComments="" entityAuthor="" entityCreationTime="1493950497787" operationID="Piecewise">
        <properties key="relaxnamecheck">
          <value tag="relaxnamecheck" value="off"/>
        </properties>
        <properties key="funcname">
          <value tag="funcname" value="h1in"/>
        </properties>
        <properties key="arg">
          <value tag="arg" value="x"/>
        </properties>
        <properties key="extrap">
          <value tag="extrap" value="constant"/>
        </properties>
        <properties key="extrapvalue">
          <value tag="extrapvalue" value="0"/>
        </properties>
        <properties key="smooth">
          <value tag="smooth" value="contd2"/>
        </properties>
        <properties key="zonelengthtype">
          <value tag="zonelengthtype" value="relative"/>
        </properties>
        <properties key="smoothzone">
          <value tag="smoothzone" value="0.20"/>
        </properties>
        <properties key="showbox">
          <value tag="showbox" value="on"/>
        </properties>
        <properties key="smoothends">
          <value tag="smoothends" value="on"/>
        </properties>
        <properties key="piecesexcelfilename">
          <value tag="piecesexcelfilename" value=""/>
        </properties>
        <properties key="piecesexcelsheet">
          <value tag="piecesexcelsheet" value=""/>
        </properties>
        <properties key="piecesexcelrange">
          <value tag="piecesexcelrange" value=""/>
        </properties>
        <properties key="piecesexceloverwrite">
          <value tag="piecesexceloverwrite" value="on"/>
        </properties>
        <properties key="piecesexcelincludeheaders">
          <value tag="piecesexcelincludeheaders" value="off"/>
        </properties>
        <properties key="piecesexcelseparateunits">
          <value tag="piecesexcelseparateunits" value="off"/>
        </properties>
        <properties key="pieces">
          <value tag="pieces" valueArray="2|3,'0','1','h1lim'|3,'1','L+1','hp'"/>
        </properties>
        <properties key="argunit">
          <value tag="argunit" value=""/>
        </properties>
        <properties key="fununit">
          <value tag="fununit" value=""/>
        </properties>
        <feature xsi:type="com.comsol.mph-v15:FunctionFeatureList" model="/"/>
      </value>
    </features>
    <features key="pw2">
      <value xsi:type="com.comsol.mph-v15:FunctionFeature" tag="pw2" storedParent="//@modelNode/@modelNodes[key='comp1']/@value" entityName="Piecewise 2" entityComments="" entityAuthor="" entityCreationTime="1493952549817" operationID="Piecewise">
        <properties key="relaxnamecheck">
          <value tag="relaxnamecheck" value="off"/>
        </properties>
        <properties key="funcname">
          <value tag="funcname" value="h2in"/>
        </properties>
        <properties key="arg">
          <value tag="arg" value="x"/>
        </properties>
        <properties key="extrap">
          <value tag="extrap" value="constant"/>
        </properties>
        <properties key="extrapvalue">
          <value tag="extrapvalue" value="0"/>
        </properties>
        <properties key="smooth">
          <value tag="smooth" value="contd2"/>
        </properties>
        <properties key="zonelengthtype">
          <value tag="zonelengthtype" value="relative"/>
        </properties>
        <properties key="smoothzone">
          <value tag="smoothzone" value="0.20"/>
        </properties>
        <properties key="showbox">
          <value tag="showbox" value="on"/>
        </properties>
        <properties key="smoothends">
          <value tag="smoothends" value="on"/>
        </properties>
        <properties key="piecesexcelfilename">
          <value tag="piecesexcelfilename" value=""/>
        </properties>
        <properties key="piecesexcelsheet">
          <value tag="piecesexcelsheet" value=""/>
        </properties>
        <properties key="piecesexcelrange">
          <value tag="piecesexcelrange" value=""/>
        </properties>
        <properties key="piecesexceloverwrite">
          <value tag="piecesexceloverwrite" value="on"/>
        </properties>
        <properties key="piecesexcelincludeheaders">
          <value tag="piecesexcelincludeheaders" value="off"/>
        </properties>
        <properties key="piecesexcelseparateunits">
          <value tag="piecesexcelseparateunits" value="off"/>
        </properties>
        <properties key="pieces">
          <value tag="pieces" valueArray="2|3,'0','1','h1lim*(1-phi0)/phi0'|3,'1','L+1','hp*(1-phi0)/phi0'"/>
        </properties>
        <properties key="argunit">
          <value tag="argunit" value=""/>
        </properties>
        <properties key="fununit">
          <value tag="fununit" value=""/>
        </properties>
        <feature xsi:type="com.comsol.mph-v15:FunctionFeatureList" model="/"/>
      </value>
    </features>
  </func>
  <init entityName="List" entityComments="" entityAuthor="" entityCreationTime="1493940819612" model="/">
    <objects key="init1">
      <value tag="init1" derivedFrom="//@physics/@physints[key='g']/@value/@feature/@features[key='init1']/@value" entityName="Derived Variables 1" entityComments="" entityAuthor="" entityCreationTime="1549139156484">
        <selection xsi:type="com.comsol.mph-v15:XDLocalSelection" entityName="Selection" entityComments="" entityAuthor="" entityCreationTime="1549139156485" selType="geomdim" geom="//@geom/@geoms[key='geom1']/@value" domains="2,1" dim="1" hDim="1"/>
        <expressions key="root.comp1.p">
          <value tag="root.comp1.p" expression="-d(h1in(x),x)-d(h2in(x),x)"/>
        </expressions>
        <expressions key="root.comp1.h1">
          <value tag="root.comp1.h1" expression="h1in(x)"/>
        </expressions>
        <expressions key="root.comp1.h2">
          <value tag="root.comp1.h2" expression="h2in(x)"/>
        </expressions>
        <expressions key="root.comp1.pt">
          <value tag="root.comp1.pt"/>
        </expressions>
        <expressions key="root.comp1.h1t">
          <value tag="root.comp1.h1t"/>
        </expressions>
        <expressions key="root.comp1.h2t">
          <value tag="root.comp1.h2t"/>
        </expressions>
      </value>
    </objects>
  </init>
  <geom entityComments="" entityAuthor="" entityCreationTime="1493940818919" model="/">
    <geoms key="geom1">
      <value tag="geom1" storedParent="//@modelNode/@modelNodes[key='comp1']/@value" entityName="Geometry 1" entityComments="" entityAuthor="" entityCreationTime="1493940819401" assocID="1,0,361453558,-244180780" angularUnit="deg" assocMaps="{0,1,2},{0,1}" current="//@geom/@geoms[key='geom1']/@value/@feature/@features[key='fin']/@value" externallySet="false" geometryFrame="//@frame/@frames[key='material1']/@value" geomInfo="//@geom/@geoms[key='geom1']/@value/@geomnative" geomrep="comsol" hashKey="145419662927107" inverseAssocMaps="{0,1,2},{0,1}" lastBuiltFeature="//@geom/@geoms[key='geom1']/@value/@feature/@features[key='fin']/@value" lengthUnit="m" materialFrame="//@frame/@frames[key='material1']/@value" meshFrame="//@frame/@frames[key='material1']/@value" scaleUnits="true" sdim="1" sequenceType="STANDARD" spatialFrame="//@frame/@frames[key='material1']/@value" xmeshIndex="1">
        <entityFlags>nodeactivate</entityFlags>
        <geomnative tag="/geom1.mphbin" numEntities="2,1" numEntitiesMesh="2,1" spaceDim="1"/>
        <feature model="/" sequence="//@geom/@geoms[key='geom1']/@value">
          <features key="i1">
            <value xsi:type="com.comsol.mph-v15:GeomFeature" tag="i1" entityName="Interval 1" entityComments="" entityAuthor="" entityCreationTime="1493940837660" operationID="Interval" key="true[deg]intervalsonep0.0|150.0|p10.0p2150.0" status="built" buildStatus="built" cacheTag="7825212088498601535" id="2" sequence="//@geom/@geoms[key='geom1']/@value">
              <properties key="createselection">
                <value tag="createselection" value="off"/>
              </properties>
              <properties key="contributeto">
                <value tag="contributeto" value="none" referenceContainerList="//@geom/@geoms[key='geom1']/@value/@selection" compositeIndex="1"/>
              </properties>
              <properties key="intervals">
                <value tag="intervals" value="one"/>
              </properties>
              <properties key="p1">
                <value tag="p1" value="0"/>
              </properties>
              <properties key="p2">
                <value tag="p2" value="L"/>
              </properties>
              <properties key="p">
                <value tag="p" valueArray="1|2,'0','L'"/>
              </properties>
              <properties key="p_vector_method">
                <value tag="p_vector_method" value="step"/>
              </properties>
              <properties key="p_vector_start">
                <value tag="p_vector_start" value=""/>
              </properties>
              <properties key="p_vector_stop">
                <value tag="p_vector_stop" value=""/>
              </properties>
              <properties key="p_vector_step">
                <value tag="p_vector_step" value=""/>
              </properties>
              <properties key="p_vector_numvalues">
                <value tag="p_vector_numvalues" value=""/>
              </properties>
              <properties key="p_vector_function">
                <value tag="p_vector_function" value="none"/>
              </properties>
              <feature xsi:type="com.comsol.mph-v15:GeomFeatureList" model="/" sequence="//@geom/@geoms[key='geom1']/@value"/>
              <geom model="/">
                <objects key="i1(1)">
                  <value tag="i1(1)" entityName="Interval" entityComments="" entityAuthor="" entityCreationTime="1493940841023" assocID="2,0,1821949167,1259159103">
                    <entityFlags>norename</entityFlags>
                    <geomnative tag="/geom2.mphbin" numEntities="2,1" numEntitiesMesh="2,1" spaceDim="1"/>
                  </value>
                </objects>
              </geom>
              <importedGeom tag="i0" entityName="" entityComments="" entityAuthor="" entityCreationTime="1518490524397">
                <entityFlags>norename</entityFlags>
                <geomnative tag="/geom2.mphbin" numEntities="2,1" numEntitiesMesh="2,1" spaceDim="1"/>
              </importedGeom>
            </value>
          </features>
          <features key="fin">
            <value xsi:type="com.comsol.mph-v15:GeomFeature" tag="fin" entityName="Form Union" entityComments="" entityAuthor="" entityCreationTime="1493940819403" operationID="Finalize" key="true[deg]actionunioncreatepairsongeomrepcomsolimprintoffpairtypeidentityrepairtol1.0E-6splitpairsoff" status="built" buildStatus="built" cacheTag="1552431214683625684" id="1" sequence="//@geom/@geoms[key='geom1']/@value">
              <entityFlags>noremove</entityFlags>
              <entityFlags>nodeactivate</entityFlags>
              <entityFlags>norename</entityFlags>
              <properties key="action">
                <value tag="action" value="union"/>
              </properties>
              <properties key="imprint">
                <value tag="imprint" value="off"/>
              </properties>
              <properties key="createpairs">
                <value tag="createpairs" value="on"/>
              </properties>
              <properties key="splitpairs">
                <value tag="splitpairs" value="off"/>
              </properties>
              <properties key="pairtype">
                <value tag="pairtype" value="identity"/>
              </properties>
              <properties key="repairtol">
                <value tag="repairtol" value="1.0E-6"/>
              </properties>
              <properties key="geomrep">
                <value tag="geomrep" value="comsol"/>
              </properties>
              <feature xsi:type="com.comsol.mph-v15:GeomFeatureList" model="/" sequence="//@geom/@geoms[key='geom1']/@value"/>
              <geom model="/">
                <objects key="fin(1)">
                  <value tag="fin(1)" entityName="Form_union/assembly" entityComments="" entityAuthor="" entityCreationTime="1493940852589" assocID="1,0,361453558,-244180780">
                    <entityFlags>norename</entityFlags>
                    <geomnative tag="/geom1.mphbin" numEntities="2,1" numEntitiesMesh="2,1" spaceDim="1"/>
                  </value>
                </objects>
              </geom>
            </value>
          </features>
        </feature>
        <selection model="/"/>
      </value>
    </geoms>
  </geom>
  <mesh entityName="Meshes" entityComments="" entityAuthor="" entityCreationTime="1493940818920" model="/">
    <meshes key="mesh1">
      <value tag="mesh1" entityName="Mesh 1" entityComments="" entityAuthor="" entityCreationTime="1493940819458" cacheTagCurrent="1571565502935899384" currentFeature="//@mesh/@meshes[key='mesh1']/@value/@feature/@features[key='edg1']/@value" geom="//@geom/@geoms[key='geom1']/@value" lastBuiltFeature="//@mesh/@meshes[key='mesh1']/@value/@feature/@features[key='edg1']/@value" toolsSize="1.0" constructionEntitiesToKeep="{},{}">
        <entityFlags>nodeactivate</entityFlags>
        <importAssoc tag="/meshassoc1.mphbin"/>
        <feature model="/" sequence="//@mesh/@meshes[key='mesh1']/@value">
          <features key="size">
            <value xsi:type="com.comsol.mph-v15:MeshFeature" tag="size" entityName="Size" entityComments="" entityAuthor="" entityCreationTime="1493940852611" operationID="MeshSizeDefault" key="true[deg]hcurve0.2hgrad1.0hmax0.375hmin0.003hnarrow0.1tabledefault" status="built" buildStatus="built" sequence="//@mesh/@meshes[key='mesh1']/@value">
              <entityFlags>nodeactivate</entityFlags>
              <entityFlags>noremove</entityFlags>
              <entityFlags>norename</entityFlags>
              <properties key="table">
                <value tag="table" value="default"/>
              </properties>
              <properties key="hmax">
                <value tag="hmax" value="L/400"/>
              </properties>
              <properties key="hmin">
                <value tag="hmin" value="0.003"/>
              </properties>
              <properties key="hcurve">
                <value tag="hcurve" value="0.2"/>
              </properties>
              <properties key="hnarrow">
                <value tag="hnarrow" value="0.1"/>
              </properties>
              <properties key="hgrad">
                <value tag="hgrad" value="1"/>
              </properties>
              <properties key="hauto">
                <value tag="hauto" value="1"/>
              </properties>
              <properties key="custom">
                <value tag="custom" value="on"/>
              </properties>
              <feature xsi:type="com.comsol.mph-v15:MeshFeatureList" model="/" sequence="//@mesh/@meshes[key='mesh1']/@value"/>
            </value>
          </features>
          <features key="edg1">
            <value xsi:type="com.comsol.mph-v15:MeshFeature" tag="edg1" entityName="Edge 1" entityComments="" entityAuthor="" entityCreationTime="1518202586240" operationID="Edge" key="true[]MESHREMAINING" status="built" buildStatus="built" sequence="//@mesh/@meshes[key='mesh1']/@value">
              <selection xsi:type="com.comsol.mph-v15:MeshSelection" entityName="Selection" entityComments="" entityAuthor="" entityCreationTime="1518202586240" selType="meshremaining"/>
              <feature xsi:type="com.comsol.mph-v15:MeshFeatureList" model="/" sequence="//@mesh/@meshes[key='mesh1']/@value"/>
            </value>
          </features>
        </feature>
        <meshnative tag="/mesh1.mphbin" numEntities="2,1" numEntitiesMesh="2,1" spaceDim="1"/>
      </value>
    </meshes>
  </mesh>
  <modelNode model="/">
    <modelNodes key="comp1">
      <value tag="comp1" entityName="Component 1" entityComments="" entityAuthor="" entityCreationTime="1493940819399" identifier="comp1" defineLocalCoord="true">
        <entityFlags>nodeactivate</entityFlags>
      </value>
    </modelNodes>
  </modelNode>
  <shape entityName="List" entityComments="" entityAuthor="" entityCreationTime="1493940819473" model="/">
    <shapes key="shape1">
      <value tag="shape1" derivedFrom="//@physics/@physints[key='g']/@value/@feature/@features[key='gfeq1']/@value" entityName="Derived Shape 1" frame="//@frame/@frames[key='material1']/@value" upFlux="comp1.uflux.p" downFlux="comp1.dflux.p" domainFlux="1|1,'comp1.domflux.px'" smoothBoundaryFlux="true" domainFluxFrame="//@frame/@frames[key='material1']/@value">
        <selection xsi:type="com.comsol.mph-v15:XDLocalSelection" entityName="Selection" entityComments="" entityAuthor="" entityCreationTime="1549139156520" selType="geomdim" geom="//@geom/@geoms[key='geom1']/@value" domains="2,1" inherit="true" dim="1" hDim="1"/>
        <feature model="/">
          <features key="shfun1">
            <value xsi:type="com.comsol.mph.shapefunctions-v15:ShLag" tag="shfun1" derivedFrom="//@physics/@physints[key='g']/@value/@feature/@features[key='gfeq1']/@value" entityName="Derived Shape 1" basename="comp1.p" order="5">
              <tags tag="Analysis"/>
            </value>
          </features>
        </feature>
        <slits xsi:type="com.comsol.mph-v15:XDLocalSelection" selType="geomdim" geom="//@geom/@geoms[key='geom1']/@value" domains="2" inherit="true" dim="1" hDim="1"/>
      </value>
    </shapes>
    <shapes key="shape2">
      <value tag="shape2" derivedFrom="//@physics/@physints[key='g']/@value/@feature/@features[key='gfeq1']/@value" entityName="Derived Shape 2" frame="//@frame/@frames[key='material1']/@value" upFlux="comp1.uflux.h1" downFlux="comp1.dflux.h1" domainFlux="1|1,'comp1.domflux.h1x'" smoothBoundaryFlux="true" domainFluxFrame="//@frame/@frames[key='material1']/@value">
        <selection xsi:type="com.comsol.mph-v15:XDLocalSelection" entityName="Selection" entityComments="" entityAuthor="" entityCreationTime="1549139156522" selType="geomdim" geom="//@geom/@geoms[key='geom1']/@value" domains="2,1" inherit="true" dim="1" hDim="1"/>
        <feature model="/">
          <features key="shfun1">
            <value xsi:type="com.comsol.mph.shapefunctions-v15:ShLag" tag="shfun1" derivedFrom="//@physics/@physints[key='g']/@value/@feature/@features[key='gfeq1']/@value" entityName="Derived Shape 1" basename="comp1.h1" order="5">
              <tags tag="Analysis"/>
            </value>
          </features>
        </feature>
        <slits xsi:type="com.comsol.mph-v15:XDLocalSelection" selType="geomdim" geom="//@geom/@geoms[key='geom1']/@value" domains="2" inherit="true" dim="1" hDim="1"/>
      </value>
    </shapes>
    <shapes key="shape3">
      <value tag="shape3" derivedFrom="//@physics/@physints[key='g']/@value/@feature/@features[key='gfeq1']/@value" entityName="Derived Shape 3" frame="//@frame/@frames[key='material1']/@value" upFlux="comp1.uflux.h2" downFlux="comp1.dflux.h2" domainFlux="1|1,'comp1.domflux.h2x'" smoothBoundaryFlux="true" domainFluxFrame="//@frame/@frames[key='material1']/@value">
        <selection xsi:type="com.comsol.mph-v15:XDLocalSelection" entityName="Selection" entityComments="" entityAuthor="" entityCreationTime="1549139156524" selType="geomdim" geom="//@geom/@geoms[key='geom1']/@value" domains="2,1" inherit="true" dim="1" hDim="1"/>
        <feature model="/">
          <features key="shfun1">
            <value xsi:type="com.comsol.mph.shapefunctions-v15:ShLag" tag="shfun1" derivedFrom="//@physics/@physints[key='g']/@value/@feature/@features[key='gfeq1']/@value" entityName="Derived Shape 1" basename="comp1.h2" order="5">
              <tags tag="Analysis"/>
            </value>
          </features>
        </feature>
        <slits xsi:type="com.comsol.mph-v15:XDLocalSelection" selType="geomdim" geom="//@geom/@geoms[key='geom1']/@value" domains="2" inherit="true" dim="1" hDim="1"/>
      </value>
    </shapes>
  </shape>
  <coeff entityName="List" entityComments="" entityAuthor="" entityCreationTime="1493940885756" model="/">
    <coeffs key="coeff1">
      <value tag="coeff1" derivedFrom="//@physics/@physints[key='g']/@value/@feature/@features[key='gfeq1']/@value" fields="//@field/@fields[key='field1']/@value //@field/@fields[key='field2']/@value //@field/@fields[key='field3']/@value" intrules="//@intrule/@intrules[key='intrule1']/@value">
        <feature model="/">
          <objects key="coeff1">
            <value tag="coeff1" derivedFrom="//@physics/@physints[key='g']/@value/@feature/@features[key='gfeq1']/@value" entityName="Derived Parameters 1" entityComments="" entityAuthor="" entityCreationTime="1549139156480">
              <selection entityName="Selection" entityComments="" entityAuthor="" entityCreationTime="1549139156482" selType="geomdim" geom="//@geom/@geoms[key='geom1']/@value" domains="2,1" dim="1" hDim="1"/>
              <param key="c">
                <value tag="c" value="9|1,'0'|1,'0'|1,'0'|1,'0'|1,'0'|1,'0'|1,'0'|1,'0'|1,'0'"/>
              </param>
              <param key="a">
                <value tag="a" value="9|1,'0'|1,'0'|1,'0'|1,'0'|1,'0'|1,'0'|1,'0'|1,'0'|1,'0'"/>
              </param>
              <param key="q">
                <value tag="q" value="9|1,'0'|1,'0'|1,'0'|1,'0'|1,'0'|1,'0'|1,'0'|1,'0'|1,'0'"/>
              </param>
              <param key="ea">
                <value tag="ea" value="9|1,'0'|1,'0'|1,'0'|1,'0'|1,'0'|1,'0'|1,'0'|1,'0'|1,'0'"/>
              </param>
              <param key="da">
                <value tag="da" value="9|1,'0'|1,'0'|1,'0'|1,'0'|1,'1'|1,'0'|1,'0'|1,'0'|1,'1'"/>
              </param>
              <param key="f">
                <value tag="f" value="3|1,'p'|1,'G1*fmod'|1,'beta2*v0'"/>
              </param>
              <param key="g">
                <value tag="g" value="3|1,'0'|1,'0'|1,'0'"/>
              </param>
              <param key="tau">
                <value tag="tau" value="3|1,'NaN'|1,'NaN'|1,'NaN'"/>
              </param>
              <param key="filter">
                <value tag="filter" value="3|1,'NaN'|1,'NaN'|1,'NaN'"/>
              </param>
              <param key="rw">
                <value tag="rw" value="3|1,'NaN'|1,'NaN'|1,'NaN'"/>
              </param>
              <param key="be">
                <value tag="be" value="9|1,'0'|1,'0'|1,'0'|1,'0'|1,'0'|1,'0'|1,'0'|1,'0'|1,'0'"/>
              </param>
              <param key="al">
                <value tag="al" value="9|1,'0'|1,'0'|1,'0'|1,'0'|1,'0'|1,'0'|1,'0'|1,'0'|1,'0'"/>
              </param>
              <param key="ga">
                <value tag="ga" value="3|1,'-h1x-h2x'|1,'(-h^3*px*(h1/h2))*(1/3)-(beta1*h1*px)'|1,'(-h^3*px)*(1/3)'"/>
              </param>
            </value>
          </objects>
        </feature>
      </value>
    </coeffs>
    <coeffs key="coeff2">
      <value tag="coeff2" derivedFrom="//@physics/@physints[key='g']/@value/@feature/@features[key='flux1']/@value" fields="//@field/@fields[key='field1']/@value //@field/@fields[key='field2']/@value //@field/@fields[key='field3']/@value" intrules="//@intrule/@intrules[key='intrule1']/@value">
        <feature model="/">
          <objects key="coeff1">
            <value tag="coeff1" derivedFrom="//@physics/@physints[key='g']/@value/@feature/@features[key='flux1']/@value" entityName="Derived Parameters 1" entityComments="" entityAuthor="" entityCreationTime="1549139156487">
              <selection entityName="Selection" entityComments="" entityAuthor="" entityCreationTime="1549139156488" selType="geomdim" geom="//@geom/@geoms[key='geom1']/@value" domains="3,1" dim="0" hDim="0"/>
              <param key="c">
                <value tag="c" value="9|1,'0'|1,'0'|1,'0'|1,'0'|1,'0'|1,'0'|1,'0'|1,'0'|1,'0'"/>
              </param>
              <param key="a">
                <value tag="a" value="9|1,'0'|1,'0'|1,'0'|1,'0'|1,'0'|1,'0'|1,'0'|1,'0'|1,'0'"/>
              </param>
              <param key="q">
                <value tag="q" value="9|1,'0'|1,'0'|1,'0'|1,'0'|1,'0'|1,'0'|1,'0'|1,'0'|1,'0'"/>
              </param>
              <param key="ea">
                <value tag="ea" value="9|1,'0'|1,'0'|1,'0'|1,'0'|1,'0'|1,'0'|1,'0'|1,'0'|1,'0'"/>
              </param>
              <param key="da">
                <value tag="da" value="9|1,'0'|1,'0'|1,'0'|1,'0'|1,'0'|1,'0'|1,'0'|1,'0'|1,'0'"/>
              </param>
              <param key="f">
                <value tag="f" value="3|1,'0'|1,'0'|1,'0'"/>
              </param>
              <param key="g">
                <value tag="g" value="3|1,'0'|1,'0'|1,'0'"/>
              </param>
              <param key="tau">
                <value tag="tau" value="3|1,'NaN'|1,'NaN'|1,'NaN'"/>
              </param>
              <param key="filter">
                <value tag="filter" value="3|1,'NaN'|1,'NaN'|1,'NaN'"/>
              </param>
              <param key="rw">
                <value tag="rw" value="3|1,'NaN'|1,'NaN'|1,'NaN'"/>
              </param>
              <param key="be">
                <value tag="be" value="9|1,'0'|1,'0'|1,'0'|1,'0'|1,'0'|1,'0'|1,'0'|1,'0'|1,'0'"/>
              </param>
              <param key="al">
                <value tag="al" value="9|1,'0'|1,'0'|1,'0'|1,'0'|1,'0'|1,'0'|1,'0'|1,'0'|1,'0'"/>
              </param>
              <param key="ga">
                <value tag="ga" value="3|1,'0'|1,'0'|1,'0'"/>
              </param>
            </value>
          </objects>
        </feature>
      </value>
    </coeffs>
    <coeffs key="coeff3">
      <value tag="coeff3" derivedFrom="//@physics/@physints[key='g']/@value/@feature/@features[key='flux2']/@value" fields="//@field/@fields[key='field1']/@value //@field/@fields[key='field2']/@value //@field/@fields[key='field3']/@value" intrules="//@intrule/@intrules[key='intrule1']/@value">
        <feature model="/">
          <objects key="coeff1">
            <value tag="coeff1" derivedFrom="//@physics/@physints[key='g']/@value/@feature/@features[key='flux2']/@value" entityName="Derived Parameters 1" entityComments="" entityAuthor="" entityCreationTime="1549139156497">
              <selection entityName="Selection" entityComments="" entityAuthor="" entityCreationTime="1549139156498" selType="geomdim" geom="//@geom/@geoms[key='geom1']/@value" domains="3,2" dim="0" hDim="0"/>
              <param key="c">
                <value tag="c" value="9|1,'0'|1,'0'|1,'0'|1,'0'|1,'0'|1,'0'|1,'0'|1,'0'|1,'0'"/>
              </param>
              <param key="a">
                <value tag="a" value="9|1,'0'|1,'0'|1,'0'|1,'0'|1,'0'|1,'0'|1,'0'|1,'0'|1,'0'"/>
              </param>
              <param key="q">
                <value tag="q" value="9|1,'0'|1,'0'|1,'0'|1,'0'|1,'0'|1,'0'|1,'0'|1,'0'|1,'0'"/>
              </param>
              <param key="ea">
                <value tag="ea" value="9|1,'0'|1,'0'|1,'0'|1,'0'|1,'0'|1,'0'|1,'0'|1,'0'|1,'0'"/>
              </param>
              <param key="da">
                <value tag="da" value="9|1,'0'|1,'0'|1,'0'|1,'0'|1,'0'|1,'0'|1,'0'|1,'0'|1,'0'"/>
              </param>
              <param key="f">
                <value tag="f" value="3|1,'0'|1,'0'|1,'0'"/>
              </param>
              <param key="g">
                <value tag="g" value="3|1,'0'|1,'0'|1,'0'"/>
              </param>
              <param key="tau">
                <value tag="tau" value="3|1,'NaN'|1,'NaN'|1,'NaN'"/>
              </param>
              <param key="filter">
                <value tag="filter" value="3|1,'NaN'|1,'NaN'|1,'NaN'"/>
              </param>
              <param key="rw">
                <value tag="rw" value="3|1,'NaN'|1,'NaN'|1,'NaN'"/>
              </param>
              <param key="be">
                <value tag="be" value="9|1,'0'|1,'0'|1,'0'|1,'0'|1,'0'|1,'0'|1,'0'|1,'0'|1,'0'"/>
              </param>
              <param key="al">
                <value tag="al" value="9|1,'0'|1,'0'|1,'0'|1,'0'|1,'0'|1,'0'|1,'0'|1,'0'|1,'0'"/>
              </param>
              <param key="ga">
                <value tag="ga" value="3|1,'0'|1,'0'|1,'0'"/>
              </param>
            </value>
          </objects>
        </feature>
      </value>
    </coeffs>
  </coeff>
  <material entityName="Materials" entityComments="" entityAuthor="" entityCreationTime="1493940818920" model="/">
    <valid>true</valid>
  </material>
  <physics entityName="Physics" entityComments="" entityAuthor="" entityCreationTime="1493940818920" model="/">
    <physints key="g">
      <value tag="g" entityName="General Form PDE" entityComments="" entityAuthor="" entityCreationTime="1493940819619" applmodeID="GeneralFormPDE" geom="//@geom/@geoms[key='geom1']/@value" applmodeIDs="0" identifier="g">
        <selection entityName="Selection" entityComments="" entityAuthor="" entityCreationTime="1493940819486" selType="geomdim" geom="//@geom/@geoms[key='geom1']/@value" allgeom="true" dim="1" hDim="1"/>
        <prop model="/">
          <props key="ShapeProperty">
            <value tag="ShapeProperty" applmode="//@physics/@physints[key='g']/@value">
              <param key="shapeFunctionType">
                <value tag="shapeFunctionType" value="1|1,'shlag'"/>
              </param>
              <param key="order">
                <value tag="order" value="1|1,'5'"/>
              </param>
              <param key="boundaryFlux">
                <value tag="boundaryFlux" value="1|1,'1'"/>
              </param>
              <param key="boundaryFluxSmooth">
                <value tag="boundaryFluxSmooth" value="1|1,'1'"/>
              </param>
              <param key="hiddenRowLabels">
                <value tag="hiddenRowLabels" value="1|1,'Field name'"/>
              </param>
              <param key="valueType">
                <value tag="valueType" value="1|1,'complex'"/>
              </param>
              <param key="frame">
                <value tag="frame" value="1|1,'spatial'"/>
              </param>
            </value>
          </props>
          <props key="EquationForm">
            <value tag="EquationForm" applmode="//@physics/@physints[key='g']/@value">
              <param key="form">
                <value tag="form" value="1|1,'Automatic'"/>
              </param>
              <param key="freq_src">
                <value tag="freq_src" value="1|1,'fromSolver'"/>
              </param>
              <param key="freq">
                <value tag="freq" value="1|1,'1[kHz]'"/>
              </param>
              <param key="showAllModelInputs">
                <value tag="showAllModelInputs" value="1|1,'0'"/>
              </param>
            </value>
          </props>
          <props key="Units">
            <value tag="Units" applmode="//@physics/@physints[key='g']/@value">
              <param key="DependentVariableQuantity">
                <value tag="DependentVariableQuantity" value="1|1,'dimensionless'"/>
              </param>
              <param key="CustomDependentVariableUnit">
                <value tag="CustomDependentVariableUnit" value="1|1,'m'"/>
              </param>
              <param key="SourceTermQuantity">
                <value tag="SourceTermQuantity" value="1|1,'none'"/>
              </param>
              <param key="CustomSourceTermUnit">
                <value tag="CustomSourceTermUnit" value="1|1,'m^-2'"/>
              </param>
            </value>
          </props>
          <props key="StudyStep">
            <value tag="StudyStep" applmode="//@physics/@physints[key='g']/@value">
              <param key="StudyStep">
                <value tag="StudyStep" value="1|1,'0'"/>
              </param>
            </value>
          </props>
        </prop>
        <field model="/">
          <fields key="dimensionless">
            <value tag="dimensionless" applfieldID="dimensionless" components="3,'p','h1','h2'" applmode="//@physics/@physints[key='g']/@value" fieldname="u">
              <entityFlags>noremove</entityFlags>
              <entityFlags>norename</entityFlags>
              <entityFlags>nodeactivate</entityFlags>
            </value>
          </fields>
        </field>
        <feature model="/" appl="//@physics/@physints[key='g']/@value">
          <features key="gfeq1">
            <value tag="gfeq1" entityName="General Form PDE 1" entityComments="" entityAuthor="" entityCreationTime="1493940819491" applfeatureID="GeneralFormPDE" applmode="//@physics/@physints[key='g']/@value" edim="1" default="true">
              <tags tag="DomainType" values="1,'GEOMETRY'"/>
              <entityFlags>noremove</entityFlags>
              <entityFlags>nodeactivate</entityFlags>
              <selection xsi:type="com.comsol.mph-v15:XDLocalSelection" entityName="Selection" entityComments="" entityAuthor="" entityCreationTime="1493940819494" selType="geomdim" locked="true" geom="//@geom/@geoms[key='geom1']/@value" allgeom="true" dim="1" hDim="1"/>
              <param key="f">
                <value tag="f" value="3|1,'p'|1,'G1*fmod'|1,'beta2*v0'"/>
              </param>
              <param key="Ga">
                <value tag="Ga" value="3|1,'-h1x-h2x'|1,'(-h^3*px*(h1/h2))*(1/3)-(beta1*h1*px)'|1,'(-h^3*px)*(1/3)'"/>
              </param>
              <param key="da">
                <value tag="da" value="9|1,'0'|1,'0'|1,'0'|1,'0'|1,'1'|1,'0'|1,'0'|1,'0'|1,'1'"/>
              </param>
              <param key="ea">
                <value tag="ea" value="9|1,'0'|1,'0'|1,'0'|1,'0'|1,'0'|1,'0'|1,'0'|1,'0'|1,'0'"/>
              </param>
              <param key="StudyStep">
                <value tag="StudyStep" value="1|1,'std1/time'"/>
              </param>
              <feature model="/" appl="//@physics/@physints[key='g']/@value"/>
              <featureInfo model="/">
                <objects key="info">
                  <value tag="info" entityName="Equation View" entityComments="" entityAuthor="" entityCreationTime="1493940819492">
                    <entityFlags>noremove</entityFlags>
                    <entityFlags>nodeactivate</entityFlags>
                  </value>
                </objects>
              </featureInfo>
            </value>
          </features>
          <features key="zflx1">
            <value tag="zflx1" entityName="Zero Flux 1" entityComments="" entityAuthor="" entityCreationTime="1493940819495" applfeatureID="ZeroFluxBoundary" applmode="//@physics/@physints[key='g']/@value" edim="0" default="true">
              <tags tag="DomainType" values="1,'EXTERIOR'"/>
              <entityFlags>noremove</entityFlags>
              <entityFlags>nodeactivate</entityFlags>
              <selection xsi:type="com.comsol.mph-v15:XDLocalSelection" entityName="Selection" entityComments="" entityAuthor="" entityCreationTime="1493940819497" selType="geomdim" locked="true" geom="//@geom/@geoms[key='geom1']/@value" allgeom="true" dim="0" hDim="0"/>
              <param key="StudyStep">
                <value tag="StudyStep" value="1|1,'std1/time'"/>
              </param>
              <feature model="/" appl="//@physics/@physints[key='g']/@value"/>
              <featureInfo model="/">
                <objects key="info">
                  <value tag="info" entityName="Equation View" entityComments="" entityAuthor="" entityCreationTime="1493940819496">
                    <entityFlags>noremove</entityFlags>
                    <entityFlags>nodeactivate</entityFlags>
                  </value>
                </objects>
              </featureInfo>
            </value>
          </features>
          <features key="init1">
            <value tag="init1" entityName="Initial Values 1" entityComments="" entityAuthor="" entityCreationTime="1493940819500" applfeatureID="init" applmode="//@physics/@physints[key='g']/@value" edim="1" default="true">
              <tags tag="DomainType" values="1,'ACTIVE'"/>
              <entityFlags>noremove</entityFlags>
              <entityFlags>nodeactivate</entityFlags>
              <selection xsi:type="com.comsol.mph-v15:XDLocalSelection" entityName="Selection" entityComments="" entityAuthor="" entityCreationTime="1493940819502" selType="geomdim" locked="true" geom="//@geom/@geoms[key='geom1']/@value" allgeom="true" dim="1" hDim="1"/>
              <param key="p">
                <value tag="p" value="1|1,'-d(h1in(x)\,x)-d(h2in(x)\,x)'"/>
              </param>
              <param key="pt">
                <value tag="pt" value="1|1,'0'"/>
              </param>
              <param key="StudyStep">
                <value tag="StudyStep" value="1|1,'std1/time'"/>
              </param>
              <param key="h1">
                <value tag="h1" value="1|1,'h1in(x)'"/>
              </param>
              <param key="h1t">
                <value tag="h1t" value="1|1,'0'"/>
              </param>
              <param key="h2">
                <value tag="h2" value="1|1,'h2in(x)'"/>
              </param>
              <param key="h2t">
                <value tag="h2t" value="1|1,'0'"/>
              </param>
              <feature model="/" appl="//@physics/@physints[key='g']/@value"/>
              <featureInfo model="/">
                <objects key="info">
                  <value tag="info" entityName="Equation View" entityComments="" entityAuthor="" entityCreationTime="1493940819501">
                    <entityFlags>noremove</entityFlags>
                    <entityFlags>nodeactivate</entityFlags>
                  </value>
                </objects>
              </featureInfo>
            </value>
          </features>
          <features key="flux1">
            <value tag="flux1" entityName="Flux/Source 1" entityComments="" entityAuthor="" entityCreationTime="1493942094542" applfeatureID="FluxBoundary" applmode="//@physics/@physints[key='g']/@value" edim="0">
              <tags tag="DomainType" values="2,'ACTIVE','PAIR'"/>
              <selection xsi:type="com.comsol.mph-v15:XDLocalSelection" entityName="Selection" entityComments="" entityAuthor="" entityCreationTime="1493942094545" selType="geomdim" geom="//@geom/@geoms[key='geom1']/@value" domains="3,1" dim="0" hDim="0"/>
              <param key="g">
                <value tag="g" value="3|1,'0'|1,'0'|1,'0'"/>
              </param>
              <param key="q">
                <value tag="q" value="9|1,'0'|1,'0'|1,'0'|1,'0'|1,'0'|1,'0'|1,'0'|1,'0'|1,'0'"/>
              </param>
              <param key="StudyStep">
                <value tag="StudyStep" value="1|1,'std1/time'"/>
              </param>
              <feature model="/" appl="//@physics/@physints[key='g']/@value"/>
              <featureInfo model="/">
                <objects key="info">
                  <value tag="info" entityName="Equation View" entityComments="" entityAuthor="" entityCreationTime="1493942094543">
                    <entityFlags>noremove</entityFlags>
                    <entityFlags>nodeactivate</entityFlags>
                  </value>
                </objects>
              </featureInfo>
            </value>
          </features>
          <features key="flux2">
            <value tag="flux2" entityName="Flux/Source 2" entityComments="" entityAuthor="" entityCreationTime="1493942129546" applfeatureID="FluxBoundary" applmode="//@physics/@physints[key='g']/@value" edim="0">
              <tags tag="DomainType" values="2,'ACTIVE','PAIR'"/>
              <selection xsi:type="com.comsol.mph-v15:XDLocalSelection" entityName="Selection" entityComments="" entityAuthor="" entityCreationTime="1493942129549" selType="geomdim" geom="//@geom/@geoms[key='geom1']/@value" domains="3,2" dim="0" hDim="0"/>
              <param key="g">
                <value tag="g" value="3|1,'0'|1,'0'|1,'0'"/>
              </param>
              <param key="q">
                <value tag="q" value="9|1,'0'|1,'0'|1,'0'|1,'0'|1,'0'|1,'0'|1,'0'|1,'0'|1,'0'"/>
              </param>
              <param key="StudyStep">
                <value tag="StudyStep" value="1|1,'std1/time'"/>
              </param>
              <feature model="/" appl="//@physics/@physints[key='g']/@value"/>
              <featureInfo model="/">
                <objects key="info">
                  <value tag="info" entityName="Equation View" entityComments="" entityAuthor="" entityCreationTime="1493942129547">
                    <entityFlags>noremove</entityFlags>
                    <entityFlags>nodeactivate</entityFlags>
                  </value>
                </objects>
              </featureInfo>
            </value>
          </features>
          <features key="cons1">
            <value tag="cons1" activeFlag="false" entityName="Constraint 1" entityComments="" entityAuthor="" entityCreationTime="1493951362239" applfeatureID="Constraint" applmode="//@physics/@physints[key='g']/@value" edim="0">
              <tags tag="DomainType" values="2,'ACTIVE','PAIR'"/>
              <selection xsi:type="com.comsol.mph-v15:XDLocalSelection" entityName="Selection" entityComments="" entityAuthor="" entityCreationTime="1493951362242" selType="geomdim" geom="//@geom/@geoms[key='geom1']/@value" domains="3,2" dim="0" hDim="0"/>
              <param key="R">
                <value tag="R" value="3|1,'h1-hp'|1,'h2-hp'|1,'0'"/>
              </param>
              <param key="constraintType">
                <value tag="constraintType" value="1|1,'symmetricConstraint'"/>
              </param>
              <param key="weakConstraints">
                <value tag="weakConstraints" value="1|1,'0'"/>
              </param>
              <param key="constraintMethod">
                <value tag="constraintMethod" value="1|1,'elemental'"/>
              </param>
              <param key="StudyStep">
                <value tag="StudyStep" value="1|1,'std1/time'"/>
              </param>
              <feature model="/" appl="//@physics/@physints[key='g']/@value"/>
              <featureInfo model="/">
                <objects key="info">
                  <value tag="info" entityName="Equation View" entityComments="" entityAuthor="" entityCreationTime="1493951362239">
                    <entityFlags>noremove</entityFlags>
                    <entityFlags>nodeactivate</entityFlags>
                  </value>
                </objects>
              </featureInfo>
            </value>
          </features>
        </feature>
        <featureInfo model="/">
          <objects key="info">
            <value tag="info" entityName="Equation View" entityComments="" entityAuthor="" entityCreationTime="1493940819619">
              <entityFlags>noremove</entityFlags>
              <entityFlags>nodeactivate</entityFlags>
            </value>
          </objects>
        </featureInfo>
      </value>
    </physints>
  </physics>
  <sol model="/">
    <solseqs key="sol1">
      <value tag="sol1" entityName="Solution 1" entityComments="" entityAuthor="" entityCreationTime="1493944859105" solutionnative="//@sol/@solutions[tag='%2Fsolution1.mphbin']" currentFeature="//@sol/@solseqs[key='sol1']/@value/@feature/@features[key='t1']/@value" savePoint="//@sol/@savePoints[tag='savepoint1']" study="//@study/@objects[key='std1']/@value" paramNames="0" paramVals="" solType="SolverSequence" attachedFlag="true" paramUnits="0">
        <entityFlags>nodeactivate</entityFlags>
        <feature model="/">
          <features key="st1">
            <value xsi:type="com.comsol.mph-v15:SolverFeature" tag="st1" entityName="" entityComments="" entityAuthor="" entityCreationTime="1493945076078" operationID="StudyStep" key="true[]assemparaonsplitcomplexoffstudystd1studysteptime" status="built" resetStateKey="true">
              <properties key="study">
                <value tag="study" reference="//@study/@objects[key='std1']/@value" referenceContainerList="//@study"/>
              </properties>
              <properties key="studystep">
                <value tag="studystep" reference="//@study/@objects[key='std1']/@value/@feature/@features[key='time']/@value" referenceContainerList="//@study/@objects[key='std1']/@value/@feature"/>
              </properties>
              <properties key="splitcomplex">
                <value tag="splitcomplex" value="off"/>
              </properties>
              <properties key="assempara">
                <value tag="assempara" value="on"/>
              </properties>
              <feature xsi:type="com.comsol.mph-v15:SolverFeatureList" model="/"/>
            </value>
          </features>
          <features key="v1">
            <value xsi:type="com.comsol.mph-v15:SolverFeature" tag="v1" entityName="Dependent Variables 1" entityComments="" entityAuthor="" entityCreationTime="1493945076081" operationID="Variables" key="true[]constinitmethodinitinitsolzerozeroinitsolhideoninitsolusecurrentcurrentlistsolofflistsolnum1|manualsoloffmanualsolnum1notlistsoloffnotlistsolnum1|notmanualsoloffnotmanualsolnum1|notsolzerozeronotsolhideonnotsolmethodinitnotsolnum1notsolusecurrentcurrentnotsolvertypenonenott0.0nottimeinterpoffoldinitsoluse0oldnotsoluse0scalemethodautoscaleval1.0solnum1solvertypenonestoresolinitt0.0timeinterpofftrue[]compcomp1.h2|compintcomp1.uflux.h2|comp1.dflux.h2|compintstatcompintstatuseoffcompintuseonoutonscalemethodparentscaleval1.0solveforonvariablescomp1_phitrue[]compcomp1.p|compintcomp1.uflux.p|comp1.dflux.p|compintstatcompintstatuseoffcompintuseonoutonscalemethodparentscaleval1.0solveforonvariablescomp1_ptrue[]compcomp1.h1|compintcomp1.uflux.h1|comp1.dflux.h1|compintstatcompintstatuseoffcompintuseonoutonscalemethodparentscaleval1.0solveforonvariablescomp1_h" status="built" resetStateKey="true">
              <properties key="control">
                <value tag="control" value="user" reference="//@study/@objects[key='std1']/@value/@feature/@features[key='time']/@value" referenceContainerList="//@study/@objects[key='std1']/@value/@feature" compositeIndex="0"/>
              </properties>
              <properties key="const">
                <value tag="const" valueArray="1|0"/>
              </properties>
              <properties key="initmethod">
                <value tag="initmethod" value="init"/>
              </properties>
              <properties key="initsol">
                <value tag="initsol" value="zero" referenceContainerList="//@sol" compositeIndex="0"/>
              </properties>
              <properties key="initsolhide">
                <value tag="initsolhide" value="on"/>
              </properties>
              <properties key="initsoluse">
                <value tag="initsoluse" value="current" referenceContainerList="//@sol" compositeIndex="0"/>
              </properties>
              <properties key="oldinitsoluse">
                <value tag="oldinitsoluse" value="0"/>
              </properties>
              <properties key="solvertype">
                <value tag="solvertype" value="none"/>
              </properties>
              <properties key="solnum">
                <value tag="solnum" value="1" compositeIndex="1"/>
              </properties>
              <properties key="timeinterp">
                <value tag="timeinterp" value="off"/>
              </properties>
              <properties key="t">
                <value tag="t" value="0"/>
              </properties>
              <properties key="manualsol">
                <value tag="manualsol" value="off"/>
              </properties>
              <properties key="manualsolnum">
                <value tag="manualsolnum" value="1"/>
              </properties>
              <properties key="listsol">
                <value tag="listsol" value="off"/>
              </properties>
              <properties key="listsolnum">
                <value tag="listsolnum" valueArray="1|1,'1'"/>
              </properties>
              <properties key="scalemethod">
                <value tag="scalemethod" value="auto"/>
              </properties>
              <properties key="scaleval">
                <value tag="scaleval" value="1.0"/>
              </properties>
              <properties key="notsolmethod">
                <value tag="notsolmethod" value="init"/>
              </properties>
              <properties key="notsol">
                <value tag="notsol" value="zero" referenceContainerList="//@sol" compositeIndex="0"/>
              </properties>
              <properties key="notsolhide">
                <value tag="notsolhide" value="on"/>
              </properties>
              <properties key="notsoluse">
                <value tag="notsoluse" value="current" referenceContainerList="//@sol" compositeIndex="0"/>
              </properties>
              <properties key="oldnotsoluse">
                <value tag="oldnotsoluse" value="0"/>
              </properties>
              <properties key="notsolvertype">
                <value tag="notsolvertype" value="none"/>
              </properties>
              <properties key="notsolnum">
                <value tag="notsolnum" value="1" compositeIndex="1"/>
              </properties>
              <properties key="nottimeinterp">
                <value tag="nottimeinterp" value="off"/>
              </properties>
              <properties key="nott">
                <value tag="nott" value="0"/>
              </properties>
              <properties key="notmanualsol">
                <value tag="notmanualsol" value="off"/>
              </properties>
              <properties key="notmanualsolnum">
                <value tag="notmanualsolnum" valueArray="1|1,'1'"/>
              </properties>
              <properties key="notmanualsolnum_vector_method">
                <value tag="notmanualsolnum_vector_method" value="step"/>
              </properties>
              <properties key="notmanualsolnum_vector_start">
                <value tag="notmanualsolnum_vector_start" value=""/>
              </properties>
              <properties key="notmanualsolnum_vector_stop">
                <value tag="notmanualsolnum_vector_stop" value=""/>
              </properties>
              <properties key="notmanualsolnum_vector_step">
                <value tag="notmanualsolnum_vector_step" value=""/>
              </properties>
              <properties key="notmanualsolnum_vector_numvalues">
                <value tag="notmanualsolnum_vector_numvalues" value=""/>
              </properties>
              <properties key="notmanualsolnum_vector_function">
                <value tag="notmanualsolnum_vector_function" value="none"/>
              </properties>
              <properties key="notlistsol">
                <value tag="notlistsol" value="off"/>
              </properties>
              <properties key="notlistsolnum">
                <value tag="notlistsolnum" valueArray="1|1,'1'"/>
              </properties>
              <properties key="storesol">
                <value tag="storesol" value="init"/>
              </properties>
              <feature xsi:type="com.comsol.mph-v15:SolverFeatureList" model="/">
                <features key="comp1_phi">
                  <value xsi:type="com.comsol.mph-v15:SolverFeature" tag="comp1_h2" entityName="Dependent variable h2 (comp1.h2)" entityComments="" entityAuthor="" entityCreationTime="1493945076086" operationID="Field" status="built">
                    <entityFlags>nodeactivate</entityFlags>
                    <entityFlags>noremove</entityFlags>
                    <entityFlags>norename</entityFlags>
                    <properties key="comp">
                      <value tag="comp" valueArray="1|1,'comp1.h2'"/>
                    </properties>
                    <properties key="compintuse">
                      <value tag="compintuse" value="on"/>
                    </properties>
                    <properties key="compint">
                      <value tag="compint" valueArray="1|2,'comp1.uflux.h2','comp1.dflux.h2'"/>
                    </properties>
                    <properties key="compintstatuse">
                      <value tag="compintstatuse" value="off"/>
                    </properties>
                    <properties key="compintstat">
                      <value tag="compintstat" valueArray="1|0"/>
                    </properties>
                    <properties key="solvefor">
                      <value tag="solvefor" value="on"/>
                    </properties>
                    <properties key="out">
                      <value tag="out" value="on"/>
                    </properties>
                    <properties key="variables">
                      <value tag="variables" value="comp1_phi"/>
                    </properties>
                    <properties key="scalemethod">
                      <value tag="scalemethod" value="parent"/>
                    </properties>
                    <properties key="scaleval">
                      <value tag="scaleval" value="1.0"/>
                    </properties>
                    <feature xsi:type="com.comsol.mph-v15:SolverFeatureList" model="/"/>
                  </value>
                </features>
                <features key="comp1_p">
                  <value xsi:type="com.comsol.mph-v15:SolverFeature" tag="comp1_p" entityName="Dependent variable p (comp1.p)" entityComments="" entityAuthor="" entityCreationTime="1493945076087" operationID="Field" status="built">
                    <entityFlags>nodeactivate</entityFlags>
                    <entityFlags>noremove</entityFlags>
                    <entityFlags>norename</entityFlags>
                    <properties key="comp">
                      <value tag="comp" valueArray="1|1,'comp1.p'"/>
                    </properties>
                    <properties key="compintuse">
                      <value tag="compintuse" value="on"/>
                    </properties>
                    <properties key="compint">
                      <value tag="compint" valueArray="1|2,'comp1.uflux.p','comp1.dflux.p'"/>
                    </properties>
                    <properties key="compintstatuse">
                      <value tag="compintstatuse" value="off"/>
                    </properties>
                    <properties key="compintstat">
                      <value tag="compintstat" valueArray="1|0"/>
                    </properties>
                    <properties key="solvefor">
                      <value tag="solvefor" value="on"/>
                    </properties>
                    <properties key="out">
                      <value tag="out" value="on"/>
                    </properties>
                    <properties key="variables">
                      <value tag="variables" value="comp1_p"/>
                    </properties>
                    <properties key="scalemethod">
                      <value tag="scalemethod" value="parent"/>
                    </properties>
                    <properties key="scaleval">
                      <value tag="scaleval" value="1.0"/>
                    </properties>
                    <feature xsi:type="com.comsol.mph-v15:SolverFeatureList" model="/"/>
                  </value>
                </features>
                <features key="comp1_h">
                  <value xsi:type="com.comsol.mph-v15:SolverFeature" tag="comp1_h1" entityName="Dependent variable h1 (comp1.h1)" entityComments="" entityAuthor="" entityCreationTime="1493945076089" operationID="Field" status="built">
                    <entityFlags>nodeactivate</entityFlags>
                    <entityFlags>noremove</entityFlags>
                    <entityFlags>norename</entityFlags>
                    <properties key="comp">
                      <value tag="comp" valueArray="1|1,'comp1.h1'"/>
                    </properties>
                    <properties key="compintuse">
                      <value tag="compintuse" value="on"/>
                    </properties>
                    <properties key="compint">
                      <value tag="compint" valueArray="1|2,'comp1.uflux.h1','comp1.dflux.h1'"/>
                    </properties>
                    <properties key="compintstatuse">
                      <value tag="compintstatuse" value="off"/>
                    </properties>
                    <properties key="compintstat">
                      <value tag="compintstat" valueArray="1|0"/>
                    </properties>
                    <properties key="solvefor">
                      <value tag="solvefor" value="on"/>
                    </properties>
                    <properties key="out">
                      <value tag="out" value="on"/>
                    </properties>
                    <properties key="variables">
                      <value tag="variables" value="comp1_h"/>
                    </properties>
                    <properties key="scalemethod">
                      <value tag="scalemethod" value="parent"/>
                    </properties>
                    <properties key="scaleval">
                      <value tag="scaleval" value="1.0"/>
                    </properties>
                    <feature xsi:type="com.comsol.mph-v15:SolverFeatureList" model="/"/>
                  </value>
                </features>
              </feature>
            </value>
          </features>
          <features key="t1">
            <value xsi:type="com.comsol.mph-v15:SolverFeature" tag="t1" entityName="Time-Dependent Solver 1" entityComments="" entityAuthor="" entityCreationTime="1493945076093" operationID="Time" key="true[]atolcomp1_phi|1e-3|comp1_p|1e-3|comp1_h|1e-3|atolglobal0.001atolglobalmethodscaledatolmethodcomp1_phi|global|comp1_p|global|comp1_h|global|atoludotcomp1_phi|1e-3|comp1_p|1e-3|comp1_h|1e-3|atoludotactivecomp1_phi|off|comp1_p|off|comp1_h|off|bwinitstepfrac0.001complexoffconsistentbweulerconstestratincludeeventoutoffeventtol0.01ewtrescaleonincrdelay15incrdelayactiveoffinitialstepbdf0.001initialstepbdfactiveoffinitialstepgenalpha0.001initialstepgenalphaactiveoffkeeplogofflumpedfluxoffmasssingularmaybemaxorder5maxstepbdf0.1maxstepbdfactiveoffmaxstepgenalpha0.1maxstepgenalphaactiveoffminorder1plotoffplotfreqtoutplotgrouppg1Defaultpredictorlinearprobefreqtstepsprobes[]probeselallreacfonrhoinf0.75rtol1.0E-6solfileonsolfileblock16stabcntrloffstoreudotontimemethodbdftimestepgenalpha0.01tlistrange(0,0.1,1)touttlisttstepsbdffreetstepsgenalphafreetunitsusetunitontrue[]errorchkautoincoreautointernalmemusage3.0linsolvermumpsminicmemory512.0mumpsalloc1.2mumpsreorderautomumpsrreorderonoocoffoocmemory512.0pardmtsolveoffpardreorderndmtpardrreorderonpardscheduleautopivotenableonpivotperturb1.0E-8pivotrefines0pivotstrategyoffpreorderndrhob400.0thresh0.1usetotmemory0.8true[]DonEonKonLonMonNonblocksize1000blocksizeactiveoffcomplexfunoffconvinfoonkeepoffmatherronmatrixformatautonullfunautoorthonormallimit1.0E7rowscaleonsymmetricautotrue[]aaccdim10damp1.0dtechconstinitstep1.0initsteph1.0E-4jtechminimallinsolverdDefmaxiter4minstep1.0E-4minsteph1.0E-8minsteprecovery0.75niter1ntermautotolntermconsttolntolfact1.0plotoffplotgrouppg1Defaultprobes[]probeselnoneratelimit0.9ratelimitactiveoffrstep10.0stabaccnoneuseminsteprecoveryauto" status="built">
              <properties key="control">
                <value tag="control" value="user" reference="//@study/@objects[key='std1']/@value/@feature/@features[key='time']/@value" referenceContainerList="//@study/@objects[key='std1']/@value/@feature" compositeIndex="0"/>
              </properties>
              <properties key="usetunit">
                <value tag="usetunit" value="on"/>
              </properties>
              <properties key="tunit">
                <value tag="tunit" value="s"/>
              </properties>
              <properties key="tlist">
                <value tag="tlist" value="range(0,5,100)" valueArray="1|21,'0','5','10','15','20','25','30','35','40','45','50','55','60','65','70','75','80','85','90','95','100'"/>
              </properties>
              <properties key="tlist_vector_method">
                <value tag="tlist_vector_method" value="step"/>
              </properties>
              <properties key="tlist_vector_start">
                <value tag="tlist_vector_start" value=""/>
              </properties>
              <properties key="tlist_vector_stop">
                <value tag="tlist_vector_stop" value=""/>
              </properties>
              <properties key="tlist_vector_step">
                <value tag="tlist_vector_step" value=""/>
              </properties>
              <properties key="tlist_vector_numvalues">
                <value tag="tlist_vector_numvalues" value=""/>
              </properties>
              <properties key="tlist_vector_function">
                <value tag="tlist_vector_function" value="none"/>
              </properties>
              <properties key="rtol">
                <value tag="rtol" value="1E-6"/>
              </properties>
              <properties key="atolglobalmethod">
                <value tag="atolglobalmethod" value="scaled"/>
              </properties>
              <properties key="atolglobal">
                <value tag="atolglobal" value="0.001"/>
              </properties>
              <properties key="fieldselection">
                <value tag="fieldselection" reference="//@sol/@solseqs[key='sol1']/@value/@feature/@features[key='v1']/@value/@feature/@features[key='comp1_phi']/@value" referenceContainerList="//@sol/@solseqs[key='sol1']/@value/@feature/@features[key='v1']/@value/@feature"/>
              </properties>
              <properties key="atolmethod">
                <value tag="atolmethod" valueArray="1|6,'comp1_h2','global','comp1_p','global','comp1_h1','global'"/>
              </properties>
              <properties key="atol">
                <value tag="atol" valueArray="1|6,'comp1_h2','1e-3','comp1_p','1e-3','comp1_h1','1e-3'"/>
              </properties>
              <properties key="atoludot">
                <value tag="atoludot" valueArray="1|6,'comp1_h2','1e-3','comp1_p','1e-3','comp1_h1','1e-3'"/>
              </properties>
              <properties key="atoludotactive">
                <value tag="atoludotactive" valueArray="1|6,'comp1_h2','off','comp1_p','off','comp1_h1','off'"/>
              </properties>
              <properties key="ewtrescale">
                <value tag="ewtrescale" value="on"/>
              </properties>
              <properties key="timemethod">
                <value tag="timemethod" value="bdf"/>
              </properties>
              <properties key="tstepsbdf">
                <value tag="tstepsbdf" value="free"/>
              </properties>
              <properties key="initialstepbdf">
                <value tag="initialstepbdf" value="0.001"/>
              </properties>
              <properties key="initialstepbdfactive">
                <value tag="initialstepbdfactive" value="off"/>
              </properties>
              <properties key="maxstepbdf">
                <value tag="maxstepbdf" value="0.1"/>
              </properties>
              <properties key="maxstepbdfactive">
                <value tag="maxstepbdfactive" value="off"/>
              </properties>
              <properties key="maxorder">
                <value tag="maxorder" value="5"/>
              </properties>
              <properties key="minorder">
                <value tag="minorder" value="1"/>
              </properties>
              <properties key="eventtol">
                <value tag="eventtol" value="0.01"/>
              </properties>
              <properties key="stabcntrl">
                <value tag="stabcntrl" value="off"/>
              </properties>
              <properties key="tstepsgenalpha">
                <value tag="tstepsgenalpha" value="free"/>
              </properties>
              <properties key="initialstepgenalpha">
                <value tag="initialstepgenalpha" value="0.001"/>
              </properties>
              <properties key="initialstepgenalphaactive">
                <value tag="initialstepgenalphaactive" value="off"/>
              </properties>
              <properties key="maxstepgenalpha">
                <value tag="maxstepgenalpha" value="0.1"/>
              </properties>
              <properties key="maxstepgenalphaactive">
                <value tag="maxstepgenalphaactive" value="off"/>
              </properties>
              <properties key="incrdelay">
                <value tag="incrdelay" value="15"/>
              </properties>
              <properties key="incrdelayactive">
                <value tag="incrdelayactive" value="off"/>
              </properties>
              <properties key="rhoinf">
                <value tag="rhoinf" value="0.75"/>
              </properties>
              <properties key="predictor">
                <value tag="predictor" value="linear"/>
              </properties>
              <properties key="timestepgenalpha">
                <value tag="timestepgenalpha" value="0.01"/>
              </properties>
              <properties key="plot">
                <value tag="plot" value="on"/>
              </properties>
              <properties key="plotgroup">
                <value tag="plotgroup" value="Default" reference="//@result/@feature/@features[key='pg3']/@value" referenceContainerList="//@result/@feature" compositeIndex="0"/>
              </properties>
              <properties key="plotfreq">
                <value tag="plotfreq" value="tout"/>
              </properties>
              <properties key="probesel">
                <value tag="probesel" value="all"/>
              </properties>
              <properties key="probes">
                <value tag="probes" referenceContainerList="//@probe"/>
              </properties>
              <properties key="probefreq">
                <value tag="probefreq" value="tsteps"/>
              </properties>
              <properties key="tout">
                <value tag="tout" value="tlist"/>
              </properties>
              <properties key="reacf">
                <value tag="reacf" value="on"/>
              </properties>
              <properties key="lumpedflux">
                <value tag="lumpedflux" value="off"/>
              </properties>
              <properties key="storeudot">
                <value tag="storeudot" value="on"/>
              </properties>
              <properties key="solfile">
                <value tag="solfile" value="on"/>
              </properties>
              <properties key="eventout">
                <value tag="eventout" value="off"/>
              </properties>
              <properties key="solfileblock">
                <value tag="solfileblock" value="16"/>
              </properties>
              <properties key="masssingular">
                <value tag="masssingular" value="yes"/>
              </properties>
              <properties key="consistent">
                <value tag="consistent" value="bweuler"/>
              </properties>
              <properties key="bwinitstepfrac">
                <value tag="bwinitstepfrac" value="0.001"/>
              </properties>
              <properties key="estrat">
                <value tag="estrat" value="include"/>
              </properties>
              <properties key="complex">
                <value tag="complex" value="off"/>
              </properties>
              <properties key="keeplog">
                <value tag="keeplog" value="off"/>
              </properties>
              <properties key="message">
                <value tag="message" value="Time-Dependent Solver 1 in Solution 1 started at 2-Feb-2019 15:25:57.&#xA;Time-dependent solver (BDF)&#xA;Number of degrees of freedom solved for: 6003 (plus 6 internal DOFs).&#xA;Nonsymmetric matrix found.&#xA;Scales for dependent variables:&#xA;Dependent variable h2 (comp1.h2): 0.61&#xA;Dependent variable p (comp1.p): 0.054&#xA;Dependent variable h1 (comp1.h1): 1.1&#xA;Step        Time    Stepsize      Res  Jac  Sol Order Tfail NLfail   LinErr   LinRes&#xA;   0           0             out    4    3    4                  0 2.6e-012   2e-015&#xA;   1   0.0013615   0.0013615        6    4    6     1     0      0 7.2e-011 3.2e-015&#xA;   2    0.002723   0.0013615        8    5    8     1     0      0 5.2e-011 3.1e-015&#xA;   3   0.0054461    0.002723       10    6   10     2     0      0 4.3e-011 3.6e-015&#xA;   4    0.010892   0.0054461       12    7   12     1     0      0 2.4e-010 6.6e-015&#xA;   5    0.016338   0.0054461       14    8   14     1     0      0 2.1e-010 9.5e-015&#xA;   6     0.02723    0.010892       16    9   16     1     0      0 1.3e-010 1.9e-014&#xA;   7    0.049015    0.021784       18   10   18     1     0      0   2e-010 3.6e-014&#xA;   8    0.092583    0.043569       20   11   20     1     0      0 1.3e-009 2.6e-014&#xA;   9     0.13615    0.043569       22   12   22     1     0      0 9.7e-010 8.9e-015&#xA;  10     0.22329    0.087137       24   13   24     1     0      0 2.4e-010 5.9e-015&#xA;  11     0.31043    0.087137       26   14   26     1     0      0 3.8e-010 5.4e-015&#xA;  12     0.39756    0.087137       28   15   28     1     0      0 1.9e-010 4.7e-015&#xA;  13     0.57184     0.17427       30   16   30     2     0      0 5.8e-010 9.9e-015&#xA;  14     0.74611     0.17427       32   17   32     2     0      0 1.6e-010 6.9e-015&#xA;  15     0.92039     0.17427       34   18   34     2     0      0 1.3e-010 1.4e-014&#xA;  16      1.0947     0.17427       36   19   36     2     0      0 1.7e-010 1.6e-014&#xA;  17      1.2689     0.17427       38   20   38     3     0      0 6.4e-011 1.9e-014&#xA;  18      1.4432     0.17427       40   21   40     3     0      0 5.2e-011 1.7e-014&#xA;  19      1.6175     0.17427       42   22   42     3     0      0 2.8e-011 1.9e-014&#xA;  20      1.7918     0.17427       44   23   44     3     0      0 4.1e-011 1.8e-014&#xA;  21       1.966     0.17427       46   24   46     3     0      0   1e-010 1.5e-014&#xA;  22      2.1403     0.17427       48   25   48     4     0      0 5.3e-011 1.5e-014&#xA;  23      2.3146     0.17427       50   26   50     4     0      0 1.9e-011 1.1e-014&#xA;  24      2.4889     0.17427       52   27   52     4     0      0 2.7e-011 1.2e-014&#xA;  25      2.6631     0.17427       54   28   54     4     0      0   3e-011 8.2e-015&#xA;  26      2.8374     0.17427       56   29   56     4     0      0 4.3e-011 8.3e-015&#xA;  27      3.0117     0.17427       58   30   58     4     0      0 2.9e-011   7e-015&#xA;  28       3.186     0.17427       60   31   60     5     0      0 2.5e-011 5.5e-015&#xA;  29      3.3602     0.17427       62   32   62     5     0      0 5.1e-011 5.8e-015&#xA;  30      3.5345     0.17427       64   33   64     5     0      0 2.6e-011 6.1e-015&#xA;  31      3.7088     0.17427       66   34   66     5     0      0 3.3e-011 8.8e-015&#xA;  32      3.8831     0.17427       68   35   68     5     0      0 2.1e-011 3.1e-015&#xA;  33      4.0573     0.17427       70   36   70     5     0      0 9.9e-012 6.6e-015&#xA;  34      4.2316     0.17427       72   37   72     5     0      0 1.3e-011 3.1e-015&#xA;  35      4.4059     0.17427       74   38   74     5     0      0 9.2e-012 2.9e-015&#xA;  36      4.5801     0.17427       76   39   76     5     0      0 1.1e-011 4.3e-015&#xA;  37      4.7544     0.17427       78   40   78     5     0      0 1.4e-011 2.1e-015&#xA;  38      4.9287     0.17427       80   41   80     5     0      0 4.4e-012 3.5e-015&#xA;               5           - out&#xA;  39       5.103     0.17427       82   42   82     5     0      0 5.7e-012 2.7e-015&#xA;  40      5.2772     0.17427       84   43   84     5     0      0 2.9e-012 2.5e-015&#xA;  41      5.4515     0.17427       86   44   86     5     0      0 7.2e-012 5.8e-015&#xA;  42      5.6258     0.17427       88   45   88     5     0      0   1e-011 1.9e-015&#xA;  43      5.8001     0.17427       90   46   90     5     0      0 5.7e-012 2.2e-015&#xA;  44      5.9743     0.17427       92   47   92     5     0      0   1e-011 2.8e-015&#xA;  45      6.1486     0.17427       94   48   94     5     0      0 4.4e-012 3.4e-015&#xA;  46      6.3229     0.17427       96   49   96     5     0      0 4.3e-012   2e-015&#xA;  47      6.4972     0.17427       98   50   98     5     0      0 2.5e-011 1.1e-015&#xA;  48      6.6714     0.17427      100   51  100     5     0      0   9e-012 8.6e-016&#xA;  49      6.8457     0.17427      102   52  102     5     0      0 4.9e-012 1.1e-015&#xA;  50        7.02     0.17427      104   53  104     5     0      0 3.7e-012 7.7e-016&#xA;  51      7.1943     0.17427      106   54  106     5     0      0 7.5e-012 8.1e-016&#xA;  52      7.3685     0.17427      108   55  108     5     0      0 1.5e-012   1e-015&#xA;  53      7.5428     0.17427      110   56  110     5     0      0 2.5e-012 1.1e-015&#xA;  54      7.7171     0.17427      112   57  112     5     0      0 4.7e-012 9.8e-016&#xA;  55      7.8914     0.17427      114   58  114     5     0      0 4.9e-012 1.4e-015&#xA;  56      8.0656     0.17427      116   59  116     5     0      0 3.8e-012 1.6e-015&#xA;  57      8.2399     0.17427      118   60  118     5     0      0 7.7e-012 7.7e-016&#xA;  58      8.4142     0.17427      120   61  120     5     0      0 2.5e-012 8.3e-016&#xA;  59      8.5885     0.17427      122   62  122     5     0      0 2.8e-012 5.6e-016&#xA;  60      8.7453     0.15685      124   63  124     5     0      0   1e-011 7.3e-016&#xA;  61      8.9022     0.15685      126   64  126     5     0      0 4.3e-012 2.1e-015&#xA;  62       9.059     0.15685      128   65  128     5     0      0 1.8e-012 1.1e-015&#xA;  63      9.2158     0.15685      130   66  130     5     0      0   4e-012 3.8e-016&#xA;  64      9.3727     0.15685      132   67  132     5     0      0 4.7e-012 6.7e-016&#xA;  65      9.5139     0.14116      134   68  134     5     0      0 1.7e-012 7.5e-016&#xA;  66       9.655     0.14116      136   69  136     5     0      0 2.1e-012 7.7e-016&#xA;  67      9.7962     0.14116      138   70  138     5     0      0 2.4e-012 1.1e-015&#xA;  68      9.9373     0.14116      140   71  140     5     0      0 2.1e-012 8.3e-016&#xA;              10           - out&#xA;  69      10.079     0.14116      142   72  142     5     0      0   6e-012   1e-015&#xA;  70       10.22     0.14116      144   73  144     5     0      0   1e-012 3.6e-016&#xA;  71      10.361     0.14116      146   74  146     5     0      0   4e-013 5.1e-016&#xA;  72      10.502     0.14116      148   75  148     5     0      0   6e-013 7.7e-016&#xA;  73      10.643     0.14116      150   76  150     5     0      0 1.2e-012 8.6e-016&#xA;  74       10.77     0.12705      152   77  152     5     0      0 1.6e-012   5e-016&#xA;  75      10.897     0.12705      154   78  154     5     0      0 1.7e-012 5.4e-016&#xA;  76      11.024     0.12705      156   79  156     5     0      0 4.4e-012 9.5e-016&#xA;  77      11.151     0.12705      158   80  158     5     0      0 3.1e-012   4e-016&#xA;  78      11.278     0.12705      160   81  160     5     0      0   6e-013 4.3e-016&#xA;  79      11.405     0.12705      162   82  162     5     0      0 1.2e-012 5.4e-016&#xA;  80      11.532     0.12705      164   83  164     5     0      0 1.2e-012 7.8e-016&#xA;  81       11.66     0.12705      166   84  166     5     0      0 1.4e-012 2.2e-015&#xA;  82      11.787     0.12705      168   85  168     5     0      0 2.3e-012 5.1e-016&#xA;  83      11.914     0.12705      170   86  170     5     0      0 7.2e-013 5.7e-016&#xA;  84      12.041     0.12705      172   87  172     4     0      0 1.2e-012 1.7e-015&#xA;  85      12.168     0.12705      174   88  174     4     0      0 1.6e-012 1.1e-015&#xA;  86      12.295     0.12705      176   89  176     4     0      0 1.3e-012   7e-016&#xA;  87      12.422     0.12705      178   90  178     4     0      0 2.8e-012 6.5e-016&#xA;  88      12.549     0.12705      180   91  180     4     0      0 1.1e-012 4.2e-016&#xA;  89      12.676     0.12705      182   92  182     4     0      0   2e-012 5.3e-016&#xA;  90      12.803     0.12705      184   93  184     5     0      0 1.4e-012 1.2e-015&#xA;  91       12.93     0.12705      186   94  186     5     0      0 1.7e-012 6.1e-016&#xA;  92      13.057     0.12705      188   95  188     4     0      0 1.5e-012 1.9e-015&#xA;  93      13.184     0.12705      190   96  190     4     0      0 7.1e-013 9.1e-016&#xA;  94      13.311     0.12705      192   97  192     4     0      0 6.6e-013 4.4e-016&#xA;  95      13.438     0.12705      194   98  194     4     0      0 2.3e-012 5.8e-016&#xA;  96      13.553     0.11434      196   99  196     4     0      0 1.1e-012 4.2e-016&#xA;  97      13.667     0.11434      198  100  198     4     0      0 2.3e-012 4.9e-016&#xA;  98      13.781     0.11434      200  101  200     4     0      0 4.3e-012 8.1e-016&#xA;  99      13.896     0.11434      202  102  202     4     0      0 3.2e-012 1.1e-015&#xA; 100       14.01     0.11434      204  103  204     4     0      0 1.5e-012 1.9e-015&#xA; 101      14.124     0.11434      206  104  206     4     0      0 2.8e-012 1.8e-015&#xA; 102      14.239     0.11434      208  105  208     4     0      0 6.1e-012 5.3e-016&#xA; 103      14.353     0.11434      210  106  210     5     0      0 7.7e-013 6.2e-016&#xA; 104      14.467     0.11434      212  107  212     5     0      0 5.4e-012 6.6e-016&#xA; 105      14.582     0.11434      214  108  214     5     0      0 1.4e-012 8.5e-016&#xA; 106      14.696     0.11434      216  109  216     4     0      0 1.1e-012 7.9e-016&#xA; 107       14.81     0.11434      218  110  218     4     0      0 9.8e-013 1.2e-015&#xA; 108      14.925     0.11434      220  111  220     4     0      0 2.2e-012 1.2e-015&#xA;              15           - out&#xA; 109      15.039     0.11434      222  112  222     4     0      0 1.7e-012 2.2e-015&#xA; 110      15.153     0.11434      224  113  224     4     0      0 1.1e-012 1.3e-015&#xA; 111      15.268     0.11434      226  114  226     4     0      0 1.7e-012 6.3e-016&#xA; 112      15.382     0.11434      228  115  228     5     0      0 1.4e-012   6e-016&#xA; 113      15.496     0.11434      230  116  230     5     0      0 1.8e-012 2.4e-015&#xA; 114      15.611     0.11434      232  117  232     5     0      0 1.4e-012 7.9e-016&#xA; 115      15.725     0.11434      234  118  234     4     0      0   3e-012 5.9e-016&#xA; 116      15.839     0.11434      236  119  236     4     0      0 2.8e-012 1.8e-015&#xA; 117      15.954     0.11434      238  120  238     4     0      0 1.4e-012   1e-015&#xA; 118      16.068     0.11434      240  121  240     4     0      0 5.7e-013   1e-015&#xA; 119      16.182     0.11434      242  122  242     4     0      0   1e-012 8.9e-016&#xA; 120      16.297     0.11434      244  123  244     4     0      0   6e-013 5.6e-016&#xA; 121      16.411     0.11434      246  124  246     5     0      0 1.4e-012 5.7e-016&#xA; 122      16.525     0.11434      248  125  248     5     0      0 3.5e-012 1.1e-015&#xA; 123       16.64     0.11434      250  126  250     5     0      0 1.4e-012 7.3e-016&#xA; 124      16.754     0.11434      252  127  252     5     0      0 2.8e-012 1.1e-015&#xA; 125      16.868     0.11434      254  128  254     5     0      0 2.3e-012 6.7e-016&#xA; 126      16.983     0.11434      256  129  256     5     0      0 1.8e-012 4.4e-016&#xA; 127      17.097     0.11434      258  130  258     5     0      0 4.3e-012 6.4e-016&#xA; 128      17.211     0.11434      260  131  260     5     0      0 6.8e-013 3.5e-016&#xA; 129      17.326     0.11434      262  132  262     5     0      0 2.9e-013   2e-016&#xA; 130       17.44     0.11434      264  133  264     5     0      0 1.2e-012 5.4e-016&#xA; 131      17.554     0.11434      266  134  266     5     0      0 3.3e-012 4.9e-016&#xA; 132      17.669     0.11434      268  135  268     5     0      0 6.5e-013 6.7e-016&#xA; 133      17.783     0.11434      270  136  270     5     0      0 1.1e-012 1.5e-015&#xA; 134      17.897     0.11434      272  137  272     5     0      0 1.6e-012 3.7e-016&#xA; 135      18.012     0.11434      274  138  274     4     0      0 1.3e-012 1.1e-015&#xA; 136      18.126     0.11434      276  139  276     4     0      0   1e-012 9.1e-016&#xA; 137      18.241     0.11434      278  140  278     4     0      0 7.5e-013 4.9e-016&#xA; 138      18.355     0.11434      280  141  280     4     0      0 8.8e-013 3.8e-016&#xA; 139      18.469     0.11434      282  142  282     4     0      0 2.7e-012 5.6e-016&#xA; 140      18.584     0.11434      284  143  284     4     0      0 8.5e-013 3.4e-016&#xA; 141      18.698     0.11434      286  144  286     4     0      0 2.7e-012   1e-015&#xA; 142      18.812     0.11434      288  145  288     5     0      0 1.3e-012 1.3e-015&#xA; 143      18.927     0.11434      290  146  290     5     0      0 1.1e-011 6.2e-016&#xA; 144      19.041     0.11434      292  147  292     4     0      0   4e-012   1e-015&#xA; 145      19.155     0.11434      294  148  294     4     0      0 3.5e-012 1.4e-015&#xA; 146       19.27     0.11434      296  149  296     4     0      0 9.3e-013 6.7e-016&#xA; 147      19.384     0.11434      298  150  298     4     0      0 5.8e-013 4.4e-016&#xA; 148      19.498     0.11434      300  151  300     4     0      0 3.6e-012 4.3e-016&#xA; 149      19.613     0.11434      302  152  302     4     0      0 4.2e-012 4.6e-016&#xA; 150      19.727     0.11434      304  153  304     4     0      0   1e-012 7.1e-016&#xA; 151      19.841     0.11434      306  154  306     5     0      0 7.7e-012 8.3e-016&#xA; 152      19.956     0.11434      308  155  308     5     0      0 2.9e-012 3.9e-016&#xA;              20           - out&#xA; 153       20.07     0.11434      310  156  310     4     0      0 1.8e-012 1.6e-015&#xA; 154      20.184     0.11434      312  157  312     4     0      0 1.3e-012 1.6e-015&#xA; 155      20.299     0.11434      314  158  314     4     0      0 1.8e-012 8.6e-016&#xA; 156      20.413     0.11434      316  159  316     4     0      0   1e-012 5.8e-016&#xA; 157      20.527     0.11434      318  160  318     4     0      0 2.9e-012   4e-016&#xA; 158      20.642     0.11434      320  161  320     4     0      0 1.9e-012 4.9e-016&#xA; 159      20.756     0.11434      322  162  322     4     0      0 3.8e-012 9.7e-016&#xA; 160       20.87     0.11434      324  163  324     5     0      0   2e-012 6.2e-016&#xA; 161      20.985     0.11434      326  164  326     5     0      0 1.8e-012 7.1e-016&#xA; 162      21.099     0.11434      328  165  328     5     0      0 4.8e-012 1.1e-015&#xA; 163      21.213     0.11434      330  166  330     5     0      0 7.1e-012 4.9e-016&#xA; 164      21.328     0.11434      332  167  332     5     0      0 9.9e-013 3.7e-016&#xA; 165      21.442     0.11434      334  168  334     5     0      0 2.2e-012 5.9e-016&#xA; 166      21.556     0.11434      336  169  336     5     0      0 7.3e-013 1.5e-015&#xA; 167      21.671     0.11434      338  170  338     5     0      0 4.9e-012 7.6e-016&#xA; 168      21.785     0.11434      340  171  340     4     0      0 8.7e-013 6.4e-016&#xA; 169      21.899     0.11434      342  172  342     4     0      0   2e-012 1.5e-015&#xA; 170      22.014     0.11434      344  173  344     4     0      0   2e-012 2.1e-015&#xA; 171      22.128     0.11434      346  174  346     4     0      0 2.3e-012 1.6e-015&#xA; 172      22.242     0.11434      348  175  348     4     0      0 1.6e-012 1.1e-015&#xA; 173      22.357     0.11434      350  176  350     4     0      0 1.1e-012 4.5e-016&#xA; 174      22.471     0.11434      352  177  352     5     0      0 2.6e-012 5.5e-016&#xA; 175      22.585     0.11434      354  178  354     5     0      0 2.9e-012 1.7e-015&#xA; 176        22.7     0.11434      356  179  356     5     0      0 2.6e-012 8.7e-016&#xA; 177      22.814     0.11434      358  180  358     4     0      0 1.7e-012   1e-015&#xA; 178      22.929     0.11434      360  181  360     4     0      0 3.7e-012 1.2e-015&#xA; 179      23.043     0.11434      362  182  362     4     0      0 1.5e-012 7.6e-016&#xA; 180      23.157     0.11434      364  183  364     4     0      0 3.7e-012 1.6e-015&#xA; 181      23.272     0.11434      366  184  366     4     0      0 2.8e-012 7.3e-016&#xA; 182      23.386     0.11434      368  185  368     4     0      0 4.4e-012 9.8e-016&#xA; 183        23.5     0.11434      370  186  370     5     0      0 3.7e-012 4.6e-016&#xA; 184      23.615     0.11434      372  187  372     5     0      0 3.4e-012   8e-016&#xA; 185      23.729     0.11434      374  188  374     5     0      0 1.3e-012 7.2e-016&#xA; 186      23.843     0.11434      376  189  376     5     0      0 9.9e-013   1e-015&#xA; 187      23.958     0.11434      378  190  378     5     0      0 9.4e-012   4e-016&#xA; 188      24.072     0.11434      380  191  380     5     0      0   3e-012 5.1e-016&#xA; 189      24.186     0.11434      382  192  382     5     0      0 9.5e-013   7e-016&#xA; 190      24.301     0.11434      384  193  384     5     0      0 1.3e-012 3.3e-016&#xA; 191      24.415     0.11434      386  194  386     5     0      0 2.9e-013 4.4e-016&#xA; 192      24.529     0.11434      388  195  388     5     0      0 7.8e-013 3.2e-016&#xA; 193      24.644     0.11434      390  196  390     5     0      0 2.2e-012 3.5e-016&#xA; 194      24.758     0.11434      392  197  392     5     0      0 2.8e-012 6.6e-016&#xA; 195      24.872     0.11434      394  198  394     5     0      0 1.4e-012   2e-015&#xA; 196      24.987     0.11434      396  199  396     5     0      0 4.7e-013 3.3e-016&#xA;              25           - out&#xA; 197      25.101     0.11434      398  200  398     4     0      0 8.1e-013 1.1e-015&#xA; 198      25.215     0.11434      400  201  400     4     0      0 1.1e-012 8.4e-016&#xA; 199       25.33     0.11434      402  202  402     4     0      0 2.3e-012   1e-015&#xA; 200      25.444     0.11434      404  203  404     4     0      0 4.3e-013 6.7e-016&#xA; 201      25.558     0.11434      406  204  406     4     0      0 7.3e-013 6.6e-016&#xA; 202      25.673     0.11434      408  205  408     4     0      0 8.1e-013 6.1e-016&#xA; 203      25.787     0.11434      410  206  410     4     0      0 7.1e-013 8.6e-016&#xA; 204      25.901     0.11434      412  207  412     5     0      0 1.6e-012 8.3e-016&#xA; 205      26.016     0.11434      414  208  414     5     0      0 2.7e-012 9.2e-016&#xA; 206       26.13     0.11434      416  209  416     4     0      0 9.2e-013 1.2e-015&#xA; 207      26.244     0.11434      418  210  418     4     0      0 9.3e-013 9.1e-016&#xA; 208      26.359     0.11434      420  211  420     4     0      0 1.5e-012   1e-015&#xA; 209      26.473     0.11434      422  212  422     4     0      0   5e-013 4.3e-016&#xA; 210      26.587     0.11434      424  213  424     4     0      0 1.3e-012 5.2e-016&#xA; 211      26.702     0.11434      426  214  426     4     0      0 7.9e-013 4.1e-016&#xA; 212      26.816     0.11434      428  215  428     4     0      0 4.6e-013 5.7e-016&#xA; 213       26.93     0.11434      430  216  430     5     0      0 6.3e-013 8.8e-016&#xA; 214      27.045     0.11434      432  217  432     5     0      0   7e-013 3.3e-016&#xA; 215      27.159     0.11434      434  218  434     4     0      0 1.2e-012 1.4e-015&#xA; 216      27.273     0.11434      436  219  436     4     0      0 6.8e-013 3.5e-015&#xA; 217      27.388     0.11434      438  220  438     4     0      0 1.1e-012 7.4e-016&#xA; 218      27.502     0.11434      440  221  440     4     0      0 3.1e-013 6.2e-016&#xA; 219      27.616     0.11434      442  222  442     4     0      0 5.5e-013 2.4e-016&#xA; 220      27.731     0.11434      444  223  444     4     0      0 9.5e-013 6.1e-016&#xA; 221      27.845     0.11434      446  224  446     4     0      0 7.9e-013 6.2e-016&#xA; 222       27.96     0.11434      448  225  448     5     0      0 1.1e-012 5.7e-016&#xA; 223      28.074     0.11434      450  226  450     5     0      0 1.5e-012 4.2e-016&#xA; 224      28.188     0.11434      452  227  452     5     0      0 5.8e-013 1.7e-015&#xA; 225      28.303     0.11434      454  228  454     5     0      0 2.5e-012 5.9e-016&#xA; 226      28.417     0.11434      456  229  456     5     0      0   6e-013 3.9e-016&#xA; 227      28.531     0.11434      458  230  458     5     0      0 1.5e-012 6.3e-016&#xA; 228      28.646     0.11434      460  231  460     5     0      0   1e-012 9.2e-016&#xA; 229       28.76     0.11434      462  232  462     5     0      0 9.1e-013 7.8e-016&#xA; 230      28.874     0.11434      464  233  464     4     0      0 4.3e-012 6.3e-016&#xA; 231      28.989     0.11434      466  234  466     4     0      0 2.6e-012 1.3e-015&#xA; 232      29.103     0.11434      468  235  468     4     0      0   4e-012   2e-015&#xA; 233      29.217     0.11434      470  236  470     4     0      0 1.2e-012 1.6e-015&#xA; 234      29.332     0.11434      472  237  472     4     0      0 2.9e-012 9.6e-016&#xA; 235      29.446     0.11434      474  238  474     4     0      0 3.6e-012 6.6e-016&#xA; 236       29.56     0.11434      476  239  476     5     0      0 1.1e-012 6.6e-016&#xA; 237      29.675     0.11434      478  240  478     5     0      0   2e-012 2.8e-015&#xA; 238      29.789     0.11434      480  241  480     5     0      0 2.4e-012 6.7e-016&#xA; 239      29.903     0.11434      482  242  482     4     0      0 6.6e-012 9.4e-016&#xA;              30           - out&#xA; 240      30.018     0.11434      484  243  484     4     0      0 1.7e-012 2.7e-015&#xA; 241      30.132     0.11434      486  244  486     4     0      0 2.2e-012 1.3e-015&#xA; 242      30.246     0.11434      488  245  488     4     0      0 3.8e-012 6.4e-016&#xA; 243      30.361     0.11434      490  246  490     4     0      0   3e-012 7.1e-016&#xA; 244      30.475     0.11434      492  247  492     4     0      0 3.5e-012 7.5e-016&#xA; 245      30.589     0.11434      494  248  494     5     0      0 1.1e-012 3.2e-016&#xA; 246      30.704     0.11434      496  249  496     5     0      0 3.7e-012 6.5e-016&#xA; 247      30.818     0.11434      498  250  498     5     0      0 2.2e-012 7.6e-016&#xA; 248      30.932     0.11434      500  251  500     5     0      0 1.5e-012 5.7e-016&#xA; 249      31.047     0.11434      502  252  502     5     0      0 1.7e-012 4.9e-016&#xA; 250      31.161     0.11434      504  253  504     5     0      0 3.4e-012 3.5e-016&#xA; 251      31.275     0.11434      506  254  506     5     0      0   2e-012 3.7e-016&#xA; 252       31.39     0.11434      508  255  508     5     0      0 2.2e-012 4.3e-016&#xA; 253      31.504     0.11434      510  256  510     5     0      0 9.5e-013 4.5e-016&#xA; 254      31.618     0.11434      512  257  512     5     0      0 2.7e-012 5.3e-016&#xA; 255      31.733     0.11434      514  258  514     5     0      0 1.6e-012 9.1e-016&#xA; 256      31.847     0.11434      516  259  516     5     0      0 2.3e-012 7.6e-016&#xA; 257      31.961     0.11434      518  260  518     5     0      0 1.5e-012   7e-016&#xA; 258      32.076     0.11434      520  261  520     5     0      0 4.9e-012 4.9e-016&#xA; 259       32.19     0.11434      522  262  522     4     0      0 2.2e-012 1.1e-015&#xA; 260      32.304     0.11434      524  263  524     4     0      0 7.9e-013 7.6e-016&#xA; 261      32.419     0.11434      526  264  526     4     0      0 7.1e-013 7.7e-016&#xA; 262      32.533     0.11434      528  265  528     4     0      0 2.1e-012   4e-016&#xA; 263      32.648     0.11434      530  266  530     4     0      0 1.3e-012 2.9e-016&#xA; 264      32.762     0.11434      532  267  532     4     0      0 2.7e-012 3.5e-016&#xA; 265      32.876     0.11434      534  268  534     4     0      0 1.3e-012 5.9e-016&#xA; 266      32.991     0.11434      536  269  536     5     0      0 1.8e-012 1.6e-015&#xA; 267      33.105     0.11434      538  270  538     5     0      0 4.4e-012 7.4e-016&#xA; 268      33.219     0.11434      540  271  540     4     0      0 1.5e-012 1.6e-015&#xA; 269      33.334     0.11434      542  272  542     4     0      0 4.4e-012   1e-015&#xA; 270      33.448     0.11434      544  273  544     4     0      0 1.6e-012 6.5e-016&#xA; 271      33.562     0.11434      546  274  546     4     0      0   2e-012 5.4e-016&#xA; 272      33.677     0.11434      548  275  548     4     0      0 2.4e-012 4.6e-016&#xA; 273      33.791     0.11434      550  276  550     4     0      0 1.1e-012 5.7e-016&#xA; 274      33.905     0.11434      552  277  552     4     0      0 1.6e-012 5.6e-016&#xA; 275       34.02     0.11434      554  278  554     5     0      0 2.8e-012 6.8e-016&#xA; 276      34.134     0.11434      556  279  556     5     0      0   5e-012 4.9e-016&#xA; 277      34.248     0.11434      558  280  558     4     0      0 2.4e-012 1.3e-015&#xA; 278      34.363     0.11434      560  281  560     4     0      0 2.1e-012 1.7e-015&#xA; 279      34.477     0.11434      562  282  562     4     0      0 9.2e-013 5.8e-016&#xA; 280      34.591     0.11434      564  283  564     4     0      0 3.6e-012 5.1e-016&#xA; 281      34.706     0.11434      566  284  566     4     0      0   2e-012 4.9e-016&#xA; 282       34.82     0.11434      568  285  568     4     0      0 3.4e-012 6.2e-016&#xA; 283      34.934     0.11434      570  286  570     4     0      0 2.6e-012   1e-015&#xA;              35           - out&#xA; 284      35.049     0.11434      572  287  572     5     0      0 7.1e-012 7.2e-016&#xA; 285      35.163     0.11434      574  288  574     5     0      0 3.1e-012 4.5e-016&#xA; 286      35.277     0.11434      576  289  576     5     0      0 4.7e-012 2.1e-015&#xA; 287      35.392     0.11434      578  290  578     5     0      0 3.2e-012 3.6e-016&#xA; 288      35.506     0.11434      580  291  580     5     0      0 1.4e-012 5.6e-016&#xA; 289       35.62     0.11434      582  292  582     5     0      0   1e-012 6.5e-016&#xA; 290      35.735     0.11434      584  293  584     5     0      0 5.2e-012 6.2e-016&#xA; 291      35.849     0.11434      586  294  586     5     0      0 5.8e-012 6.1e-016&#xA; 292      35.963     0.11434      588  295  588     4     0      0 2.5e-012 6.8e-016&#xA; 293      36.078     0.11434      590  296  590     4     0      0   1e-012 1.5e-015&#xA; 294      36.192     0.11434      592  297  592     4     0      0 1.6e-012 1.1e-015&#xA; 295      36.306     0.11434      594  298  594     4     0      0 4.7e-012 2.4e-015&#xA; 296      36.421     0.11434      596  299  596     4     0      0   2e-012 1.4e-015&#xA; 297      36.535     0.11434      598  300  598     4     0      0 3.5e-012 6.1e-016&#xA; 298      36.649     0.11434      600  301  600     5     0      0 1.6e-012 7.8e-016&#xA; 299      36.764     0.11434      602  302  602     5     0      0 2.8e-012 9.7e-016&#xA; 300      36.878     0.11434      604  303  604     5     0      0   4e-012 7.6e-016&#xA; 301      36.992     0.11434      606  304  606     4     0      0 2.3e-012   6e-016&#xA; 302      37.107     0.11434      608  305  608     4     0      0 1.3e-012 1.1e-015&#xA; 303      37.221     0.11434      610  306  610     4     0      0 1.7e-012 1.4e-015&#xA; 304      37.336     0.11434      612  307  612     4     0      0 2.6e-012 1.7e-015&#xA; 305       37.45     0.11434      614  308  614     4     0      0 1.3e-012 1.1e-015&#xA; 306      37.564     0.11434      616  309  616     4     0      0 1.4e-012 5.6e-016&#xA; 307      37.679     0.11434      618  310  618     5     0      0 2.2e-012 5.9e-016&#xA; 308      37.793     0.11434      620  311  620     5     0      0 1.4e-012 1.8e-015&#xA; 309      37.907     0.11434      622  312  622     5     0      0 2.5e-012 1.4e-015&#xA; 310      38.022     0.11434      624  313  624     4     0      0 6.7e-013 9.3e-016&#xA; 311      38.136     0.11434      626  314  626     4     0      0 1.1e-012 2.1e-015&#xA; 312       38.25     0.11434      628  315  628     4     0      0 1.2e-012   1e-015&#xA; 313      38.365     0.11434      630  316  630     4     0      0 1.4e-012 6.3e-016&#xA; 314      38.479     0.11434      632  317  632     4     0      0 2.3e-012 5.3e-016&#xA; 315      38.593     0.11434      634  318  634     4     0      0 1.6e-012 4.3e-016&#xA; 316      38.708     0.11434      636  319  636     5     0      0 1.4e-012 5.1e-016&#xA; 317      38.822     0.11434      638  320  638     5     0      0 1.3e-012 5.8e-016&#xA; 318      38.936     0.11434      640  321  640     5     0      0 1.3e-012 1.1e-015&#xA; 319      39.051     0.11434      642  322  642     5     0      0   1e-012 8.3e-016&#xA; 320      39.165     0.11434      644  323  644     5     0      0 1.3e-012 7.3e-016&#xA; 321      39.279     0.11434      646  324  646     5     0      0 3.1e-012 3.1e-016&#xA; 322      39.394     0.11434      648  325  648     5     0      0 1.9e-012   6e-016&#xA; 323      39.508     0.11434      650  326  650     5     0      0   2e-012 5.6e-016&#xA; 324      39.622     0.11434      652  327  652     5     0      0 9.4e-013 3.9e-016&#xA; 325      39.737     0.11434      654  328  654     5     0      0 8.2e-013 5.1e-016&#xA; 326      39.851     0.11434      656  329  656     5     0      0 4.2e-013 5.3e-016&#xA; 327      39.965     0.11434      658  330  658     5     0      0 1.6e-012 5.6e-016&#xA;              40           - out&#xA; 328       40.08     0.11434      660  331  660     5     0      0 1.2e-012 1.6e-015&#xA; 329      40.194     0.11434      662  332  662     5     0      0 3.9e-012 6.7e-016&#xA; 330      40.308     0.11434      664  333  664     4     0      0 1.5e-012 1.9e-015&#xA; 331      40.423     0.11434      666  334  666     4     0      0 8.3e-013 5.4e-016&#xA; 332      40.537     0.11434      668  335  668     4     0      0 5.9e-013 4.7e-016&#xA; 333      40.651     0.11434      670  336  670     4     0      0 4.3e-013 7.4e-016&#xA; 334      40.766     0.11434      672  337  672     4     0      0   5e-013 4.6e-016&#xA; 335       40.88     0.11434      674  338  674     4     0      0 4.8e-013 6.1e-016&#xA; 336      40.994     0.11434      676  339  676     4     0      0 1.2e-012 6.2e-016&#xA; 337      41.109     0.11434      678  340  678     5     0      0   6e-013 8.8e-016&#xA; 338      41.223     0.11434      680  341  680     5     0      0 5.6e-013 8.4e-016&#xA; 339      41.337     0.11434      682  342  682     4     0      0 7.2e-013 1.4e-015&#xA; 340      41.452     0.11434      684  343  684     4     0      0 7.1e-013 1.2e-015&#xA; 341      41.566     0.11434      686  344  686     4     0      0 7.6e-013 4.5e-016&#xA; 342       41.68     0.11434      688  345  688     4     0      0 2.7e-013 3.2e-016&#xA; 343      41.795     0.11434      690  346  690     4     0      0 5.2e-013 4.6e-016&#xA; 344      41.909     0.11434      692  347  692     4     0      0 4.6e-013 7.1e-016&#xA; 345      42.024     0.11434      694  348  694     4     0      0 5.1e-013   6e-016&#xA; 346      42.138     0.11434      696  349  696     5     0      0   9e-013 8.6e-016&#xA; 347      42.252     0.11434      698  350  698     5     0      0 4.8e-013 7.3e-016&#xA; 348      42.367     0.11434      700  351  700     4     0      0 8.5e-013 2.4e-015&#xA; 349      42.481     0.11434      702  352  702     4     0      0 9.7e-013 1.1e-015&#xA; 350      42.595     0.11434      704  353  704     4     0      0 7.3e-013 5.3e-016&#xA; 351       42.71     0.11434      706  354  706     4     0      0 4.5e-013 4.8e-016&#xA; 352      42.824     0.11434      708  355  708     4     0      0 2.6e-012 6.7e-016&#xA; 353      42.938     0.11434      710  356  710     4     0      0 1.5e-012 7.6e-016&#xA; 354      43.053     0.11434      712  357  712     4     0      0 1.4e-012 5.9e-016&#xA; 355      43.167     0.11434      714  358  714     5     0      0 4.5e-012 6.9e-016&#xA; 356      43.281     0.11434      716  359  716     5     0      0 1.3e-012 4.4e-016&#xA; 357      43.396     0.11434      718  360  718     5     0      0 1.5e-012 2.1e-015&#xA; 358       43.51     0.11434      720  361  720     5     0      0 2.1e-012 4.4e-016&#xA; 359      43.624     0.11434      722  362  722     5     0      0 2.6e-013 4.6e-016&#xA; 360      43.739     0.11434      724  363  724     5     0      0 2.5e-012   5e-016&#xA; 361      43.853     0.11434      726  364  726     5     0      0 1.3e-012 9.8e-016&#xA; 362      43.967     0.11434      728  365  728     5     0      0 2.6e-012   6e-016&#xA; 363      44.082     0.11434      730  366  730     4     0      0 2.6e-012 6.7e-016&#xA; 364      44.196     0.11434      732  367  732     4     0      0 5.8e-013 1.5e-015&#xA; 365       44.31     0.11434      734  368  734     4     0      0 5.6e-013   1e-015&#xA; 366      44.425     0.11434      736  369  736     4     0      0 1.1e-012 1.3e-015&#xA; 367      44.539     0.11434      738  370  738     4     0      0 1.2e-012 1.3e-015&#xA; 368      44.653     0.11434      740  371  740     4     0      0 1.6e-012 7.1e-016&#xA; 369      44.768     0.11434      742  372  742     5     0      0 1.2e-012 5.3e-016&#xA; 370      44.882     0.11434      744  373  744     5     0      0 1.4e-012 1.8e-015&#xA; 371      44.996     0.11434      746  374  746     5     0      0 3.8e-012   1e-015&#xA;              45           - out&#xA; 372      45.111     0.11434      748  375  748     4     0      0 2.1e-012   4e-016&#xA; 373      45.225     0.11434      750  376  750     4     0      0 3.9e-012 1.5e-015&#xA; 374      45.339     0.11434      752  377  752     4     0      0 1.5e-012 1.1e-015&#xA; 375      45.454     0.11434      754  378  754     4     0      0   1e-012 1.4e-015&#xA; 376      45.568     0.11434      756  379  756     4     0      0 1.8e-012   5e-016&#xA; 377      45.682     0.11434      758  380  758     4     0      0 2.9e-012 6.3e-016&#xA; 378      45.797     0.11434      760  381  760     5     0      0 1.4e-012   6e-016&#xA; 379      45.911     0.11434      762  382  762     5     0      0 1.1e-012 1.1e-015&#xA; 380      46.025     0.11434      764  383  764     5     0      0 2.1e-012 5.9e-016&#xA; 381       46.14     0.11434      766  384  766     5     0      0 4.7e-013 8.3e-016&#xA; 382      46.254     0.11434      768  385  768     5     0      0 1.9e-012 5.4e-016&#xA; 383      46.368     0.11434      770  386  770     5     0      0   8e-013 5.4e-016&#xA; 384      46.483     0.11434      772  387  772     5     0      0 6.7e-013 8.3e-016&#xA; 385      46.597     0.11434      774  388  774     5     0      0 7.9e-013 4.3e-016&#xA; 386      46.712     0.11434      776  389  776     5     0      0 4.8e-013 3.1e-016&#xA; 387      46.826     0.11434      778  390  778     5     0      0 9.5e-013 6.4e-016&#xA; 388       46.94     0.11434      780  391  780     5     0      0 5.2e-013 6.3e-016&#xA; 389      47.055     0.11434      782  392  782     5     0      0 2.1e-012 5.7e-016&#xA; 390      47.169     0.11434      784  393  784     5     0      0 5.5e-013 9.6e-016&#xA; 391      47.283     0.11434      786  394  786     5     0      0 1.5e-012 6.1e-016&#xA; 392      47.398     0.11434      788  395  788     4     0      0 1.4e-012 1.3e-015&#xA; 393      47.512     0.11434      790  396  790     4     0      0 7.9e-013 8.8e-016&#xA; 394      47.626     0.11434      792  397  792     4     0      0 4.8e-013 5.1e-016&#xA; 395      47.741     0.11434      794  398  794     4     0      0   7e-013 5.1e-016&#xA; 396      47.855     0.11434      796  399  796     4     0      0 6.7e-013 6.8e-016&#xA; 397      47.969     0.11434      798  400  798     4     0      0 4.3e-013 3.6e-016&#xA; 398      48.084     0.11434      800  401  800     4     0      0 9.2e-013 5.7e-016&#xA; 399      48.198     0.11434      802  402  802     5     0      0 9.9e-013 1.7e-015&#xA; 400      48.312     0.11434      804  403  804     5     0      0 2.6e-012 4.8e-016&#xA; 401      48.427     0.11434      806  404  806     4     0      0 1.2e-012   1e-015&#xA; 402      48.541     0.11434      808  405  808     4     0      0 1.6e-012   9e-016&#xA; 403      48.655     0.11434      810  406  810     4     0      0 2.1e-012   1e-015&#xA; 404       48.77     0.11434      812  407  812     4     0      0 3.9e-013   4e-016&#xA; 405      48.884     0.11434      814  408  814     4     0      0 9.9e-013 2.6e-016&#xA; 406      48.998     0.11434      816  409  816     4     0      0 1.3e-012   4e-016&#xA; 407      49.113     0.11434      818  410  818     4     0      0 1.3e-012 6.4e-016&#xA; 408      49.227     0.11434      820  411  820     5     0      0 3.6e-012 9.9e-016&#xA; 409      49.341     0.11434      822  412  822     5     0      0 3.5e-012 4.3e-016&#xA; 410      49.456     0.11434      824  413  824     4     0      0 5.8e-012 2.1e-015&#xA; 411       49.57     0.11434      826  414  826     4     0      0 2.2e-012 1.8e-015&#xA; 412      49.684     0.11434      828  415  828     4     0      0 9.6e-012 3.6e-016&#xA; 413      49.799     0.11434      830  416  830     4     0      0 6.9e-013   4e-016&#xA; 414      49.913     0.11434      832  417  832     4     0      0 1.1e-012 3.2e-016&#xA;              50           - out&#xA; 415      50.027     0.11434      834  418  834     4     0      0 1.5e-012 5.6e-016&#xA; 416      50.142     0.11434      836  419  836     4     0      0 2.5e-012 9.5e-016&#xA; 417      50.256     0.11434      838  420  838     5     0      0 1.6e-012 9.5e-016&#xA; 418       50.37     0.11434      840  421  840     5     0      0 3.7e-012 4.7e-016&#xA; 419      50.485     0.11434      842  422  842     5     0      0 8.6e-013 1.7e-015&#xA; 420      50.599     0.11434      844  423  844     5     0      0 3.3e-012 4.5e-016&#xA; 421      50.713     0.11434      846  424  846     5     0      0 6.1e-013 4.9e-016&#xA; 422      50.828     0.11434      848  425  848     5     0      0 2.1e-012   5e-016&#xA; 423      50.942     0.11434      850  426  850     5     0      0 1.8e-012 4.9e-016&#xA; 424      51.056     0.11434      852  427  852     5     0      0   3e-012 6.8e-016&#xA; 425      51.171     0.11434      854  428  854     4     0      0 4.7e-012 7.1e-016&#xA; 426      51.285     0.11434      856  429  856     4     0      0 2.9e-012 1.5e-015&#xA; 427        51.4     0.11434      858  430  858     4     0      0 2.1e-012 1.2e-015&#xA; 428      51.514     0.11434      860  431  860     4     0      0 5.6e-013 1.5e-015&#xA; 429      51.628     0.11434      862  432  862     4     0      0   1e-011 9.3e-016&#xA; 430      51.743     0.11434      864  433  864     4     0      0 2.9e-012 5.6e-016&#xA; 431      51.857     0.11434      866  434  866     5     0      0 1.8e-012 4.3e-016&#xA; 432      51.971     0.11434      868  435  868     5     0      0   5e-012 1.1e-015&#xA; 433      52.086     0.11434      870  436  870     5     0      0 2.3e-012   1e-015&#xA; 434        52.2     0.11434      872  437  872     4     0      0 3.7e-012 5.8e-016&#xA; 435      52.314     0.11434      874  438  874     4     0      0 2.7e-012 1.6e-015&#xA; 436      52.429     0.11434      876  439  876     4     0      0 3.4e-012 9.5e-016&#xA; 437      52.543     0.11434      878  440  878     4     0      0 2.5e-012 1.5e-015&#xA; 438      52.657     0.11434      880  441  880     4     0      0 3.2e-012   5e-016&#xA; 439      52.772     0.11434      882  442  882     4     0      0 2.8e-012 4.4e-016&#xA; 440      52.886     0.11434      884  443  884     5     0      0 1.4e-012   5e-016&#xA; 441          53     0.11434      886  444  886     5     0      0 3.3e-012 1.5e-015&#xA; 442      53.115     0.11434      888  445  888     5     0      0 3.2e-012 5.5e-016&#xA; 443      53.229     0.11434      890  446  890     4     0      0 1.8e-012 6.2e-016&#xA; 444      53.343     0.11434      892  447  892     4     0      0 1.4e-012 1.3e-015&#xA; 445      53.458     0.11434      894  448  894     4     0      0 1.7e-012 9.6e-016&#xA; 446      53.572     0.11434      896  449  896     4     0      0 1.3e-012   1e-015&#xA; 447      53.686     0.11434      898  450  898     4     0      0 2.2e-012 8.8e-016&#xA; 448      53.801     0.11434      900  451  900     4     0      0 8.6e-013 7.2e-016&#xA; 449      53.915     0.11434      902  452  902     5     0      0   3e-012 6.7e-016&#xA; 450      54.029     0.11434      904  453  904     5     0      0   2e-012 6.7e-016&#xA; 451      54.144     0.11434      906  454  906     5     0      0 1.2e-012   1e-015&#xA; 452      54.258     0.11434      908  455  908     5     0      0 2.4e-012 1.3e-015&#xA; 453      54.372     0.11434      910  456  910     5     0      0 9.4e-013 4.1e-016&#xA; 454      54.487     0.11434      912  457  912     5     0      0 7.9e-013 5.1e-016&#xA; 455      54.601     0.11434      914  458  914     5     0      0 1.9e-012   4e-016&#xA; 456      54.715     0.11434      916  459  916     5     0      0   1e-012 6.9e-016&#xA; 457       54.83     0.11434      918  460  918     5     0      0 2.8e-013 2.5e-016&#xA; 458      54.944     0.11434      920  461  920     5     0      0 5.3e-013 5.4e-016&#xA;              55           - out&#xA; 459      55.058     0.11434      922  462  922     5     0      0 6.6e-013 4.1e-016&#xA; 460      55.173     0.11434      924  463  924     5     0      0 1.6e-012   7e-016&#xA; 461      55.287     0.11434      926  464  926     5     0      0 4.8e-013 2.2e-015&#xA; 462      55.401     0.11434      928  465  928     5     0      0   5e-013 4.9e-016&#xA; 463      55.516     0.11434      930  466  930     4     0      0 1.8e-012 1.3e-015&#xA; 464       55.63     0.11434      932  467  932     4     0      0 1.5e-012   9e-016&#xA; 465      55.744     0.11434      934  468  934     4     0      0   4e-012 7.7e-016&#xA; 466      55.859     0.11434      936  469  936     4     0      0 7.7e-013 6.3e-016&#xA; 467      55.973     0.11434      938  470  938     4     0      0 9.5e-013 4.9e-016&#xA; 468      56.088     0.11434      940  471  940     4     0      0 1.3e-012 4.5e-016&#xA; 469      56.202     0.11434      942  472  942     4     0      0 6.3e-013 8.4e-016&#xA; 470      56.316     0.11434      944  473  944     5     0      0 8.4e-013   1e-015&#xA; 471      56.431     0.11434      946  474  946     5     0      0 8.5e-013 5.2e-016&#xA; 472      56.545     0.11434      948  475  948     4     0      0 6.1e-013 1.7e-015&#xA; 473      56.659     0.11434      950  476  950     4     0      0   5e-013 7.8e-016&#xA; 474      56.774     0.11434      952  477  952     4     0      0 1.2e-012 4.8e-016&#xA; 475      56.888     0.11434      954  478  954     4     0      0 3.3e-013 5.1e-016&#xA; 476      57.002     0.11434      956  479  956     4     0      0 3.8e-013 3.1e-016&#xA; 477      57.117     0.11434      958  480  958     4     0      0 4.5e-013 4.3e-016&#xA; 478      57.231     0.11434      960  481  960     4     0      0   7e-013 9.1e-016&#xA; 479      57.345     0.11434      962  482  962     5     0      0 6.9e-013 9.8e-016&#xA; 480       57.46     0.11434      964  483  964     5     0      0   8e-013   5e-016&#xA; 481      57.574     0.11434      966  484  966     4     0      0 1.7e-012   2e-015&#xA; 482      57.688     0.11434      968  485  968     4     0      0 1.1e-012 2.6e-015&#xA; 483      57.803     0.11434      970  486  970     4     0      0 9.8e-013   5e-016&#xA; 484      57.917     0.11434      972  487  972     4     0      0 3.5e-013 3.3e-016&#xA; 485      58.031     0.11434      974  488  974     4     0      0 4.8e-013 3.1e-016&#xA; 486      58.146     0.11434      976  489  976     4     0      0 1.1e-012 5.8e-016&#xA; 487       58.26     0.11434      978  490  978     4     0      0 4.9e-013 8.5e-016&#xA; 488      58.374     0.11434      980  491  980     5     0      0 8.7e-013 6.4e-016&#xA; 489      58.489     0.11434      982  492  982     5     0      0 7.3e-013 6.3e-016&#xA; 490      58.603     0.11434      984  493  984     5     0      0 1.1e-012 2.3e-015&#xA; 491      58.717     0.11434      986  494  986     5     0      0 1.6e-012 4.9e-016&#xA; 492      58.832     0.11434      988  495  988     5     0      0 1.8e-013 3.8e-016&#xA; 493      58.946     0.11434      990  496  990     5     0      0 1.2e-012 7.2e-016&#xA; 494       59.06     0.11434      992  497  992     5     0      0 8.2e-013 8.3e-016&#xA; 495      59.175     0.11434      994  498  994     5     0      0 9.3e-013 6.7e-016&#xA; 496      59.289     0.11434      996  499  996     4     0      0 9.1e-013 8.2e-016&#xA; 497      59.403     0.11434      998  500  998     4     0      0 5.5e-013 1.3e-015&#xA; 498      59.518     0.11434     1000  501 1000     4     0      0 3.8e-013 1.3e-015&#xA; 499      59.632     0.11434     1002  502 1002     4     0      0 1.4e-012 1.8e-015&#xA; 500      59.746     0.11434     1004  503 1004     4     0      0 1.2e-012 7.2e-016&#xA; 501      59.861     0.11434     1006  504 1006     4     0      0 8.4e-013 4.3e-016&#xA; 502      59.975     0.11434     1008  505 1008     5     0      0 4.6e-013 7.5e-016&#xA;              60           - out&#xA; 503      60.089     0.11434     1010  506 1010     5     0      0 3.9e-013 1.1e-015&#xA; 504      60.204     0.11434     1012  507 1012     5     0      0 1.1e-012 1.3e-015&#xA; 505      60.318     0.11434     1014  508 1014     4     0      0 1.2e-012 6.4e-016&#xA; 506      60.432     0.11434     1016  509 1016     4     0      0 1.1e-012 1.6e-015&#xA; 507      60.547     0.11434     1018  510 1018     4     0      0   9e-013 1.4e-015&#xA; 508      60.661     0.11434     1020  511 1020     4     0      0 2.3e-012 1.7e-015&#xA; 509      60.776     0.11434     1022  512 1022     4     0      0 7.1e-013 9.8e-016&#xA; 510       60.89     0.11434     1024  513 1024     4     0      0 9.7e-013 7.1e-016&#xA; 511      61.004     0.11434     1026  514 1026     5     0      0 1.1e-012 6.9e-016&#xA; 512      61.119     0.11434     1028  515 1028     5     0      0 1.4e-012 1.1e-015&#xA; 513      61.233     0.11434     1030  516 1030     5     0      0 2.1e-012 1.1e-015&#xA; 514      61.347     0.11434     1032  517 1032     5     0      0 1.5e-012 1.2e-015&#xA; 515      61.462     0.11434     1034  518 1034     5     0      0   1e-011 7.1e-016&#xA; 516      61.576     0.11434     1036  519 1036     5     0      0 2.8e-012 4.7e-016&#xA; 517       61.69     0.11434     1038  520 1038     5     0      0 1.9e-012 6.2e-016&#xA; 518      61.805     0.11434     1040  521 1040     5     0      0 3.1e-012 3.9e-016&#xA; 519      61.919     0.11434     1042  522 1042     5     0      0 1.3e-012 6.1e-016&#xA; 520      62.033     0.11434     1044  523 1044     5     0      0 8.8e-013 3.7e-016&#xA; 521      62.148     0.11434     1046  524 1046     5     0      0 1.9e-012 5.8e-016&#xA; 522      62.262     0.11434     1048  525 1048     5     0      0 5.1e-012 8.7e-016&#xA; 523      62.376     0.11434     1050  526 1050     5     0      0 6.8e-013 1.5e-015&#xA; 524      62.491     0.11434     1052  527 1052     5     0      0 3.3e-012 6.1e-016&#xA; 525      62.605     0.11434     1054  528 1054     4     0      0 6.1e-013 1.3e-015&#xA; 526      62.719     0.11434     1056  529 1056     4     0      0 4.6e-013 1.2e-015&#xA; 527      62.834     0.11434     1058  530 1058     4     0      0 1.4e-012 6.5e-016&#xA; 528      62.948     0.11434     1060  531 1060     4     0      0 1.2e-012 6.4e-016&#xA; 529      63.062     0.11434     1062  532 1062     4     0      0 7.1e-013 4.9e-016&#xA; 530      63.177     0.11434     1064  533 1064     4     0      0 1.2e-012 4.2e-016&#xA; 531      63.291     0.11434     1066  534 1066     4     0      0 9.3e-013 7.4e-016&#xA; 532      63.405     0.11434     1068  535 1068     5     0      0 8.8e-013 2.3e-015&#xA; 533       63.52     0.11434     1070  536 1070     5     0      0 6.8e-013 4.2e-016&#xA; 534      63.634     0.11434     1072  537 1072     4     0      0 9.7e-013 6.5e-016&#xA; 535      63.748     0.11434     1074  538 1074     4     0      0 1.8e-012   1e-015&#xA; 536      63.863     0.11434     1076  539 1076     4     0      0   2e-012 4.6e-016&#xA; 537      63.977     0.11434     1078  540 1078     4     0      0 8.3e-013 7.1e-016&#xA; 538      64.091     0.11434     1080  541 1080     4     0      0 1.9e-012 6.3e-016&#xA; 539      64.206     0.11434     1082  542 1082     4     0      0 1.3e-012   3e-016&#xA; 540       64.32     0.11434     1084  543 1084     4     0      0 4.7e-013 9.2e-016&#xA; 541      64.434     0.11434     1086  544 1086     5     0      0   2e-012   1e-015&#xA; 542      64.549     0.11434     1088  545 1088     5     0      0 2.8e-012 6.7e-016&#xA; 543      64.663     0.11434     1090  546 1090     4     0      0 1.1e-012 1.5e-015&#xA; 544      64.777     0.11434     1092  547 1092     4     0      0 1.2e-012 1.2e-015&#xA; 545      64.892     0.11434     1094  548 1094     4     0      0 3.3e-012 5.2e-016&#xA;              65           - out&#xA; 546      65.006     0.11434     1096  549 1096     4     0      0 1.2e-012 5.3e-016&#xA; 547       65.12     0.11434     1098  550 1098     4     0      0 1.3e-012 3.2e-016&#xA; 548      65.235     0.11434     1100  551 1100     4     0      0   9e-013 4.3e-016&#xA; 549      65.349     0.11434     1102  552 1102     4     0      0 7.8e-013 7.1e-016&#xA; 550      65.464     0.11434     1104  553 1104     5     0      0   1e-012 6.3e-016&#xA; 551      65.578     0.11434     1106  554 1106     5     0      0 1.1e-012 5.1e-016&#xA; 552      65.692     0.11434     1108  555 1108     4     0      0 1.6e-012 1.3e-015&#xA; 553      65.807     0.11434     1110  556 1110     4     0      0 5.6e-013 2.5e-015&#xA; 554      65.921     0.11434     1112  557 1112     4     0      0 6.4e-013 5.5e-016&#xA; 555      66.035     0.11434     1114  558 1114     4     0      0 4.3e-013 7.6e-016&#xA; 556       66.15     0.11434     1116  559 1116     4     0      0 2.2e-012 4.5e-016&#xA; 557      66.264     0.11434     1118  560 1118     4     0      0 1.2e-012   8e-016&#xA; 558      66.378     0.11434     1120  561 1120     4     0      0   3e-012 6.9e-016&#xA; 559      66.493     0.11434     1122  562 1122     5     0      0 4.6e-012 8.9e-016&#xA; 560      66.607     0.11434     1124  563 1124     5     0      0 2.3e-012 5.7e-016&#xA; 561      66.721     0.11434     1126  564 1126     5     0      0 5.8e-013 1.4e-015&#xA; 562      66.836     0.11434     1128  565 1128     5     0      0 1.4e-012 5.9e-016&#xA; 563       66.95     0.11434     1130  566 1130     5     0      0 1.1e-012 2.7e-016&#xA; 564      67.064     0.11434     1132  567 1132     5     0      0 8.8e-013   6e-016&#xA; 565      67.179     0.11434     1134  568 1134     5     0      0 3.4e-012 1.4e-015&#xA; 566      67.293     0.11434     1136  569 1136     5     0      0 2.8e-012 7.2e-016&#xA; 567      67.407     0.11434     1138  570 1138     4     0      0 2.5e-012 6.9e-016&#xA; 568      67.522     0.11434     1140  571 1140     4     0      0   1e-012 2.2e-015&#xA; 569      67.636     0.11434     1142  572 1142     4     0      0 2.4e-012 1.3e-015&#xA; 570       67.75     0.11434     1144  573 1144     4     0      0 9.5e-013   1e-015&#xA; 571      67.865     0.11434     1146  574 1146     4     0      0 1.8e-012   1e-015&#xA; 572      67.979     0.11434     1148  575 1148     4     0      0 6.9e-013 2.9e-016&#xA; 573      68.093     0.11434     1150  576 1150     5     0      0 7.3e-013 4.3e-016&#xA; 574      68.208     0.11434     1152  577 1152     5     0      0 2.6e-012 1.9e-015&#xA; 575      68.322     0.11434     1154  578 1154     5     0      0 2.2e-012 6.5e-016&#xA; 576      68.436     0.11434     1156  579 1156     4     0      0 1.8e-012 5.7e-016&#xA; 577      68.551     0.11434     1158  580 1158     4     0      0   4e-012 1.9e-015&#xA; 578      68.665     0.11434     1160  581 1160     4     0      0   2e-012 1.3e-015&#xA; 579      68.779     0.11434     1162  582 1162     4     0      0 4.6e-012 1.2e-015&#xA; 580      68.894     0.11434     1164  583 1164     4     0      0 5.7e-012   4e-016&#xA; 581      69.008     0.11434     1166  584 1166     4     0      0 1.1e-012 8.4e-016&#xA; 582      69.122     0.11434     1168  585 1168     5     0      0 1.8e-012 6.6e-016&#xA; 583      69.237     0.11434     1170  586 1170     5     0      0 6.1e-013   7e-016&#xA; 584      69.351     0.11434     1172  587 1172     5     0      0   2e-012 1.1e-015&#xA; 585      69.465     0.11434     1174  588 1174     5     0      0 6.8e-013 7.7e-016&#xA; 586       69.58     0.11434     1176  589 1176     5     0      0 1.7e-012 7.1e-016&#xA; 587      69.694     0.11434     1178  590 1178     5     0      0 2.2e-012   5e-016&#xA; 588      69.808     0.11434     1180  591 1180     5     0      0 5.3e-013 4.8e-016&#xA; 589      69.923     0.11434     1182  592 1182     5     0      0 1.3e-012 4.6e-016&#xA;              70           - out&#xA; 590      70.037     0.11434     1184  593 1184     5     0      0 3.2e-013 2.8e-016&#xA; 591      70.152     0.11434     1186  594 1186     5     0      0 3.7e-013 3.8e-016&#xA; 592      70.266     0.11434     1188  595 1188     5     0      0 6.6e-013 4.9e-016&#xA; 593       70.38     0.11434     1190  596 1190     5     0      0   1e-012 7.2e-016&#xA; 594      70.495     0.11434     1192  597 1192     5     0      0 1.7e-012 1.3e-015&#xA; 595      70.609     0.11434     1194  598 1194     5     0      0 8.2e-013 5.8e-016&#xA; 596      70.723     0.11434     1196  599 1196     4     0      0 2.9e-012 7.9e-016&#xA; 597      70.838     0.11434     1198  600 1198     4     0      0 9.9e-013 5.7e-016&#xA; 598      70.952     0.11434     1200  601 1200     4     0      0 2.2e-012 6.4e-016&#xA; 599      71.066     0.11434     1202  602 1202     4     0      0 2.5e-013 3.2e-016&#xA; 600      71.181     0.11434     1204  603 1204     4     0      0   1e-012 5.9e-016&#xA; 601      71.295     0.11434     1206  604 1206     4     0      0 6.5e-013 3.5e-016&#xA; 602      71.409     0.11434     1208  605 1208     4     0      0 9.4e-013 8.6e-016&#xA; 603      71.524     0.11434     1210  606 1210     5     0      0 1.3e-012 1.2e-015&#xA; 604      71.638     0.11434     1212  607 1212     5     0      0 1.2e-012 4.2e-016&#xA; 605      71.752     0.11434     1214  608 1214     4     0      0 2.7e-012 1.5e-015&#xA; 606      71.867     0.11434     1216  609 1216     4     0      0 4.9e-013 1.6e-015&#xA; 607      71.981     0.11434     1218  610 1218     4     0      0 8.1e-013 5.3e-016&#xA; 608      72.095     0.11434     1220  611 1220     4     0      0 1.2e-012 3.9e-016&#xA; 609       72.21     0.11434     1222  612 1222     4     0      0 4.1e-012 4.3e-016&#xA; 610      72.324     0.11434     1224  613 1224     4     0      0 8.4e-013 5.2e-016&#xA; 611      72.438     0.11434     1226  614 1226     4     0      0 1.3e-012 8.2e-016&#xA; 612      72.553     0.11434     1228  615 1228     5     0      0 7.8e-013 9.4e-016&#xA; 613      72.667     0.11434     1230  616 1230     5     0      0 2.7e-012 7.1e-016&#xA; 614      72.781     0.11434     1232  617 1232     4     0      0 1.6e-012 1.9e-015&#xA; 615      72.896     0.11434     1234  618 1234     4     0      0 1.4e-012 1.9e-015&#xA; 616       73.01     0.11434     1236  619 1236     4     0      0 1.9e-012   4e-016&#xA; 617      73.124     0.11434     1238  620 1238     4     0      0 5.3e-013 4.3e-016&#xA; 618      73.239     0.11434     1240  621 1240     4     0      0 3.3e-013 5.2e-016&#xA; 619      73.353     0.11434     1242  622 1242     4     0      0   7e-013 7.1e-016&#xA; 620      73.467     0.11434     1244  623 1244     4     0      0 4.2e-013 5.7e-016&#xA; 621      73.582     0.11434     1246  624 1246     5     0      0 8.5e-013 4.6e-016&#xA; 622      73.696     0.11434     1248  625 1248     5     0      0 7.2e-013 7.2e-016&#xA; 623       73.81     0.11434     1250  626 1250     5     0      0 5.2e-013 1.7e-015&#xA; 624      73.925     0.11434     1252  627 1252     5     0      0   2e-012 3.8e-016&#xA; 625      74.039     0.11434     1254  628 1254     5     0      0 3.9e-013 7.4e-016&#xA; 626      74.153     0.11434     1256  629 1256     5     0      0 3.7e-013 4.5e-016&#xA; 627      74.268     0.11434     1258  630 1258     5     0      0 8.4e-013 8.6e-016&#xA; 628      74.382     0.11434     1260  631 1260     5     0      0 8.3e-013 7.3e-016&#xA; 629      74.496     0.11434     1262  632 1262     4     0      0 6.8e-013 6.2e-016&#xA; 630      74.611     0.11434     1264  633 1264     4     0      0 5.9e-013 1.2e-015&#xA; 631      74.725     0.11434     1266  634 1266     4     0      0 7.7e-013 9.9e-016&#xA; 632      74.839     0.11434     1268  635 1268     4     0      0   5e-013 1.5e-015&#xA; 633      74.954     0.11434     1270  636 1270     4     0      0 7.7e-013 7.4e-016&#xA;              75           - out&#xA; 634      75.068     0.11434     1272  637 1272     4     0      0 6.1e-013 5.1e-016&#xA; 635      75.183     0.11434     1274  638 1274     5     0      0 4.9e-013 6.2e-016&#xA; 636      75.297     0.11434     1276  639 1276     5     0      0 5.1e-013 1.2e-015&#xA; 637      75.411     0.11434     1278  640 1278     5     0      0 6.7e-013   1e-015&#xA; 638      75.526     0.11434     1280  641 1280     4     0      0 1.2e-012   6e-016&#xA; 639       75.64     0.11434     1282  642 1282     4     0      0 7.1e-013 1.6e-015&#xA; 640      75.754     0.11434     1284  643 1284     4     0      0 4.3e-013 1.3e-015&#xA; 641      75.869     0.11434     1286  644 1286     4     0      0 1.2e-012 1.2e-015&#xA; 642      75.983     0.11434     1288  645 1288     4     0      0 1.1e-012 7.3e-016&#xA; 643      76.097     0.11434     1290  646 1290     4     0      0 4.8e-013 3.9e-016&#xA; 644      76.212     0.11434     1292  647 1292     5     0      0 2.3e-012 5.7e-016&#xA; 645      76.326     0.11434     1294  648 1294     5     0      0 1.2e-012 1.9e-015&#xA; 646       76.44     0.11434     1296  649 1296     5     0      0 2.2e-012 9.6e-016&#xA; 647      76.555     0.11434     1298  650 1298     5     0      0 1.9e-012 9.3e-016&#xA; 648      76.669     0.11434     1300  651 1300     5     0      0 3.4e-012   6e-016&#xA; 649      76.783     0.11434     1302  652 1302     5     0      0 3.7e-012 4.7e-016&#xA; 650      76.898     0.11434     1304  653 1304     5     0      0   9e-013 6.5e-016&#xA; 651      77.012     0.11434     1306  654 1306     5     0      0   1e-012 5.5e-016&#xA; 652      77.126     0.11434     1308  655 1308     5     0      0   1e-012 2.7e-016&#xA; 653      77.241     0.11434     1310  656 1310     5     0      0 2.2e-012 5.5e-016&#xA; 654      77.355     0.11434     1312  657 1312     5     0      0 2.7e-012 4.4e-016&#xA; 655      77.469     0.11434     1314  658 1314     5     0      0 1.1e-012 6.2e-016&#xA; 656      77.584     0.11434     1316  659 1316     5     0      0 2.1e-012 9.8e-016&#xA; 657      77.698     0.11434     1318  660 1318     5     0      0 5.7e-012 4.3e-016&#xA; 658      77.812     0.11434     1320  661 1320     4     0      0 1.6e-012 1.7e-015&#xA; 659      77.927     0.11434     1322  662 1322     4     0      0 2.3e-012 9.9e-016&#xA; 660      78.041     0.11434     1324  663 1324     4     0      0   6e-012 4.9e-016&#xA; 661      78.155     0.11434     1326  664 1326     4     0      0 3.2e-012 4.8e-016&#xA; 662       78.27     0.11434     1328  665 1328     4     0      0 5.1e-012 5.3e-016&#xA; 663      78.384     0.11434     1330  666 1330     4     0      0 3.3e-012 4.2e-016&#xA; 664      78.498     0.11434     1332  667 1332     4     0      0 3.5e-012 5.7e-016&#xA; 665      78.613     0.11434     1334  668 1334     5     0      0 2.1e-012 1.7e-015&#xA; 666      78.727     0.11434     1336  669 1336     5     0      0 3.9e-012 5.9e-016&#xA; 667      78.841     0.11434     1338  670 1338     4     0      0 2.8e-012 1.6e-015&#xA; 668      78.956     0.11434     1340  671 1340     4     0      0 1.3e-012 1.3e-015&#xA; 669       79.07     0.11434     1342  672 1342     4     0      0 1.5e-012   7e-016&#xA; 670      79.184     0.11434     1344  673 1344     4     0      0 8.3e-013 5.7e-016&#xA; 671      79.299     0.11434     1346  674 1346     4     0      0 1.3e-012   6e-016&#xA; 672      79.413     0.11434     1348  675 1348     4     0      0 1.8e-012 4.4e-016&#xA; 673      79.527     0.11434     1350  676 1350     4     0      0   2e-012 8.5e-016&#xA; 674      79.642     0.11434     1352  677 1352     5     0      0 3.5e-012 9.1e-016&#xA; 675      79.756     0.11434     1354  678 1354     5     0      0 2.9e-012 5.1e-016&#xA; 676      79.871     0.11434     1356  679 1356     4     0      0 2.4e-012 1.8e-015&#xA; 677      79.985     0.11434     1358  680 1358     4     0      0   7e-012 1.4e-015&#xA;              80           - out&#xA; 678      80.099     0.11434     1360  681 1360     4     0      0 6.7e-012   7e-016&#xA; 679      80.214     0.11434     1362  682 1362     4     0      0 2.5e-012 4.3e-016&#xA; 680      80.328     0.11434     1364  683 1364     4     0      0 8.5e-013 5.8e-016&#xA; 681      80.442     0.11434     1366  684 1366     4     0      0 2.2e-012 7.1e-016&#xA; 682      80.557     0.11434     1368  685 1368     4     0      0 1.9e-012 8.7e-016&#xA; 683      80.671     0.11434     1370  686 1370     5     0      0 5.2e-012 8.9e-016&#xA; 684      80.785     0.11434     1372  687 1372     5     0      0 5.1e-012 4.1e-016&#xA; 685        80.9     0.11434     1374  688 1374     4     0      0 1.2e-012 1.5e-015&#xA; 686      81.014     0.11434     1376  689 1376     4     0      0 1.2e-012   2e-015&#xA; 687      81.128     0.11434     1378  690 1378     4     0      0 7.8e-012 7.5e-016&#xA; 688      81.243     0.11434     1380  691 1380     4     0      0 1.1e-012 6.6e-016&#xA; 689      81.357     0.11434     1382  692 1382     4     0      0 1.5e-012 3.9e-016&#xA; 690      81.471     0.11434     1384  693 1384     4     0      0 1.3e-012 5.7e-016&#xA; 691      81.586     0.11434     1386  694 1386     4     0      0   1e-012 5.9e-016&#xA; 692        81.7     0.11434     1388  695 1388     5     0      0 1.8e-012 5.9e-016&#xA; 693      81.814     0.11434     1390  696 1390     5     0      0 1.2e-012 5.2e-016&#xA; 694      81.929     0.11434     1392  697 1392     5     0      0 7.9e-013 1.9e-015&#xA; 695      82.043     0.11434     1394  698 1394     5     0      0 7.9e-013 3.9e-016&#xA; 696      82.157     0.11434     1396  699 1396     5     0      0 7.4e-013 4.8e-016&#xA; 697      82.272     0.11434     1398  700 1398     5     0      0 1.2e-012 5.1e-016&#xA; 698      82.386     0.11434     1400  701 1400     5     0      0 9.6e-013 9.5e-016&#xA; 699        82.5     0.11434     1402  702 1402     5     0      0 2.1e-012 9.8e-016&#xA; 700      82.615     0.11434     1404  703 1404     4     0      0 1.5e-012 5.8e-016&#xA; 701      82.729     0.11434     1406  704 1406     4     0      0 1.4e-012 1.2e-015&#xA; 702      82.843     0.11434     1408  705 1408     4     0      0 1.6e-012 9.7e-016&#xA; 703      82.958     0.11434     1410  706 1410     4     0      0 9.2e-013 1.4e-015&#xA; 704      83.072     0.11434     1412  707 1412     4     0      0   2e-012 8.5e-016&#xA; 705      83.186     0.11434     1414  708 1414     4     0      0 1.2e-012 1.8e-015&#xA; 706      83.301     0.11434     1416  709 1416     5     0      0 5.4e-013 7.9e-016&#xA; 707      83.415     0.11434     1418  710 1418     5     0      0 1.2e-012 2.7e-015&#xA; 708      83.529     0.11434     1420  711 1420     5     0      0 1.6e-012 9.5e-016&#xA; 709      83.644     0.11434     1422  712 1422     4     0      0 5.7e-013 5.8e-016&#xA; 710      83.758     0.11434     1424  713 1424     4     0      0 1.4e-012 1.5e-015&#xA; 711      83.872     0.11434     1426  714 1426     4     0      0 1.6e-012 1.6e-015&#xA; 712      83.987     0.11434     1428  715 1428     4     0      0 8.4e-013 1.1e-015&#xA; 713      84.101     0.11434     1430  716 1430     4     0      0   1e-012 5.7e-016&#xA; 714      84.215     0.11434     1432  717 1432     4     0      0 5.1e-013 9.8e-016&#xA; 715       84.33     0.11434     1434  718 1434     5     0      0 7.4e-013 5.2e-016&#xA; 716      84.444     0.11434     1436  719 1436     5     0      0 4.4e-013 1.1e-015&#xA; 717      84.559     0.11434     1438  720 1438     5     0      0 5.5e-013 9.9e-016&#xA; 718      84.673     0.11434     1440  721 1440     5     0      0 4.1e-013 1.1e-015&#xA; 719      84.787     0.11434     1442  722 1442     5     0      0 1.6e-012 5.2e-016&#xA; 720      84.902     0.11434     1444  723 1444     5     0      0 8.4e-013   6e-016&#xA;              85           - out&#xA; 721      85.016     0.11434     1446  724 1446     5     0      0 1.2e-012 3.7e-016&#xA; 722       85.13     0.11434     1448  725 1448     5     0      0 7.7e-013   4e-016&#xA; 723      85.245     0.11434     1450  726 1450     5     0      0 4.2e-013 4.8e-016&#xA; 724      85.359     0.11434     1452  727 1452     5     0      0 1.2e-012   3e-016&#xA; 725      85.473     0.11434     1454  728 1454     5     0      0 2.8e-012 6.3e-016&#xA; 726      85.588     0.11434     1456  729 1456     5     0      0 7.4e-013 5.9e-016&#xA; 727      85.702     0.11434     1458  730 1458     5     0      0   2e-012 1.6e-015&#xA; 728      85.816     0.11434     1460  731 1460     5     0      0 7.6e-013 4.5e-016&#xA; 729      85.931     0.11434     1462  732 1462     4     0      0 2.6e-012 1.2e-015&#xA; 730      86.045     0.11434     1464  733 1464     4     0      0 2.4e-012 1.2e-015&#xA; 731      86.159     0.11434     1466  734 1466     4     0      0 2.3e-012 9.1e-016&#xA; 732      86.274     0.11434     1468  735 1468     4     0      0 2.4e-012 4.2e-016&#xA; 733      86.388     0.11434     1470  736 1470     4     0      0 2.5e-012 4.4e-016&#xA; 734      86.502     0.11434     1472  737 1472     4     0      0 3.5e-012 3.8e-016&#xA; 735      86.617     0.11434     1474  738 1474     4     0      0 3.1e-012 7.2e-016&#xA; 736      86.731     0.11434     1476  739 1476     5     0      0 2.3e-012 1.4e-015&#xA; 737      86.845     0.11434     1478  740 1478     5     0      0 2.5e-012 5.9e-016&#xA; 738       86.96     0.11434     1480  741 1480     4     0      0 1.1e-012 9.5e-016&#xA; 739      87.074     0.11434     1482  742 1482     4     0      0 1.2e-012   1e-015&#xA; 740      87.188     0.11434     1484  743 1484     4     0      0 6.7e-013 2.8e-016&#xA; 741      87.303     0.11434     1486  744 1486     4     0      0 1.6e-012 5.3e-016&#xA; 742      87.417     0.11434     1488  745 1488     4     0      0 2.2e-012 3.3e-016&#xA; 743      87.531     0.11434     1490  746 1490     4     0      0 1.4e-012 4.3e-016&#xA; 744      87.646     0.11434     1492  747 1492     4     0      0 1.7e-012 5.6e-016&#xA; 745       87.76     0.11434     1494  748 1494     5     0      0 9.5e-013 8.3e-016&#xA; 746      87.874     0.11434     1496  749 1496     5     0      0 1.3e-012 5.3e-016&#xA; 747      87.989     0.11434     1498  750 1498     4     0      0 1.9e-012 1.3e-015&#xA; 748      88.103     0.11434     1500  751 1500     4     0      0 3.5e-012   2e-015&#xA; 749      88.217     0.11434     1502  752 1502     4     0      0 5.3e-012 5.2e-016&#xA; 750      88.332     0.11434     1504  753 1504     4     0      0 1.5e-012 2.5e-016&#xA; 751      88.446     0.11434     1506  754 1506     4     0      0 4.6e-012 3.7e-016&#xA; 752       88.56     0.11434     1508  755 1508     4     0      0 2.8e-012 5.5e-016&#xA; 753      88.675     0.11434     1510  756 1510     4     0      0 3.7e-012 8.4e-016&#xA; 754      88.789     0.11434     1512  757 1512     5     0      0 4.6e-012 9.6e-016&#xA; 755      88.903     0.11434     1514  758 1514     5     0      0 3.1e-012 4.8e-016&#xA; 756      89.018     0.11434     1516  759 1516     5     0      0 1.9e-012 1.9e-015&#xA; 757      89.132     0.11434     1518  760 1518     5     0      0 2.6e-012 4.6e-016&#xA; 758      89.247     0.11434     1520  761 1520     5     0      0 4.6e-013   4e-016&#xA; 759      89.361     0.11434     1522  762 1522     5     0      0 1.2e-012 4.8e-016&#xA; 760      89.475     0.11434     1524  763 1524     5     0      0   4e-012 7.8e-016&#xA; 761       89.59     0.11434     1526  764 1526     5     0      0 3.7e-012   5e-016&#xA; 762      89.704     0.11434     1528  765 1528     4     0      0 2.4e-012 7.7e-016&#xA; 763      89.818     0.11434     1530  766 1530     4     0      0 9.7e-013 1.2e-015&#xA; 764      89.933     0.11434     1532  767 1532     4     0      0 1.6e-012 8.1e-016&#xA;              90           - out&#xA; 765      90.047     0.11434     1534  768 1534     4     0      0 1.6e-012 1.6e-015&#xA; 766      90.161     0.11434     1536  769 1536     4     0      0 2.6e-012 1.8e-015&#xA; 767      90.276     0.11434     1538  770 1538     4     0      0 3.1e-012 1.4e-015&#xA; 768       90.39     0.11434     1540  771 1540     5     0      0 1.4e-012 4.8e-016&#xA; 769      90.504     0.11434     1542  772 1542     5     0      0 1.3e-012   2e-015&#xA; 770      90.619     0.11434     1544  773 1544     5     0      0 2.1e-012 1.1e-015&#xA; 771      90.733     0.11434     1546  774 1546     4     0      0 6.3e-012 8.2e-016&#xA; 772      90.847     0.11434     1548  775 1548     4     0      0 3.3e-012 1.4e-015&#xA; 773      90.962     0.11434     1550  776 1550     4     0      0 2.1e-012 8.8e-016&#xA; 774      91.076     0.11434     1552  777 1552     4     0      0 3.4e-012 1.3e-015&#xA; 775       91.19     0.11434     1554  778 1554     4     0      0 4.4e-012 9.3e-016&#xA; 776      91.305     0.11434     1556  779 1556     4     0      0 1.9e-012   6e-016&#xA; 777      91.419     0.11434     1558  780 1558     5     0      0 5.5e-012 6.9e-016&#xA; 778      91.533     0.11434     1560  781 1560     5     0      0 5.2e-012 1.7e-015&#xA; 779      91.648     0.11434     1562  782 1562     5     0      0 3.1e-012 7.8e-016&#xA; 780      91.762     0.11434     1564  783 1564     5     0      0 2.7e-012 6.3e-016&#xA; 781      91.876     0.11434     1566  784 1566     5     0      0 5.7e-012 5.3e-016&#xA; 782      91.991     0.11434     1568  785 1568     5     0      0 2.5e-012 4.8e-016&#xA; 783      92.105     0.11434     1570  786 1570     5     0      0 4.1e-012 6.5e-016&#xA; 784      92.219     0.11434     1572  787 1572     5     0      0 1.8e-012 4.5e-016&#xA; 785      92.334     0.11434     1574  788 1574     5     0      0 1.1e-012 2.7e-016&#xA; 786      92.448     0.11434     1576  789 1576     5     0      0   5e-012 4.6e-016&#xA; 787      92.562     0.11434     1578  790 1578     5     0      0 2.3e-012 7.1e-016&#xA; 788      92.677     0.11434     1580  791 1580     5     0      0 3.9e-012 8.7e-016&#xA; 789      92.791     0.11434     1582  792 1582     5     0      0 1.4e-012   8e-016&#xA; 790      92.905     0.11434     1584  793 1584     5     0      0 3.1e-012 6.5e-016&#xA; 791       93.02     0.11434     1586  794 1586     4     0      0 1.9e-012 9.1e-016&#xA; 792      93.134     0.11434     1588  795 1588     4     0      0 5.3e-012 6.7e-016&#xA; 793      93.248     0.11434     1590  796 1590     4     0      0 1.6e-012 7.5e-016&#xA; 794      93.363     0.11434     1592  797 1592     4     0      0 4.1e-012 5.5e-016&#xA; 795      93.477     0.11434     1594  798 1594     4     0      0 1.9e-012 6.1e-016&#xA; 796      93.591     0.11434     1596  799 1596     4     0      0 1.6e-012 3.1e-016&#xA; 797      93.706     0.11434     1598  800 1598     4     0      0 2.7e-012 7.2e-016&#xA; 798       93.82     0.11434     1600  801 1600     5     0      0 2.5e-012 1.8e-015&#xA; 799      93.935     0.11434     1602  802 1602     5     0      0 1.5e-012 5.4e-016&#xA; 800      94.049     0.11434     1604  803 1604     4     0      0 1.4e-012   1e-015&#xA; 801      94.163     0.11434     1606  804 1606     4     0      0 2.2e-012   8e-016&#xA; 802      94.278     0.11434     1608  805 1608     4     0      0 2.8e-012 2.8e-016&#xA; 803      94.392     0.11434     1610  806 1610     4     0      0 1.2e-012 2.8e-016&#xA; 804      94.506     0.11434     1612  807 1612     4     0      0 4.3e-012 5.5e-016&#xA; 805      94.621     0.11434     1614  808 1614     4     0      0 1.3e-012 2.9e-016&#xA; 806      94.735     0.11434     1616  809 1616     4     0      0 1.8e-012 1.1e-015&#xA; 807      94.849     0.11434     1618  810 1618     5     0      0 3.4e-012 1.3e-015&#xA; 808      94.964     0.11434     1620  811 1620     5     0      0 2.6e-012 5.2e-016&#xA;              95           - out&#xA; 809      95.078     0.11434     1622  812 1622     4     0      0 1.7e-012 1.7e-015&#xA; 810      95.192     0.11434     1624  813 1624     4     0      0 2.3e-012 1.4e-015&#xA; 811      95.307     0.11434     1626  814 1626     4     0      0 1.6e-012 4.3e-016&#xA; 812      95.421     0.11434     1628  815 1628     4     0      0 1.1e-012 3.1e-016&#xA; 813      95.535     0.11434     1630  816 1630     4     0      0 1.4e-012 3.3e-016&#xA; 814       95.65     0.11434     1632  817 1632     4     0      0 1.3e-012 5.3e-016&#xA; 815      95.764     0.11434     1634  818 1634     4     0      0 4.2e-012 7.1e-016&#xA; 816      95.878     0.11434     1636  819 1636     5     0      0 3.4e-012 1.1e-015&#xA; 817      95.993     0.11434     1638  820 1638     5     0      0 2.9e-012 5.8e-016&#xA; 818      96.107     0.11434     1640  821 1640     4     0      0 2.8e-012 1.5e-015&#xA; 819      96.221     0.11434     1642  822 1642     4     0      0 3.8e-012 2.3e-015&#xA; 820      96.336     0.11434     1644  823 1644     4     0      0 4.8e-012   7e-016&#xA; 821       96.45     0.11434     1646  824 1646     4     0      0 1.6e-012   3e-016&#xA; 822      96.564     0.11434     1648  825 1648     4     0      0 1.2e-012 4.1e-016&#xA; 823      96.679     0.11434     1650  826 1650     4     0      0 1.8e-012 5.4e-016&#xA; 824      96.793     0.11434     1652  827 1652     4     0      0 7.9e-013 7.6e-016&#xA; 825      96.907     0.11434     1654  828 1654     5     0      0 3.9e-012 6.6e-016&#xA; 826      97.022     0.11434     1656  829 1656     5     0      0 1.5e-012 6.6e-016&#xA; 827      97.136     0.11434     1658  830 1658     5     0      0 1.7e-012 1.6e-015&#xA; 828       97.25     0.11434     1660  831 1660     5     0      0 2.2e-012 4.7e-016&#xA; 829      97.365     0.11434     1662  832 1662     5     0      0 6.5e-013 7.4e-016&#xA; 830      97.479     0.11434     1664  833 1664     5     0      0 1.6e-012 5.5e-016&#xA; 831      97.593     0.11434     1666  834 1666     5     0      0 1.9e-012 6.1e-016&#xA; 832      97.708     0.11434     1668  835 1668     5     0      0   3e-012 1.3e-015&#xA; 833      97.822     0.11434     1670  836 1670     4     0      0 3.1e-012 7.4e-016&#xA; 834      97.936     0.11434     1672  837 1672     4     0      0 4.8e-012 1.3e-015&#xA; 835      98.051     0.11434     1674  838 1674     4     0      0 1.3e-012 8.6e-016&#xA; 836      98.165     0.11434     1676  839 1676     4     0      0 3.3e-012 2.1e-015&#xA; 837      98.279     0.11434     1678  840 1678     4     0      0 2.8e-012 9.4e-016&#xA; 838      98.394     0.11434     1680  841 1680     4     0      0 5.6e-012 8.9e-016&#xA; 839      98.508     0.11434     1682  842 1682     5     0      0 7.3e-012 5.6e-016&#xA; 840      98.623     0.11434     1684  843 1684     5     0      0 2.3e-012 1.9e-015&#xA; 841      98.737     0.11434     1686  844 1686     5     0      0 1.4e-012 1.3e-015&#xA; 842      98.851     0.11434     1688  845 1688     4     0      0 1.7e-012 6.8e-016&#xA; 843      98.966     0.11434     1690  846 1690     4     0      0 1.4e-012 1.9e-015&#xA; 844       99.08     0.11434     1692  847 1692     4     0      0 2.2e-012 1.4e-015&#xA; 845      99.194     0.11434     1694  848 1694     4     0      0 2.4e-012 1.4e-015&#xA; 846      99.309     0.11434     1696  849 1696     4     0      0 1.2e-012 8.3e-016&#xA; 847      99.423     0.11434     1698  850 1698     4     0      0   1e-012 4.5e-016&#xA; 848      99.537     0.11434     1700  851 1700     5     0      0   6e-013 7.3e-016&#xA; 849      99.652     0.11434     1702  852 1702     5     0      0 1.5e-012 6.3e-016&#xA; 850      99.766     0.11434     1704  853 1704     5     0      0 8.5e-013 8.7e-016&#xA; 851       99.88     0.11434     1706  854 1706     5     0      0 1.2e-012   1e-015&#xA; 852      99.995     0.11434     1708  855 1708     5     0      0 2.8e-012 4.9e-016&#xA;             100           - out&#xA; 853      100.11     0.11434     1710  856 1710     5     0      0 1.5e-012   7e-016&#xA;Time-stepping completed.&#xA;Time-Dependent Solver 1 in Solution 1: Solution time: 49 s&#xA;                                       Physical memory: 1.01 GB&#xA;                                       Virtual memory: 1.16 GB&#xA;"/>
              </properties>
              <properties key="const">
                <value tag="const" valueArray="1|0"/>
              </properties>
              <feature xsi:type="com.comsol.mph-v15:SolverFeatureList" model="/">
                <features key="dDef">
                  <value xsi:type="com.comsol.mph-v15:SolverFeature" tag="dDef" entityName="Direct" entityComments="" entityAuthor="" entityCreationTime="1493945076115" operationID="Direct" status="built">
                    <entityFlags>nodeactivate</entityFlags>
                    <entityFlags>noremove</entityFlags>
                    <properties key="linsolver">
                      <value tag="linsolver" value="mumps"/>
                    </properties>
                    <properties key="mumpsalloc">
                      <value tag="mumpsalloc" value="1.2"/>
                    </properties>
                    <properties key="mumpsreorder">
                      <value tag="mumpsreorder" value="auto"/>
                    </properties>
                    <properties key="mumpsrreorder">
                      <value tag="mumpsrreorder" value="on"/>
                    </properties>
                    <properties key="pivotenable">
                      <value tag="pivotenable" value="on"/>
                    </properties>
                    <properties key="thresh">
                      <value tag="thresh" value="0.1"/>
                    </properties>
                    <properties key="pivotperturb">
                      <value tag="pivotperturb" value="1.0E-8"/>
                    </properties>
                    <properties key="ooc">
                      <value tag="ooc" value="off"/>
                    </properties>
                    <properties key="incore">
                      <value tag="incore" value="auto"/>
                    </properties>
                    <properties key="oocmemory">
                      <value tag="oocmemory" value="512"/>
                    </properties>
                    <properties key="minicmemory">
                      <value tag="minicmemory" value="512"/>
                    </properties>
                    <properties key="usetotmemory">
                      <value tag="usetotmemory" value="0.8"/>
                    </properties>
                    <properties key="internalmemusage">
                      <value tag="internalmemusage" value="3"/>
                    </properties>
                    <properties key="pardreorder">
                      <value tag="pardreorder" value="ndmt"/>
                    </properties>
                    <properties key="pardschedule">
                      <value tag="pardschedule" value="auto"/>
                    </properties>
                    <properties key="pardrreorder">
                      <value tag="pardrreorder" value="on"/>
                    </properties>
                    <properties key="pivotstrategy">
                      <value tag="pivotstrategy" value="off"/>
                    </properties>
                    <properties key="pardmtsolve">
                      <value tag="pardmtsolve" value="off"/>
                    </properties>
                    <properties key="preorder">
                      <value tag="preorder" value="nd"/>
                    </properties>
                    <properties key="pivotrefines">
                      <value tag="pivotrefines" value="0"/>
                    </properties>
                    <properties key="errorchk">
                      <value tag="errorchk" value="auto"/>
                    </properties>
                    <properties key="rhob">
                      <value tag="rhob" value="400"/>
                    </properties>
                    <feature xsi:type="com.comsol.mph-v15:SolverFeatureList" model="/"/>
                  </value>
                </features>
                <features key="aDef">
                  <value xsi:type="com.comsol.mph-v15:SolverFeature" tag="aDef" entityName="Advanced" entityComments="" entityAuthor="" entityCreationTime="1493945076123" operationID="Advanced" status="built">
                    <entityFlags>nodeactivate</entityFlags>
                    <entityFlags>noremove</entityFlags>
                    <properties key="symmetric">
                      <value tag="symmetric" value="auto"/>
                    </properties>
                    <properties key="matrixformat">
                      <value tag="matrixformat" value="auto"/>
                    </properties>
                    <properties key="rowscale">
                      <value tag="rowscale" value="on"/>
                    </properties>
                    <properties key="nullfun">
                      <value tag="nullfun" value="auto"/>
                    </properties>
                    <properties key="orthonormallimit">
                      <value tag="orthonormallimit" value="10000000"/>
                    </properties>
                    <properties key="blocksize">
                      <value tag="blocksize" value="1000"/>
                    </properties>
                    <properties key="blocksizeactive">
                      <value tag="blocksizeactive" value="off"/>
                    </properties>
                    <properties key="complexfun">
                      <value tag="complexfun" value="off"/>
                    </properties>
                    <properties key="matherr">
                      <value tag="matherr" value="on"/>
                    </properties>
                    <properties key="convinfo">
                      <value tag="convinfo" value="on"/>
                    </properties>
                    <properties key="keep">
                      <value tag="keep" value="off"/>
                    </properties>
                    <properties key="L">
                      <value tag="L" value="on"/>
                    </properties>
                    <properties key="K">
                      <value tag="K" value="on"/>
                    </properties>
                    <properties key="D">
                      <value tag="D" value="on"/>
                    </properties>
                    <properties key="E">
                      <value tag="E" value="on"/>
                    </properties>
                    <properties key="M">
                      <value tag="M" value="on"/>
                    </properties>
                    <properties key="N">
                      <value tag="N" value="on"/>
                    </properties>
                    <feature xsi:type="com.comsol.mph-v15:SolverFeatureList" model="/"/>
                  </value>
                </features>
                <features key="fc1">
                  <value xsi:type="com.comsol.mph-v15:SolverFeature" tag="fc1" entityName="Fully Coupled 1" entityComments="" entityAuthor="" entityCreationTime="1493945076129" operationID="FullyCoupled" status="built">
                    <properties key="linsolver">
                      <value tag="linsolver" reference="//@sol/@solseqs[key='sol1']/@value/@feature/@features[key='t1']/@value/@feature/@features[key='dDef']/@value" referenceContainerList="//@sol/@solseqs[key='sol1']/@value/@feature/@features[key='t1']/@value/@feature"/>
                    </properties>
                    <properties key="dtech">
                      <value tag="dtech" value="auto"/>
                    </properties>
                    <properties key="initstep">
                      <value tag="initstep" value="1"/>
                    </properties>
                    <properties key="minstep">
                      <value tag="minstep" value="1.0E-4"/>
                    </properties>
                    <properties key="rstep">
                      <value tag="rstep" value="10"/>
                    </properties>
                    <properties key="useminsteprecovery">
                      <value tag="useminsteprecovery" value="auto"/>
                    </properties>
                    <properties key="minsteprecovery">
                      <value tag="minsteprecovery" value="0.75"/>
                    </properties>
                    <properties key="ntermauto">
                      <value tag="ntermauto" value="tol"/>
                    </properties>
                    <properties key="maxiter">
                      <value tag="maxiter" value="4"/>
                    </properties>
                    <properties key="ntolfact">
                      <value tag="ntolfact" value="1"/>
                    </properties>
                    <properties key="niter">
                      <value tag="niter" value="1"/>
                    </properties>
                    <properties key="damp">
                      <value tag="damp" value="1"/>
                    </properties>
                    <properties key="ratelimit">
                      <value tag="ratelimit" value="0.9"/>
                    </properties>
                    <properties key="ratelimitactive">
                      <value tag="ratelimitactive" value="off"/>
                    </properties>
                    <properties key="jtech">
                      <value tag="jtech" value="minimal"/>
                    </properties>
                    <properties key="ntermconst">
                      <value tag="ntermconst" value="tol"/>
                    </properties>
                    <properties key="stabacc">
                      <value tag="stabacc" value="none"/>
                    </properties>
                    <properties key="aaccdim">
                      <value tag="aaccdim" value="10"/>
                    </properties>
                    <properties key="initsteph">
                      <value tag="initsteph" value="1.0E-4"/>
                    </properties>
                    <properties key="minsteph">
                      <value tag="minsteph" value="1.0E-8"/>
                    </properties>
                    <properties key="plot">
                      <value tag="plot" value="off"/>
                    </properties>
                    <properties key="plotgroup">
                      <value tag="plotgroup" value="Default" reference="//@result/@feature/@features[key='pg3']/@value" referenceContainerList="//@result/@feature" compositeIndex="0"/>
                    </properties>
                    <properties key="probesel">
                      <value tag="probesel" value="none"/>
                    </properties>
                    <properties key="probes">
                      <value tag="probes" referenceContainerList="//@probe"/>
                    </properties>
                    <feature xsi:type="com.comsol.mph-v15:SolverFeatureList" model="/"/>
                  </value>
                </features>
              </feature>
            </value>
          </features>
        </feature>
        <solutioninfo pNames="1,'t'" looplevel="0" maxLevels="3" pNamesOuter="0" touched="true" pUnits="1,'s'" pUnitsOuter="0" pDescsOuter="1|0">
          <pLists>0.0,5.0,10.0,15.0,20.0,25.0,30.0,35.0,40.0,45.0,50.0,55.0,60.0,65.0,70.0,75.0,80.0,85.0,90.0,95.0,100.0</pLists>
          <oldInfo pNames="1,'t'" looplevel="0" maxLevels="3" pNamesOuter="0" oldAnalysisType="Time" pUnits="1,'s'" pUnitsOuter="0" pDescsOuter="1|0">
            <pLists>0.0,5.0,10.0,15.0,20.0,25.0,30.0,35.0,40.0,45.0,50.0,55.0,60.0,65.0,70.0,75.0,80.0,85.0,90.0,95.0,100.0</pLists>
          </oldInfo>
        </solutioninfo>
      </value>
    </solseqs>
    <solutions tag="/solution1.mphbin" pName="1,'t'" solnumDescriptions="21,'0','5','10','15','20','25','30','35','40','45','50','55','60','65','70','75','80','85','90','95','100'" analysisType="Time" tListReal="0.0,5.0,10.0,15.0,20.0,25.0,30.0,35.0,40.0,45.0,50.0,55.0,60.0,65.0,70.0,75.0,80.0,85.0,90.0,95.0,100.0" tListImag="0.0,0.0,0.0,0.0,0.0,0.0,0.0,0.0,0.0,0.0,0.0,0.0,0.0,0.0,0.0,0.0,0.0,0.0,0.0,0.0,0.0" tDescr="Time" counter="1" unit="1,'s'"/>
    <savePoints tag="savepoint1" study="std1/time" counter="1">
      <xmeshnative tag="/savepoint1/xmesh1.mphbin" dofVersion="3" geomsSolvedFor="1,'geom1'"/>
    </savePoints>
  </sol>
  <result entityName="Results" entityComments="" entityAuthor="" entityCreationTime="1493940818920">
    <entityFlags>nodeactivate</entityFlags>
    <entityFlags>noremove</entityFlags>
    <dataset entityName="Data Sets" entityComments="" entityAuthor="" entityCreationTime="1493940818921" model="/">
      <features key="dset1">
        <value xsi:type="com.comsol.mph-v15:DatasetFeature" tag="dset1" entityName="" entityComments="" entityAuthor="" entityCreationTime="1493944859103" operationID="Solution">
          <selection entityName="Selection" entityComments="" entityAuthor="" entityCreationTime="1493944859104" selType="geom" geom="//@savePointData/@objects[key='savepoint1']/@value/@geom/@objects[key='geom1']/@value" inherit="true"/>
          <properties key="solution">
            <value tag="solution" value="none" reference="//@sol/@solseqs[key='sol1']/@value" referenceContainerList="//@sol" compositeIndex="0"/>
          </properties>
          <properties key="phaseshift">
            <value tag="phaseshift" value="0"/>
          </properties>
          <properties key="scalingfactor">
            <value tag="scalingfactor" value="1"/>
          </properties>
          <properties key="geom">
            <value tag="geom" reference="//@savePointData/@objects[key='savepoint1']/@value/@geom/@objects[key='geom1']/@value" referenceContainerList="//@savePointData/@objects[key='savepoint1']/@value/@geom"/>
          </properties>
          <properties key="frametype">
            <value tag="frametype" value="material"/>
          </properties>
          <properties key="phase">
            <value tag="phase" value="0"/>
          </properties>
          <properties key="scalefactor">
            <value tag="scalefactor" value="1"/>
          </properties>
          <properties key="probetag">
            <value tag="probetag" value="none"/>
          </properties>
          <feature xsi:type="com.comsol.mph-v15:DatasetFeatureList" model="/"/>
        </value>
      </features>
    </dataset>
    <feature entityName="List" entityComments="" entityAuthor="" entityCreationTime="1493940818927" model="/">
      <features key="pg3">
        <value xsi:type="com.comsol.mph-v15:ResultFeature" tag="pg3" entityName="Swarm thickness" entityComments="" entityAuthor="" entityCreationTime="1493954165056" operationID="PlotGroup1D" key="true[]datadset1noneinnerinputallinterplooplevel1|2|3|4|5|6|7|8|9|a|b|c|d|e|f|g|h|i|j|k|l|looplevelindiceslooplevelinputall|oldanalysistypeTimeoldouteranalysistypenoneavailableouterinputalloutersolnum1|outersolnumindicesoutertypenonepreserveaspectoffshowinterpoff|off|off|showloopleveloff|off|off|showlooplevelindicesoff|off|off|showlooplevelinputon|off|off|solnum1|2|3|4|5|6|7|8|9|a|b|c|d|e|f|g|h|i|j|k|l|solnumindicessolrepresentationsolutioninfosolvertypesolnumttrue[]constconstactiveoffdataparentparentdifferentialonevalmethodharmonicevalmethodactiveoffexprh2innerinputallinterplooplevellooplevelindiceslooplevelinputoldanalysistypenoneavailableoldouteranalysistypenoneavailableouterinputalloutersolnum1|outersolnumindicesoutertypenonerecoveroffrefine1resolutionnormalshowinterpoff|off|off|showloopleveloff|off|off|showlooplevelindicesoff|off|off|showlooplevelinputoff|off|off|smoothinternalsolnum1|2|3|4|5|6|7|8|9|a|b|c|d|e|f|g|h|i|j|k|l|solnumindicessolrepresentationsolutioninfosolvertypenonetunit1xdataexprxdatadifferentialoffxdataevalmethodharmonicxdataevalmethodactiveoffxdataexprxxdataunitmGEOMDIMsavepoint1geom1[1][1]true[]datadset1noneinnerinputallinterplooplevel1|2|3|4|5|6|7|8|9|a|b|c|d|e|f|g|h|i|j|k|l|looplevelindiceslooplevelinputall|oldanalysistypeTimeoldouteranalysistypenoneavailableouterinputalloutersolnum1|outersolnumindicesoutertypenonepreserveaspectoffshowinterpoff|off|off|showloopleveloff|off|off|showlooplevelindicesoff|off|off|showlooplevelinputon|off|off|solnum1|2|3|4|5|6|7|8|9|a|b|c|d|e|f|g|h|i|j|k|l|solnumindicessolrepresentationsolutioninfosolvertypesolnumt" status="built">
          <properties key="data">
            <value tag="data" value="none" reference="//@result/@dataset/@features[key='dset1']/@value" referenceContainerList="//@result/@dataset" compositeIndex="0"/>
          </properties>
          <properties key="readytoplot">
            <value tag="readytoplot" value="on"/>
          </properties>
          <properties key="solrepresentation">
            <value tag="solrepresentation" value="solutioninfo"/>
          </properties>
          <properties key="oldanalysistype">
            <value tag="oldanalysistype" value="Time"/>
          </properties>
          <properties key="oldouteranalysistype">
            <value tag="oldouteranalysistype" value="noneavailable"/>
          </properties>
          <properties key="outertype">
            <value tag="outertype" value="none"/>
          </properties>
          <properties key="outerinput">
            <value tag="outerinput" value="all"/>
          </properties>
          <properties key="outersolnum">
            <value tag="outersolnum" valueArray="1|1,'1'"/>
          </properties>
          <properties key="outersolnumindices">
            <value tag="outersolnumindices" valueArray="1|0"/>
          </properties>
          <properties key="outersolnumindices_vector_method">
            <value tag="outersolnumindices_vector_method" value="step"/>
          </properties>
          <properties key="outersolnumindices_vector_start">
            <value tag="outersolnumindices_vector_start" value=""/>
          </properties>
          <properties key="outersolnumindices_vector_stop">
            <value tag="outersolnumindices_vector_stop" value=""/>
          </properties>
          <properties key="outersolnumindices_vector_step">
            <value tag="outersolnumindices_vector_step" value=""/>
          </properties>
          <properties key="outersolnumindices_vector_numvalues">
            <value tag="outersolnumindices_vector_numvalues" value=""/>
          </properties>
          <properties key="outersolnumindices_vector_function">
            <value tag="outersolnumindices_vector_function" value="none"/>
          </properties>
          <properties key="solvertype">
            <value tag="solvertype" value="solnum"/>
          </properties>
          <properties key="innerinput">
            <value tag="innerinput" value="all"/>
          </properties>
          <properties key="solnum">
            <value tag="solnum" valueArray="1|21,'1','2','3','4','5','6','7','8','9','10','11','12','13','14','15','16','17','18','19','20','21'"/>
          </properties>
          <properties key="solnumindices">
            <value tag="solnumindices" value="" valueArray="1|0"/>
          </properties>
          <properties key="solnumindices_vector_method">
            <value tag="solnumindices_vector_method" value="step"/>
          </properties>
          <properties key="solnumindices_vector_start">
            <value tag="solnumindices_vector_start" value=""/>
          </properties>
          <properties key="solnumindices_vector_stop">
            <value tag="solnumindices_vector_stop" value=""/>
          </properties>
          <properties key="solnumindices_vector_step">
            <value tag="solnumindices_vector_step" value=""/>
          </properties>
          <properties key="solnumindices_vector_numvalues">
            <value tag="solnumindices_vector_numvalues" value=""/>
          </properties>
          <properties key="solnumindices_vector_function">
            <value tag="solnumindices_vector_function" value="none"/>
          </properties>
          <properties key="t">
            <value tag="t" value="" valueArray="1|0"/>
          </properties>
          <properties key="t_vector_method">
            <value tag="t_vector_method" value="step"/>
          </properties>
          <properties key="t_vector_start">
            <value tag="t_vector_start" value=""/>
          </properties>
          <properties key="t_vector_stop">
            <value tag="t_vector_stop" value=""/>
          </properties>
          <properties key="t_vector_step">
            <value tag="t_vector_step" value=""/>
          </properties>
          <properties key="t_vector_numvalues">
            <value tag="t_vector_numvalues" value=""/>
          </properties>
          <properties key="t_vector_function">
            <value tag="t_vector_function" value="none"/>
          </properties>
          <properties key="showlooplevelinput">
            <value tag="showlooplevelinput" valueArray="1|3,'on','off','off'"/>
          </properties>
          <properties key="looplevelinput">
            <value tag="looplevelinput" valueArray="1|1,'all'"/>
          </properties>
          <properties key="showlooplevel">
            <value tag="showlooplevel" valueArray="1|3,'off','off','off'"/>
          </properties>
          <properties key="looplevel">
            <value tag="looplevel" valueArray="1|21,'1','2','3','4','5','6','7','8','9','10','11','12','13','14','15','16','17','18','19','20','21'"/>
          </properties>
          <properties key="showlooplevelindices">
            <value tag="showlooplevelindices" valueArray="1|3,'off','off','off'"/>
          </properties>
          <properties key="looplevelindices">
            <value tag="looplevelindices" valueRows="1,''"/>
          </properties>
          <properties key="looplevelindices_vector_method">
            <value tag="looplevelindices_vector_method" valueArray="1|0"/>
          </properties>
          <properties key="looplevelindices_vector_start">
            <value tag="looplevelindices_vector_start" valueArray="1|0"/>
          </properties>
          <properties key="looplevelindices_vector_stop">
            <value tag="looplevelindices_vector_stop" valueArray="1|0"/>
          </properties>
          <properties key="looplevelindices_vector_step">
            <value tag="looplevelindices_vector_step" valueArray="1|0"/>
          </properties>
          <properties key="looplevelindices_vector_numvalues">
            <value tag="looplevelindices_vector_numvalues" valueArray="1|0"/>
          </properties>
          <properties key="looplevelindices_vector_function">
            <value tag="looplevelindices_vector_function" valueArray="1|0"/>
          </properties>
          <properties key="showinterp">
            <value tag="showinterp" valueArray="1|3,'off','off','off'"/>
          </properties>
          <properties key="interp">
            <value tag="interp" valueRows="1,''"/>
          </properties>
          <properties key="interp_vector_method">
            <value tag="interp_vector_method" valueArray="1|0"/>
          </properties>
          <properties key="interp_vector_start">
            <value tag="interp_vector_start" valueArray="1|0"/>
          </properties>
          <properties key="interp_vector_stop">
            <value tag="interp_vector_stop" valueArray="1|0"/>
          </properties>
          <properties key="interp_vector_step">
            <value tag="interp_vector_step" valueArray="1|0"/>
          </properties>
          <properties key="interp_vector_numvalues">
            <value tag="interp_vector_numvalues" valueArray="1|0"/>
          </properties>
          <properties key="interp_vector_function">
            <value tag="interp_vector_function" valueArray="1|0"/>
          </properties>
          <properties key="isnew">
            <value tag="isnew" value="off"/>
          </properties>
          <properties key="probetag">
            <value tag="probetag" value="none"/>
          </properties>
          <properties key="titletype">
            <value tag="titletype" value="auto"/>
          </properties>
          <properties key="datasetintitle">
            <value tag="datasetintitle" value="off"/>
          </properties>
          <properties key="phaseintitle">
            <value tag="phaseintitle" value="off"/>
          </properties>
          <properties key="typeintitle">
            <value tag="typeintitle" value="on"/>
          </properties>
          <properties key="descriptionintitle">
            <value tag="descriptionintitle" value="on"/>
          </properties>
          <properties key="expressionintitle">
            <value tag="expressionintitle" value="off"/>
          </properties>
          <properties key="unitintitle">
            <value tag="unitintitle" value="on"/>
          </properties>
          <properties key="prefixintitle">
            <value tag="prefixintitle" value=""/>
          </properties>
          <properties key="suffixintitle">
            <value tag="suffixintitle" value=""/>
          </properties>
          <properties key="title">
            <value tag="title" value="Line Graph: Dependent variable h2 (1)"/>
          </properties>
          <properties key="xlabel">
            <value tag="xlabel" value="x-coordinate (m)"/>
          </properties>
          <properties key="xlabelactive">
            <value tag="xlabelactive" value="off"/>
          </properties>
          <properties key="ylabel">
            <value tag="ylabel" value="Dependent variable h2 (1)"/>
          </properties>
          <properties key="ylabelactive">
            <value tag="ylabelactive" value="off"/>
          </properties>
          <properties key="renderdatacached">
            <value tag="renderdatacached" value="off"/>
          </properties>
          <properties key="inputmode">
            <value tag="inputmode" value="none"/>
          </properties>
          <properties key="cutmode">
            <value tag="cutmode" value="none"/>
          </properties>
          <properties key="planedepth">
            <value tag="planedepth" value="0.5"/>
          </properties>
          <properties key="lastinputmode">
            <value tag="lastinputmode" value="none"/>
          </properties>
          <properties key="linefirst">
            <value tag="linefirst" valueArray="1|3,'0','0','0'"/>
          </properties>
          <properties key="linesecond">
            <value tag="linesecond" valueArray="1|3,'0','0','0'"/>
          </properties>
          <properties key="lineisinit">
            <value tag="lineisinit" value="off"/>
          </properties>
          <properties key="planefirst">
            <value tag="planefirst" valueArray="1|3,'0','0','0'"/>
          </properties>
          <properties key="planesecond">
            <value tag="planesecond" valueArray="1|3,'0','0','0'"/>
          </properties>
          <properties key="planeisinit">
            <value tag="planeisinit" value="off"/>
          </properties>
          <properties key="cutlineds">
            <value tag="cutlineds" value=""/>
          </properties>
          <properties key="cutlinedshash">
            <value tag="cutlinedshash" value="0"/>
          </properties>
          <properties key="cutplaneds">
            <value tag="cutplaneds" value=""/>
          </properties>
          <properties key="cutplanedshash">
            <value tag="cutplanedshash" value="0"/>
          </properties>
          <properties key="cutlinepg">
            <value tag="cutlinepg" value=""/>
          </properties>
          <properties key="cutlinepgds">
            <value tag="cutlinepgds" value=""/>
          </properties>
          <properties key="cutplanepg">
            <value tag="cutplanepg" value=""/>
          </properties>
          <properties key="cutplanepgds">
            <value tag="cutplanepgds" value=""/>
          </properties>
          <properties key="cutlineplot">
            <value tag="cutlineplot" value=""/>
          </properties>
          <properties key="cutplaneplot">
            <value tag="cutplaneplot" value=""/>
          </properties>
          <properties key="axislimits">
            <value tag="axislimits" value="off"/>
          </properties>
          <properties key="xmin">
            <value tag="xmin" value="-1.5"/>
          </properties>
          <properties key="xmax">
            <value tag="xmax" value="151.5"/>
          </properties>
          <properties key="ymin">
            <value tag="ymin" value="-0.005534052848815918"/>
          </properties>
          <properties key="ymax">
            <value tag="ymax" value="1.016965389251709"/>
          </properties>
          <properties key="preserveaspect">
            <value tag="preserveaspect" value="off"/>
          </properties>
          <properties key="xlog">
            <value tag="xlog" value="off"/>
          </properties>
          <properties key="ylog">
            <value tag="ylog" value="off"/>
          </properties>
          <properties key="manualgrid">
            <value tag="manualgrid" value="off"/>
          </properties>
          <properties key="xspacing">
            <value tag="xspacing" value="1"/>
          </properties>
          <properties key="yspacing">
            <value tag="yspacing" value="1"/>
          </properties>
          <properties key="xextra">
            <value tag="xextra" valueArray="1|0"/>
          </properties>
          <properties key="xextra_vector_method">
            <value tag="xextra_vector_method" value="step"/>
          </properties>
          <properties key="xextra_vector_start">
            <value tag="xextra_vector_start" value=""/>
          </properties>
          <properties key="xextra_vector_stop">
            <value tag="xextra_vector_stop" value=""/>
          </properties>
          <properties key="xextra_vector_step">
            <value tag="xextra_vector_step" value=""/>
          </properties>
          <properties key="xextra_vector_numvalues">
            <value tag="xextra_vector_numvalues" value=""/>
          </properties>
          <properties key="xextra_vector_function">
            <value tag="xextra_vector_function" value="none"/>
          </properties>
          <properties key="yextra">
            <value tag="yextra" valueArray="1|0"/>
          </properties>
          <properties key="yextra_vector_method">
            <value tag="yextra_vector_method" value="step"/>
          </properties>
          <properties key="yextra_vector_start">
            <value tag="yextra_vector_start" value=""/>
          </properties>
          <properties key="yextra_vector_stop">
            <value tag="yextra_vector_stop" value=""/>
          </properties>
          <properties key="yextra_vector_step">
            <value tag="yextra_vector_step" value=""/>
          </properties>
          <properties key="yextra_vector_numvalues">
            <value tag="yextra_vector_numvalues" value=""/>
          </properties>
          <properties key="yextra_vector_function">
            <value tag="yextra_vector_function" value="none"/>
          </properties>
          <properties key="legendpos">
            <value tag="legendpos" value="upperright"/>
          </properties>
          <properties key="window">
            <value tag="window" value="graphics"/>
          </properties>
          <properties key="showwindowtitle">
            <value tag="showwindowtitle" value="off"/>
          </properties>
          <properties key="windowtitleactive">
            <value tag="windowtitleactive" value="off"/>
          </properties>
          <properties key="windowtitle">
            <value tag="windowtitle" value=""/>
          </properties>
          <properties key="animating">
            <value tag="animating" value="off"/>
          </properties>
          <properties key="playing">
            <value tag="playing" value="off"/>
          </properties>
          <properties key="allowtableupdate">
            <value tag="allowtableupdate" value="on"/>
          </properties>
          <feature xsi:type="com.comsol.mph-v15:ResultFeatureList" model="/">
            <features key="lngr1">
              <value xsi:type="com.comsol.mph-v15:ResultFeature" tag="lngr1" entityName="Line Graph 1" entityComments="" entityAuthor="" entityCreationTime="1493954165068" operationID="LineGraph" key="true[]constconstactiveoffdataparentparentdifferentialonevalmethodharmonicevalmethodactiveoffexprh2innerinputallinterplooplevellooplevelindiceslooplevelinputoldanalysistypenoneavailableoldouteranalysistypenoneavailableouterinputalloutersolnum1|outersolnumindicesoutertypenonerecoveroffrefine1resolutionnormalshowinterpoff|off|off|showloopleveloff|off|off|showlooplevelindicesoff|off|off|showlooplevelinputoff|off|off|smoothinternalsolnum1|2|3|4|5|6|7|8|9|a|b|c|d|e|f|g|h|i|j|k|l|solnumindicessolrepresentationsolutioninfosolvertypenonetunit1xdataexprxdatadifferentialoffxdataevalmethodharmonicxdataevalmethodactiveoffxdataexprxxdataunitmGEOMDIMsavepoint1geom1[1][1]true[]datadset1noneinnerinputallinterplooplevel1|2|3|4|5|6|7|8|9|a|b|c|d|e|f|g|h|i|j|k|l|looplevelindiceslooplevelinputall|oldanalysistypeTimeoldouteranalysistypenoneavailableouterinputalloutersolnum1|outersolnumindicesoutertypenonepreserveaspectoffshowinterpoff|off|off|showloopleveloff|off|off|showlooplevelindicesoff|off|off|showlooplevelinputon|off|off|solnum1|2|3|4|5|6|7|8|9|a|b|c|d|e|f|g|h|i|j|k|l|solnumindicessolrepresentationsolutioninfosolvertypesolnumt" status="built">
                <selection entityName="Selection" entityComments="" entityAuthor="" entityCreationTime="1493954165072" selType="geomdim" geom="//@savePointData/@objects[key='savepoint1']/@value/@geom/@objects[key='geom1']/@value" domains="2,1" dim="1" hDim="1"/>
                <properties key="data">
                  <value tag="data" value="parent" referenceContainerList="//@result/@dataset" compositeIndex="0"/>
                </properties>
                <properties key="readytoplot">
                  <value tag="readytoplot" value="on"/>
                </properties>
                <properties key="solrepresentation">
                  <value tag="solrepresentation" value="solutioninfo"/>
                </properties>
                <properties key="oldanalysistype">
                  <value tag="oldanalysistype" value="noneavailable"/>
                </properties>
                <properties key="oldouteranalysistype">
                  <value tag="oldouteranalysistype" value="noneavailable"/>
                </properties>
                <properties key="outertype">
                  <value tag="outertype" value="none"/>
                </properties>
                <properties key="outerinput">
                  <value tag="outerinput" value="all"/>
                </properties>
                <properties key="outersolnum">
                  <value tag="outersolnum" valueArray="1|1,'1'"/>
                </properties>
                <properties key="outersolnumindices">
                  <value tag="outersolnumindices" valueArray="1|0"/>
                </properties>
                <properties key="outersolnumindices_vector_method">
                  <value tag="outersolnumindices_vector_method" value="step"/>
                </properties>
                <properties key="outersolnumindices_vector_start">
                  <value tag="outersolnumindices_vector_start" value=""/>
                </properties>
                <properties key="outersolnumindices_vector_stop">
                  <value tag="outersolnumindices_vector_stop" value=""/>
                </properties>
                <properties key="outersolnumindices_vector_step">
                  <value tag="outersolnumindices_vector_step" value=""/>
                </properties>
                <properties key="outersolnumindices_vector_numvalues">
                  <value tag="outersolnumindices_vector_numvalues" value=""/>
                </properties>
                <properties key="outersolnumindices_vector_function">
                  <value tag="outersolnumindices_vector_function" value="none"/>
                </properties>
                <properties key="solvertype">
                  <value tag="solvertype" value="none"/>
                </properties>
                <properties key="innerinput">
                  <value tag="innerinput" value="all"/>
                </properties>
                <properties key="solnum">
                  <value tag="solnum" valueArray="1|21,'1','2','3','4','5','6','7','8','9','10','11','12','13','14','15','16','17','18','19','20','21'"/>
                </properties>
                <properties key="solnumindices">
                  <value tag="solnumindices" valueArray="1|0"/>
                </properties>
                <properties key="solnumindices_vector_method">
                  <value tag="solnumindices_vector_method" value="step"/>
                </properties>
                <properties key="solnumindices_vector_start">
                  <value tag="solnumindices_vector_start" value=""/>
                </properties>
                <properties key="solnumindices_vector_stop">
                  <value tag="solnumindices_vector_stop" value=""/>
                </properties>
                <properties key="solnumindices_vector_step">
                  <value tag="solnumindices_vector_step" value=""/>
                </properties>
                <properties key="solnumindices_vector_numvalues">
                  <value tag="solnumindices_vector_numvalues" value=""/>
                </properties>
                <properties key="solnumindices_vector_function">
                  <value tag="solnumindices_vector_function" value="none"/>
                </properties>
                <properties key="t">
                  <value tag="t" value="" valueArray="1|0"/>
                </properties>
                <properties key="t_vector_method">
                  <value tag="t_vector_method" value="step"/>
                </properties>
                <properties key="t_vector_start">
                  <value tag="t_vector_start" value=""/>
                </properties>
                <properties key="t_vector_stop">
                  <value tag="t_vector_stop" value=""/>
                </properties>
                <properties key="t_vector_step">
                  <value tag="t_vector_step" value=""/>
                </properties>
                <properties key="t_vector_numvalues">
                  <value tag="t_vector_numvalues" value=""/>
                </properties>
                <properties key="t_vector_function">
                  <value tag="t_vector_function" value="none"/>
                </properties>
                <properties key="showlooplevelinput">
                  <value tag="showlooplevelinput" valueArray="1|3,'off','off','off'"/>
                </properties>
                <properties key="looplevelinput">
                  <value tag="looplevelinput" valueArray="1|0"/>
                </properties>
                <properties key="showlooplevel">
                  <value tag="showlooplevel" valueArray="1|3,'off','off','off'"/>
                </properties>
                <properties key="looplevel">
                  <value tag="looplevel" valueArray="0"/>
                </properties>
                <properties key="showlooplevelindices">
                  <value tag="showlooplevelindices" valueArray="1|3,'off','off','off'"/>
                </properties>
                <properties key="looplevelindices">
                  <value tag="looplevelindices" valueArray="0"/>
                </properties>
                <properties key="looplevelindices_vector_method">
                  <value tag="looplevelindices_vector_method" valueArray="1|0"/>
                </properties>
                <properties key="looplevelindices_vector_start">
                  <value tag="looplevelindices_vector_start" valueArray="1|0"/>
                </properties>
                <properties key="looplevelindices_vector_stop">
                  <value tag="looplevelindices_vector_stop" valueArray="1|0"/>
                </properties>
                <properties key="looplevelindices_vector_step">
                  <value tag="looplevelindices_vector_step" valueArray="1|0"/>
                </properties>
                <properties key="looplevelindices_vector_numvalues">
                  <value tag="looplevelindices_vector_numvalues" valueArray="1|0"/>
                </properties>
                <properties key="looplevelindices_vector_function">
                  <value tag="looplevelindices_vector_function" valueArray="1|0"/>
                </properties>
                <properties key="showinterp">
                  <value tag="showinterp" valueArray="1|3,'off','off','off'"/>
                </properties>
                <properties key="interp">
                  <value tag="interp" valueArray="0"/>
                </properties>
                <properties key="interp_vector_method">
                  <value tag="interp_vector_method" valueArray="1|0"/>
                </properties>
                <properties key="interp_vector_start">
                  <value tag="interp_vector_start" valueArray="1|0"/>
                </properties>
                <properties key="interp_vector_stop">
                  <value tag="interp_vector_stop" valueArray="1|0"/>
                </properties>
                <properties key="interp_vector_step">
                  <value tag="interp_vector_step" valueArray="1|0"/>
                </properties>
                <properties key="interp_vector_numvalues">
                  <value tag="interp_vector_numvalues" valueArray="1|0"/>
                </properties>
                <properties key="interp_vector_function">
                  <value tag="interp_vector_function" valueArray="1|0"/>
                </properties>
                <properties key="inputmode">
                  <value tag="inputmode" value="linefirst"/>
                </properties>
                <properties key="cutmode">
                  <value tag="cutmode" value="off"/>
                </properties>
                <properties key="cutline">
                  <value tag="cutline" value=""/>
                </properties>
                <properties key="previewpg">
                  <value tag="previewpg" value=""/>
                </properties>
                <properties key="previewview">
                  <value tag="previewview" value=""/>
                </properties>
                <properties key="previewwindow">
                  <value tag="previewwindow" value=""/>
                </properties>
                <properties key="updatetoolbar">
                  <value tag="updatetoolbar" value="on"/>
                </properties>
                <properties key="listen">
                  <value tag="listen" value="on"/>
                </properties>
                <properties key="linefirst">
                  <value tag="linefirst" valueArray="1|3,'0','0','0'"/>
                </properties>
                <properties key="linesecond">
                  <value tag="linesecond" valueArray="1|3,'0','0','0'"/>
                </properties>
                <properties key="lineisinit">
                  <value tag="lineisinit" value="off"/>
                </properties>
                <properties key="expr">
                  <value tag="expr" value="h2"/>
                </properties>
                <properties key="unit">
                  <value tag="unit" value="1"/>
                </properties>
                <properties key="descractive">
                  <value tag="descractive" value="off"/>
                </properties>
                <properties key="descr">
                  <value tag="descr" value="Dependent variable h2"/>
                </properties>
                <properties key="evalmethodactive">
                  <value tag="evalmethodactive" value="off"/>
                </properties>
                <properties key="evalmethod">
                  <value tag="evalmethod" value="harmonic"/>
                </properties>
                <properties key="differential">
                  <value tag="differential" value="on"/>
                </properties>
                <properties key="constactive">
                  <value tag="constactive" value="off"/>
                </properties>
                <properties key="const">
                  <value tag="const" valueArray="0"/>
                </properties>
                <properties key="titletype">
                  <value tag="titletype" value="auto"/>
                </properties>
                <properties key="typeintitle">
                  <value tag="typeintitle" value="on"/>
                </properties>
                <properties key="descriptionintitle">
                  <value tag="descriptionintitle" value="on"/>
                </properties>
                <properties key="expressionintitle">
                  <value tag="expressionintitle" value="off"/>
                </properties>
                <properties key="unitintitle">
                  <value tag="unitintitle" value="on"/>
                </properties>
                <properties key="prefixintitle">
                  <value tag="prefixintitle" value=""/>
                </properties>
                <properties key="suffixintitle">
                  <value tag="suffixintitle" value=""/>
                </properties>
                <properties key="title">
                  <value tag="title" value=""/>
                </properties>
                <properties key="xdata">
                  <value tag="xdata" value="expr"/>
                </properties>
                <properties key="xdataexpr">
                  <value tag="xdataexpr" value="x"/>
                </properties>
                <properties key="xdataunit">
                  <value tag="xdataunit" value="m"/>
                </properties>
                <properties key="xdatadescractive">
                  <value tag="xdatadescractive" value="off"/>
                </properties>
                <properties key="xdatadescr">
                  <value tag="xdatadescr" value="x-coordinate"/>
                </properties>
                <properties key="xdataevalmethodactive">
                  <value tag="xdataevalmethodactive" value="off"/>
                </properties>
                <properties key="xdataevalmethod">
                  <value tag="xdataevalmethod" value="harmonic"/>
                </properties>
                <properties key="xdatadifferential">
                  <value tag="xdatadifferential" value="off"/>
                </properties>
                <properties key="xmin">
                  <value tag="xmin" value="0"/>
                </properties>
                <properties key="xmax">
                  <value tag="xmax" value="150"/>
                </properties>
                <properties key="ymin">
                  <value tag="ymin" value="0.004490521182301982"/>
                </properties>
                <properties key="ymax">
                  <value tag="ymax" value="1.0069407968762247"/>
                </properties>
                <properties key="linestyle">
                  <value tag="linestyle" value="solid"/>
                </properties>
                <properties key="showcolor">
                  <value tag="showcolor" value="on"/>
                </properties>
                <properties key="linecolor">
                  <value tag="linecolor" value="cycle"/>
                </properties>
                <properties key="customlinecolor">
                  <value tag="customlinecolor" valueArray="1|3,'0','0','0'"/>
                </properties>
                <properties key="customlinecolor_vector_method">
                  <value tag="customlinecolor_vector_method" value="step"/>
                </properties>
                <properties key="customlinecolor_vector_start">
                  <value tag="customlinecolor_vector_start" value=""/>
                </properties>
                <properties key="customlinecolor_vector_stop">
                  <value tag="customlinecolor_vector_stop" value=""/>
                </properties>
                <properties key="customlinecolor_vector_step">
                  <value tag="customlinecolor_vector_step" value=""/>
                </properties>
                <properties key="customlinecolor_vector_numvalues">
                  <value tag="customlinecolor_vector_numvalues" value=""/>
                </properties>
                <properties key="customlinecolor_vector_function">
                  <value tag="customlinecolor_vector_function" value="none"/>
                </properties>
                <properties key="linewidth">
                  <value tag="linewidth" value="1"/>
                </properties>
                <properties key="linemarker">
                  <value tag="linemarker" value="none"/>
                </properties>
                <properties key="markerpos">
                  <value tag="markerpos" value="interp"/>
                </properties>
                <properties key="markers">
                  <value tag="markers" value="8"/>
                </properties>
                <properties key="linecount">
                  <value tag="linecount" value="21"/>
                </properties>
                <properties key="legend">
                  <value tag="legend" value="off"/>
                </properties>
                <properties key="legendmethod">
                  <value tag="legendmethod" value="automatic"/>
                </properties>
                <properties key="legends">
                  <value tag="legends" valueArray="1|21,'0 s','5 s','10 s','15 s','20 s','25 s','30 s','35 s','40 s','45 s','50 s','55 s','60 s','65 s','70 s','75 s','80 s','85 s','90 s','95 s','100 s'"/>
                </properties>
                <properties key="autolegends">
                  <value tag="autolegends" valueArray="1|21,'0 s','5 s','10 s','15 s','20 s','25 s','30 s','35 s','40 s','45 s','50 s','55 s','60 s','65 s','70 s','75 s','80 s','85 s','90 s','95 s','100 s'"/>
                </properties>
                <properties key="resolution">
                  <value tag="resolution" value="normal"/>
                </properties>
                <properties key="refine">
                  <value tag="refine" value="1"/>
                </properties>
                <properties key="smooth">
                  <value tag="smooth" value="internal"/>
                </properties>
                <properties key="recover">
                  <value tag="recover" value="off"/>
                </properties>
                <feature xsi:type="com.comsol.mph-v15:ResultFeatureList" model="/"/>
              </value>
            </features>
          </feature>
        </value>
      </features>
      <features key="pg4">
        <value xsi:type="com.comsol.mph-v15:ResultFeature" tag="pg4" entityName="Cell fraction" entityComments="" entityAuthor="" entityCreationTime="1498748202003" operationID="PlotGroup1D" key="true[]datadset1noneinnerinputallinterplooplevel1|2|3|4|5|6|7|8|9|a|b|c|d|e|f|g|h|i|j|k|l|looplevelindiceslooplevelinputall|oldanalysistypeTimeoldouteranalysistypenoneavailableouterinputalloutersolnum1|outersolnumindicesoutertypenonepreserveaspectoffshowinterpoff|off|off|showloopleveloff|off|off|showlooplevelindicesoff|off|off|showlooplevelinputon|off|off|solnum1|2|3|4|5|6|7|8|9|a|b|c|d|e|f|g|h|i|j|k|l|solnumindicessolrepresentationsolutioninfosolvertypesolnumttrue[]constconstactiveoffdataparentparentdifferentialonevalmethodharmonicevalmethodactiveoffexprphiinnerinputallinterplooplevellooplevelindiceslooplevelinputoldanalysistypenoneavailableoldouteranalysistypenoneavailableouterinputalloutersolnum1|outersolnumindicesoutertypenonerecoveroffrefine1resolutionnormalshowinterpoff|off|off|showloopleveloff|off|off|showlooplevelindicesoff|off|off|showlooplevelinputoff|off|off|smoothinternalsolnum1|2|3|4|5|6|7|8|9|a|b|c|d|e|f|g|h|i|j|k|l|solnumindicessolrepresentationsolutioninfosolvertypenonetunit1xdataexprxdatadifferentialoffxdataevalmethodharmonicxdataevalmethodactiveoffxdataexprxxdataunitmGEOMDIMsavepoint1geom1[1]ALLtrue[]datadset1noneinnerinputallinterplooplevel1|2|3|4|5|6|7|8|9|a|b|c|d|e|f|g|h|i|j|k|l|looplevelindiceslooplevelinputall|oldanalysistypeTimeoldouteranalysistypenoneavailableouterinputalloutersolnum1|outersolnumindicesoutertypenonepreserveaspectoffshowinterpoff|off|off|showloopleveloff|off|off|showlooplevelindicesoff|off|off|showlooplevelinputon|off|off|solnum1|2|3|4|5|6|7|8|9|a|b|c|d|e|f|g|h|i|j|k|l|solnumindicessolrepresentationsolutioninfosolvertypesolnumt" status="edited">
          <properties key="data">
            <value tag="data" value="none" reference="//@result/@dataset/@features[key='dset1']/@value" referenceContainerList="//@result/@dataset" compositeIndex="0"/>
          </properties>
          <properties key="readytoplot">
            <value tag="readytoplot" value="on"/>
          </properties>
          <properties key="solrepresentation">
            <value tag="solrepresentation" value="solutioninfo"/>
          </properties>
          <properties key="oldanalysistype">
            <value tag="oldanalysistype" value="Time"/>
          </properties>
          <properties key="oldouteranalysistype">
            <value tag="oldouteranalysistype" value="noneavailable"/>
          </properties>
          <properties key="outertype">
            <value tag="outertype" value="none"/>
          </properties>
          <properties key="outerinput">
            <value tag="outerinput" value="all"/>
          </properties>
          <properties key="outersolnum">
            <value tag="outersolnum" valueArray="1|1,'1'"/>
          </properties>
          <properties key="outersolnumindices">
            <value tag="outersolnumindices" valueArray="1|0"/>
          </properties>
          <properties key="outersolnumindices_vector_method">
            <value tag="outersolnumindices_vector_method" value="step"/>
          </properties>
          <properties key="outersolnumindices_vector_start">
            <value tag="outersolnumindices_vector_start" value=""/>
          </properties>
          <properties key="outersolnumindices_vector_stop">
            <value tag="outersolnumindices_vector_stop" value=""/>
          </properties>
          <properties key="outersolnumindices_vector_step">
            <value tag="outersolnumindices_vector_step" value=""/>
          </properties>
          <properties key="outersolnumindices_vector_numvalues">
            <value tag="outersolnumindices_vector_numvalues" value=""/>
          </properties>
          <properties key="outersolnumindices_vector_function">
            <value tag="outersolnumindices_vector_function" value="none"/>
          </properties>
          <properties key="solvertype">
            <value tag="solvertype" value="solnum"/>
          </properties>
          <properties key="innerinput">
            <value tag="innerinput" value="all"/>
          </properties>
          <properties key="solnum">
            <value tag="solnum" valueArray="1|21,'1','2','3','4','5','6','7','8','9','10','11','12','13','14','15','16','17','18','19','20','21'"/>
          </properties>
          <properties key="solnumindices">
            <value tag="solnumindices" value="" valueArray="1|0"/>
          </properties>
          <properties key="solnumindices_vector_method">
            <value tag="solnumindices_vector_method" value="step"/>
          </properties>
          <properties key="solnumindices_vector_start">
            <value tag="solnumindices_vector_start" value=""/>
          </properties>
          <properties key="solnumindices_vector_stop">
            <value tag="solnumindices_vector_stop" value=""/>
          </properties>
          <properties key="solnumindices_vector_step">
            <value tag="solnumindices_vector_step" value=""/>
          </properties>
          <properties key="solnumindices_vector_numvalues">
            <value tag="solnumindices_vector_numvalues" value=""/>
          </properties>
          <properties key="solnumindices_vector_function">
            <value tag="solnumindices_vector_function" value="none"/>
          </properties>
          <properties key="t">
            <value tag="t" value="" valueArray="1|0"/>
          </properties>
          <properties key="t_vector_method">
            <value tag="t_vector_method" value="step"/>
          </properties>
          <properties key="t_vector_start">
            <value tag="t_vector_start" value=""/>
          </properties>
          <properties key="t_vector_stop">
            <value tag="t_vector_stop" value=""/>
          </properties>
          <properties key="t_vector_step">
            <value tag="t_vector_step" value=""/>
          </properties>
          <properties key="t_vector_numvalues">
            <value tag="t_vector_numvalues" value=""/>
          </properties>
          <properties key="t_vector_function">
            <value tag="t_vector_function" value="none"/>
          </properties>
          <properties key="showlooplevelinput">
            <value tag="showlooplevelinput" valueArray="1|3,'on','off','off'"/>
          </properties>
          <properties key="looplevelinput">
            <value tag="looplevelinput" valueArray="1|1,'all'"/>
          </properties>
          <properties key="showlooplevel">
            <value tag="showlooplevel" valueArray="1|3,'off','off','off'"/>
          </properties>
          <properties key="looplevel">
            <value tag="looplevel" valueArray="1|21,'1','2','3','4','5','6','7','8','9','10','11','12','13','14','15','16','17','18','19','20','21'"/>
          </properties>
          <properties key="showlooplevelindices">
            <value tag="showlooplevelindices" valueArray="1|3,'off','off','off'"/>
          </properties>
          <properties key="looplevelindices">
            <value tag="looplevelindices" valueRows="1,''"/>
          </properties>
          <properties key="looplevelindices_vector_method">
            <value tag="looplevelindices_vector_method" valueArray="1|0"/>
          </properties>
          <properties key="looplevelindices_vector_start">
            <value tag="looplevelindices_vector_start" valueArray="1|0"/>
          </properties>
          <properties key="looplevelindices_vector_stop">
            <value tag="looplevelindices_vector_stop" valueArray="1|0"/>
          </properties>
          <properties key="looplevelindices_vector_step">
            <value tag="looplevelindices_vector_step" valueArray="1|0"/>
          </properties>
          <properties key="looplevelindices_vector_numvalues">
            <value tag="looplevelindices_vector_numvalues" valueArray="1|0"/>
          </properties>
          <properties key="looplevelindices_vector_function">
            <value tag="looplevelindices_vector_function" valueArray="1|0"/>
          </properties>
          <properties key="showinterp">
            <value tag="showinterp" valueArray="1|3,'off','off','off'"/>
          </properties>
          <properties key="interp">
            <value tag="interp" valueRows="1,''"/>
          </properties>
          <properties key="interp_vector_method">
            <value tag="interp_vector_method" valueArray="1|0"/>
          </properties>
          <properties key="interp_vector_start">
            <value tag="interp_vector_start" valueArray="1|0"/>
          </properties>
          <properties key="interp_vector_stop">
            <value tag="interp_vector_stop" valueArray="1|0"/>
          </properties>
          <properties key="interp_vector_step">
            <value tag="interp_vector_step" valueArray="1|0"/>
          </properties>
          <properties key="interp_vector_numvalues">
            <value tag="interp_vector_numvalues" valueArray="1|0"/>
          </properties>
          <properties key="interp_vector_function">
            <value tag="interp_vector_function" valueArray="1|0"/>
          </properties>
          <properties key="isnew">
            <value tag="isnew" value="off"/>
          </properties>
          <properties key="probetag">
            <value tag="probetag" value="none"/>
          </properties>
          <properties key="titletype">
            <value tag="titletype" value="auto"/>
          </properties>
          <properties key="datasetintitle">
            <value tag="datasetintitle" value="off"/>
          </properties>
          <properties key="phaseintitle">
            <value tag="phaseintitle" value="off"/>
          </properties>
          <properties key="typeintitle">
            <value tag="typeintitle" value="on"/>
          </properties>
          <properties key="descriptionintitle">
            <value tag="descriptionintitle" value="on"/>
          </properties>
          <properties key="expressionintitle">
            <value tag="expressionintitle" value="off"/>
          </properties>
          <properties key="unitintitle">
            <value tag="unitintitle" value="on"/>
          </properties>
          <properties key="prefixintitle">
            <value tag="prefixintitle" value=""/>
          </properties>
          <properties key="suffixintitle">
            <value tag="suffixintitle" value=""/>
          </properties>
          <properties key="title">
            <value tag="title" value="Line Graph:  (1)"/>
          </properties>
          <properties key="xlabel">
            <value tag="xlabel" value="x-coordinate (m)"/>
          </properties>
          <properties key="xlabelactive">
            <value tag="xlabelactive" value="off"/>
          </properties>
          <properties key="ylabel">
            <value tag="ylabel" value=""/>
          </properties>
          <properties key="ylabelactive">
            <value tag="ylabelactive" value="off"/>
          </properties>
          <properties key="renderdatacached">
            <value tag="renderdatacached" value="off"/>
          </properties>
          <properties key="inputmode">
            <value tag="inputmode" value="none"/>
          </properties>
          <properties key="cutmode">
            <value tag="cutmode" value="none"/>
          </properties>
          <properties key="planedepth">
            <value tag="planedepth" value="0.5"/>
          </properties>
          <properties key="lastinputmode">
            <value tag="lastinputmode" value="none"/>
          </properties>
          <properties key="linefirst">
            <value tag="linefirst" valueArray="1|3,'0','0','0'"/>
          </properties>
          <properties key="linesecond">
            <value tag="linesecond" valueArray="1|3,'0','0','0'"/>
          </properties>
          <properties key="lineisinit">
            <value tag="lineisinit" value="off"/>
          </properties>
          <properties key="planefirst">
            <value tag="planefirst" valueArray="1|3,'0','0','0'"/>
          </properties>
          <properties key="planesecond">
            <value tag="planesecond" valueArray="1|3,'0','0','0'"/>
          </properties>
          <properties key="planeisinit">
            <value tag="planeisinit" value="off"/>
          </properties>
          <properties key="cutlineds">
            <value tag="cutlineds" value=""/>
          </properties>
          <properties key="cutlinedshash">
            <value tag="cutlinedshash" value="0"/>
          </properties>
          <properties key="cutplaneds">
            <value tag="cutplaneds" value=""/>
          </properties>
          <properties key="cutplanedshash">
            <value tag="cutplanedshash" value="0"/>
          </properties>
          <properties key="cutlinepg">
            <value tag="cutlinepg" value=""/>
          </properties>
          <properties key="cutlinepgds">
            <value tag="cutlinepgds" value=""/>
          </properties>
          <properties key="cutplanepg">
            <value tag="cutplanepg" value=""/>
          </properties>
          <properties key="cutplanepgds">
            <value tag="cutplanepgds" value=""/>
          </properties>
          <properties key="cutlineplot">
            <value tag="cutlineplot" value=""/>
          </properties>
          <properties key="cutplaneplot">
            <value tag="cutplaneplot" value=""/>
          </properties>
          <properties key="axislimits">
            <value tag="axislimits" value="off"/>
          </properties>
          <properties key="xmin">
            <value tag="xmin" value="-1.5"/>
          </properties>
          <properties key="xmax">
            <value tag="xmax" value="151.5"/>
          </properties>
          <properties key="ymin">
            <value tag="ymin" value="0.42261284589767456"/>
          </properties>
          <properties key="ymax">
            <value tag="ymax" value="0.8009107708930969"/>
          </properties>
          <properties key="preserveaspect">
            <value tag="preserveaspect" value="off"/>
          </properties>
          <properties key="xlog">
            <value tag="xlog" value="off"/>
          </properties>
          <properties key="ylog">
            <value tag="ylog" value="off"/>
          </properties>
          <properties key="manualgrid">
            <value tag="manualgrid" value="off"/>
          </properties>
          <properties key="xspacing">
            <value tag="xspacing" value="1"/>
          </properties>
          <properties key="yspacing">
            <value tag="yspacing" value="1"/>
          </properties>
          <properties key="xextra">
            <value tag="xextra" valueArray="1|0"/>
          </properties>
          <properties key="xextra_vector_method">
            <value tag="xextra_vector_method" value="step"/>
          </properties>
          <properties key="xextra_vector_start">
            <value tag="xextra_vector_start" value=""/>
          </properties>
          <properties key="xextra_vector_stop">
            <value tag="xextra_vector_stop" value=""/>
          </properties>
          <properties key="xextra_vector_step">
            <value tag="xextra_vector_step" value=""/>
          </properties>
          <properties key="xextra_vector_numvalues">
            <value tag="xextra_vector_numvalues" value=""/>
          </properties>
          <properties key="xextra_vector_function">
            <value tag="xextra_vector_function" value="none"/>
          </properties>
          <properties key="yextra">
            <value tag="yextra" valueArray="1|0"/>
          </properties>
          <properties key="yextra_vector_method">
            <value tag="yextra_vector_method" value="step"/>
          </properties>
          <properties key="yextra_vector_start">
            <value tag="yextra_vector_start" value=""/>
          </properties>
          <properties key="yextra_vector_stop">
            <value tag="yextra_vector_stop" value=""/>
          </properties>
          <properties key="yextra_vector_step">
            <value tag="yextra_vector_step" value=""/>
          </properties>
          <properties key="yextra_vector_numvalues">
            <value tag="yextra_vector_numvalues" value=""/>
          </properties>
          <properties key="yextra_vector_function">
            <value tag="yextra_vector_function" value="none"/>
          </properties>
          <properties key="legendpos">
            <value tag="legendpos" value="upperright"/>
          </properties>
          <properties key="window">
            <value tag="window" value="graphics"/>
          </properties>
          <properties key="showwindowtitle">
            <value tag="showwindowtitle" value="off"/>
          </properties>
          <properties key="windowtitleactive">
            <value tag="windowtitleactive" value="off"/>
          </properties>
          <properties key="windowtitle">
            <value tag="windowtitle" value=""/>
          </properties>
          <properties key="animating">
            <value tag="animating" value="off"/>
          </properties>
          <properties key="playing">
            <value tag="playing" value="off"/>
          </properties>
          <properties key="allowtableupdate">
            <value tag="allowtableupdate" value="on"/>
          </properties>
          <feature xsi:type="com.comsol.mph-v15:ResultFeatureList" model="/">
            <features key="lngr1">
              <value xsi:type="com.comsol.mph-v15:ResultFeature" tag="lngr1" entityName="Line Graph 1" entityComments="" entityAuthor="" entityCreationTime="1498748205738" operationID="LineGraph" key="true[]constconstactiveoffdataparentparentdifferentialonevalmethodharmonicevalmethodactiveoffexprphiinnerinputallinterplooplevellooplevelindiceslooplevelinputoldanalysistypenoneavailableoldouteranalysistypenoneavailableouterinputalloutersolnum1|outersolnumindicesoutertypenonerecoveroffrefine1resolutionnormalshowinterpoff|off|off|showloopleveloff|off|off|showlooplevelindicesoff|off|off|showlooplevelinputoff|off|off|smoothinternalsolnum1|2|3|4|5|6|7|8|9|a|b|c|d|e|f|g|h|i|j|k|l|solnumindicessolrepresentationsolutioninfosolvertypenonetunit1xdataexprxdatadifferentialoffxdataevalmethodharmonicxdataevalmethodactiveoffxdataexprxxdataunitmGEOMDIMsavepoint1geom1[1]ALLtrue[]datadset1noneinnerinputallinterplooplevel1|2|3|4|5|6|7|8|9|a|b|c|d|e|f|g|h|i|j|k|l|looplevelindiceslooplevelinputall|oldanalysistypeTimeoldouteranalysistypenoneavailableouterinputalloutersolnum1|outersolnumindicesoutertypenonepreserveaspectoffshowinterpoff|off|off|showloopleveloff|off|off|showlooplevelindicesoff|off|off|showlooplevelinputon|off|off|solnum1|2|3|4|5|6|7|8|9|a|b|c|d|e|f|g|h|i|j|k|l|solnumindicessolrepresentationsolutioninfosolvertypesolnumt" status="edited">
                <selection entityName="Selection" entityComments="" entityAuthor="" entityCreationTime="1498748205749" selType="geomdim" geom="//@savePointData/@objects[key='savepoint1']/@value/@geom/@objects[key='geom1']/@value" allgeom="true" dim="1" hDim="1"/>
                <properties key="data">
                  <value tag="data" value="parent" referenceContainerList="//@result/@dataset" compositeIndex="0"/>
                </properties>
                <properties key="readytoplot">
                  <value tag="readytoplot" value="on"/>
                </properties>
                <properties key="solrepresentation">
                  <value tag="solrepresentation" value="solutioninfo"/>
                </properties>
                <properties key="oldanalysistype">
                  <value tag="oldanalysistype" value="noneavailable"/>
                </properties>
                <properties key="oldouteranalysistype">
                  <value tag="oldouteranalysistype" value="noneavailable"/>
                </properties>
                <properties key="outertype">
                  <value tag="outertype" value="none"/>
                </properties>
                <properties key="outerinput">
                  <value tag="outerinput" value="all"/>
                </properties>
                <properties key="outersolnum">
                  <value tag="outersolnum" valueArray="1|1,'1'"/>
                </properties>
                <properties key="outersolnumindices">
                  <value tag="outersolnumindices" valueArray="1|0"/>
                </properties>
                <properties key="outersolnumindices_vector_method">
                  <value tag="outersolnumindices_vector_method" value="step"/>
                </properties>
                <properties key="outersolnumindices_vector_start">
                  <value tag="outersolnumindices_vector_start" value=""/>
                </properties>
                <properties key="outersolnumindices_vector_stop">
                  <value tag="outersolnumindices_vector_stop" value=""/>
                </properties>
                <properties key="outersolnumindices_vector_step">
                  <value tag="outersolnumindices_vector_step" value=""/>
                </properties>
                <properties key="outersolnumindices_vector_numvalues">
                  <value tag="outersolnumindices_vector_numvalues" value=""/>
                </properties>
                <properties key="outersolnumindices_vector_function">
                  <value tag="outersolnumindices_vector_function" value="none"/>
                </properties>
                <properties key="solvertype">
                  <value tag="solvertype" value="none"/>
                </properties>
                <properties key="innerinput">
                  <value tag="innerinput" value="all"/>
                </properties>
                <properties key="solnum">
                  <value tag="solnum" valueArray="1|21,'1','2','3','4','5','6','7','8','9','10','11','12','13','14','15','16','17','18','19','20','21'"/>
                </properties>
                <properties key="solnumindices">
                  <value tag="solnumindices" valueArray="1|0"/>
                </properties>
                <properties key="solnumindices_vector_method">
                  <value tag="solnumindices_vector_method" value="step"/>
                </properties>
                <properties key="solnumindices_vector_start">
                  <value tag="solnumindices_vector_start" value=""/>
                </properties>
                <properties key="solnumindices_vector_stop">
                  <value tag="solnumindices_vector_stop" value=""/>
                </properties>
                <properties key="solnumindices_vector_step">
                  <value tag="solnumindices_vector_step" value=""/>
                </properties>
                <properties key="solnumindices_vector_numvalues">
                  <value tag="solnumindices_vector_numvalues" value=""/>
                </properties>
                <properties key="solnumindices_vector_function">
                  <value tag="solnumindices_vector_function" value="none"/>
                </properties>
                <properties key="t">
                  <value tag="t" value="" valueArray="1|0"/>
                </properties>
                <properties key="t_vector_method">
                  <value tag="t_vector_method" value="step"/>
                </properties>
                <properties key="t_vector_start">
                  <value tag="t_vector_start" value=""/>
                </properties>
                <properties key="t_vector_stop">
                  <value tag="t_vector_stop" value=""/>
                </properties>
                <properties key="t_vector_step">
                  <value tag="t_vector_step" value=""/>
                </properties>
                <properties key="t_vector_numvalues">
                  <value tag="t_vector_numvalues" value=""/>
                </properties>
                <properties key="t_vector_function">
                  <value tag="t_vector_function" value="none"/>
                </properties>
                <properties key="showlooplevelinput">
                  <value tag="showlooplevelinput" valueArray="1|3,'off','off','off'"/>
                </properties>
                <properties key="looplevelinput">
                  <value tag="looplevelinput" valueArray="1|0"/>
                </properties>
                <properties key="showlooplevel">
                  <value tag="showlooplevel" valueArray="1|3,'off','off','off'"/>
                </properties>
                <properties key="looplevel">
                  <value tag="looplevel" valueArray="0"/>
                </properties>
                <properties key="showlooplevelindices">
                  <value tag="showlooplevelindices" valueArray="1|3,'off','off','off'"/>
                </properties>
                <properties key="looplevelindices">
                  <value tag="looplevelindices" valueArray="0"/>
                </properties>
                <properties key="looplevelindices_vector_method">
                  <value tag="looplevelindices_vector_method" valueArray="1|0"/>
                </properties>
                <properties key="looplevelindices_vector_start">
                  <value tag="looplevelindices_vector_start" valueArray="1|0"/>
                </properties>
                <properties key="looplevelindices_vector_stop">
                  <value tag="looplevelindices_vector_stop" valueArray="1|0"/>
                </properties>
                <properties key="looplevelindices_vector_step">
                  <value tag="looplevelindices_vector_step" valueArray="1|0"/>
                </properties>
                <properties key="looplevelindices_vector_numvalues">
                  <value tag="looplevelindices_vector_numvalues" valueArray="1|0"/>
                </properties>
                <properties key="looplevelindices_vector_function">
                  <value tag="looplevelindices_vector_function" valueArray="1|0"/>
                </properties>
                <properties key="showinterp">
                  <value tag="showinterp" valueArray="1|3,'off','off','off'"/>
                </properties>
                <properties key="interp">
                  <value tag="interp" valueArray="0"/>
                </properties>
                <properties key="interp_vector_method">
                  <value tag="interp_vector_method" valueArray="1|0"/>
                </properties>
                <properties key="interp_vector_start">
                  <value tag="interp_vector_start" valueArray="1|0"/>
                </properties>
                <properties key="interp_vector_stop">
                  <value tag="interp_vector_stop" valueArray="1|0"/>
                </properties>
                <properties key="interp_vector_step">
                  <value tag="interp_vector_step" valueArray="1|0"/>
                </properties>
                <properties key="interp_vector_numvalues">
                  <value tag="interp_vector_numvalues" valueArray="1|0"/>
                </properties>
                <properties key="interp_vector_function">
                  <value tag="interp_vector_function" valueArray="1|0"/>
                </properties>
                <properties key="inputmode">
                  <value tag="inputmode" value="linefirst"/>
                </properties>
                <properties key="cutmode">
                  <value tag="cutmode" value="off"/>
                </properties>
                <properties key="cutline">
                  <value tag="cutline" value=""/>
                </properties>
                <properties key="previewpg">
                  <value tag="previewpg" value=""/>
                </properties>
                <properties key="previewview">
                  <value tag="previewview" value=""/>
                </properties>
                <properties key="previewwindow">
                  <value tag="previewwindow" value=""/>
                </properties>
                <properties key="updatetoolbar">
                  <value tag="updatetoolbar" value="on"/>
                </properties>
                <properties key="listen">
                  <value tag="listen" value="on"/>
                </properties>
                <properties key="linefirst">
                  <value tag="linefirst" valueArray="1|3,'0','0','0'"/>
                </properties>
                <properties key="linesecond">
                  <value tag="linesecond" valueArray="1|3,'0','0','0'"/>
                </properties>
                <properties key="lineisinit">
                  <value tag="lineisinit" value="off"/>
                </properties>
                <properties key="expr">
                  <value tag="expr" value="phi"/>
                </properties>
                <properties key="unit">
                  <value tag="unit" value="1"/>
                </properties>
                <properties key="descractive">
                  <value tag="descractive" value="off"/>
                </properties>
                <properties key="descr">
                  <value tag="descr" value=""/>
                </properties>
                <properties key="evalmethodactive">
                  <value tag="evalmethodactive" value="off"/>
                </properties>
                <properties key="evalmethod">
                  <value tag="evalmethod" value="harmonic"/>
                </properties>
                <properties key="differential">
                  <value tag="differential" value="on"/>
                </properties>
                <properties key="constactive">
                  <value tag="constactive" value="off"/>
                </properties>
                <properties key="const">
                  <value tag="const" valueArray="0"/>
                </properties>
                <properties key="titletype">
                  <value tag="titletype" value="auto"/>
                </properties>
                <properties key="typeintitle">
                  <value tag="typeintitle" value="on"/>
                </properties>
                <properties key="descriptionintitle">
                  <value tag="descriptionintitle" value="on"/>
                </properties>
                <properties key="expressionintitle">
                  <value tag="expressionintitle" value="off"/>
                </properties>
                <properties key="unitintitle">
                  <value tag="unitintitle" value="on"/>
                </properties>
                <properties key="prefixintitle">
                  <value tag="prefixintitle" value=""/>
                </properties>
                <properties key="suffixintitle">
                  <value tag="suffixintitle" value=""/>
                </properties>
                <properties key="title">
                  <value tag="title" value=""/>
                </properties>
                <properties key="xdata">
                  <value tag="xdata" value="expr"/>
                </properties>
                <properties key="xdataexpr">
                  <value tag="xdataexpr" value="x"/>
                </properties>
                <properties key="xdataunit">
                  <value tag="xdataunit" value="m"/>
                </properties>
                <properties key="xdatadescractive">
                  <value tag="xdatadescractive" value="off"/>
                </properties>
                <properties key="xdatadescr">
                  <value tag="xdatadescr" value="x-coordinate"/>
                </properties>
                <properties key="xdataevalmethodactive">
                  <value tag="xdataevalmethodactive" value="off"/>
                </properties>
                <properties key="xdataevalmethod">
                  <value tag="xdataevalmethod" value="harmonic"/>
                </properties>
                <properties key="xdatadifferential">
                  <value tag="xdatadifferential" value="off"/>
                </properties>
                <properties key="xmin">
                  <value tag="xmin" value="0"/>
                </properties>
                <properties key="xmax">
                  <value tag="xmax" value="150"/>
                </properties>
                <properties key="ymin">
                  <value tag="ymin" value="0.42632161142431424"/>
                </properties>
                <properties key="ymax">
                  <value tag="ymax" value="0.797202061405631"/>
                </properties>
                <properties key="linestyle">
                  <value tag="linestyle" value="solid"/>
                </properties>
                <properties key="showcolor">
                  <value tag="showcolor" value="on"/>
                </properties>
                <properties key="linecolor">
                  <value tag="linecolor" value="cycle"/>
                </properties>
                <properties key="customlinecolor">
                  <value tag="customlinecolor" valueArray="1|3,'0','0','0'"/>
                </properties>
                <properties key="customlinecolor_vector_method">
                  <value tag="customlinecolor_vector_method" value="step"/>
                </properties>
                <properties key="customlinecolor_vector_start">
                  <value tag="customlinecolor_vector_start" value=""/>
                </properties>
                <properties key="customlinecolor_vector_stop">
                  <value tag="customlinecolor_vector_stop" value=""/>
                </properties>
                <properties key="customlinecolor_vector_step">
                  <value tag="customlinecolor_vector_step" value=""/>
                </properties>
                <properties key="customlinecolor_vector_numvalues">
                  <value tag="customlinecolor_vector_numvalues" value=""/>
                </properties>
                <properties key="customlinecolor_vector_function">
                  <value tag="customlinecolor_vector_function" value="none"/>
                </properties>
                <properties key="linewidth">
                  <value tag="linewidth" value="1"/>
                </properties>
                <properties key="linemarker">
                  <value tag="linemarker" value="none"/>
                </properties>
                <properties key="markerpos">
                  <value tag="markerpos" value="interp"/>
                </properties>
                <properties key="markers">
                  <value tag="markers" value="8"/>
                </properties>
                <properties key="linecount">
                  <value tag="linecount" value="21"/>
                </properties>
                <properties key="legend">
                  <value tag="legend" value="off"/>
                </properties>
                <properties key="legendmethod">
                  <value tag="legendmethod" value="automatic"/>
                </properties>
                <properties key="legends">
                  <value tag="legends" valueArray="1|21,'0 s','5 s','10 s','15 s','20 s','25 s','30 s','35 s','40 s','45 s','50 s','55 s','60 s','65 s','70 s','75 s','80 s','85 s','90 s','95 s','100 s'"/>
                </properties>
                <properties key="autolegends">
                  <value tag="autolegends" valueArray="1|21,'0 s','5 s','10 s','15 s','20 s','25 s','30 s','35 s','40 s','45 s','50 s','55 s','60 s','65 s','70 s','75 s','80 s','85 s','90 s','95 s','100 s'"/>
                </properties>
                <properties key="resolution">
                  <value tag="resolution" value="normal"/>
                </properties>
                <properties key="refine">
                  <value tag="refine" value="1"/>
                </properties>
                <properties key="smooth">
                  <value tag="smooth" value="internal"/>
                </properties>
                <properties key="recover">
                  <value tag="recover" value="off"/>
                </properties>
                <feature xsi:type="com.comsol.mph-v15:ResultFeatureList" model="/"/>
              </value>
            </features>
          </feature>
        </value>
      </features>
      <features key="pg5">
        <value xsi:type="com.comsol.mph-v15:ResultFeature" tag="pg5" entityName="Fluid influx through agar" entityComments="" entityAuthor="" entityCreationTime="1498751077198" operationID="PlotGroup1D" key="true[]datadset1noneinnerinputlastinterplooplevel1|2|3|4|5|6|7|8|9|a|b|c|d|e|f|g|h|i|j|k|l|looplevelindices1|looplevelinputlast|oldanalysistypeTimeoldouteranalysistypenoneavailableouterinputalloutersolnum1|outersolnumindicesoutertypenonepreserveaspectoffshowinterpoff|off|off|showloopleveloff|off|off|showlooplevelindicesoff|off|off|showlooplevelinputon|off|off|solnum1|2|3|4|5|6|7|8|9|a|b|c|d|e|f|g|h|i|j|k|l|solnumindices1|solrepresentationsolutioninfosolvertypesolnumttrue[]constconstactiveoffdataparentparentdifferentialonevalmethodharmonicevalmethodactiveoffexprv0/(1-phi)innerinputallinterplooplevellooplevelindiceslooplevelinputoldanalysistypenoneavailableoldouteranalysistypenoneavailableouterinputalloutersolnum1|outersolnumindicesoutertypenonerecoveroffrefine1resolutionnormalshowinterpoff|off|off|showloopleveloff|off|off|showlooplevelindicesoff|off|off|showlooplevelinputoff|off|off|smoothinternalsolnum1|2|3|4|5|6|7|8|9|a|b|c|d|e|f|g|h|i|j|k|l|solnumindicessolrepresentationsolutioninfosolvertypenonetunit1xdataexprxdatadifferentialoffxdataevalmethodharmonicxdataevalmethodactiveoffxdataexprxxdataunitmGEOMDIMsavepoint1geom1[1]ALLtrue[]datadset1noneinnerinputlastinterplooplevel1|2|3|4|5|6|7|8|9|a|b|c|d|e|f|g|h|i|j|k|l|looplevelindices1|looplevelinputlast|oldanalysistypeTimeoldouteranalysistypenoneavailableouterinputalloutersolnum1|outersolnumindicesoutertypenonepreserveaspectoffshowinterpoff|off|off|showloopleveloff|off|off|showlooplevelindicesoff|off|off|showlooplevelinputon|off|off|solnum1|2|3|4|5|6|7|8|9|a|b|c|d|e|f|g|h|i|j|k|l|solnumindices1|solrepresentationsolutioninfosolvertypesolnumt" status="edited">
          <properties key="data">
            <value tag="data" value="none" reference="//@result/@dataset/@features[key='dset1']/@value" referenceContainerList="//@result/@dataset" compositeIndex="0"/>
          </properties>
          <properties key="readytoplot">
            <value tag="readytoplot" value="on"/>
          </properties>
          <properties key="solrepresentation">
            <value tag="solrepresentation" value="solutioninfo"/>
          </properties>
          <properties key="oldanalysistype">
            <value tag="oldanalysistype" value="Time"/>
          </properties>
          <properties key="oldouteranalysistype">
            <value tag="oldouteranalysistype" value="noneavailable"/>
          </properties>
          <properties key="outertype">
            <value tag="outertype" value="none"/>
          </properties>
          <properties key="outerinput">
            <value tag="outerinput" value="all"/>
          </properties>
          <properties key="outersolnum">
            <value tag="outersolnum" valueArray="1|1,'1'"/>
          </properties>
          <properties key="outersolnumindices">
            <value tag="outersolnumindices" valueArray="1|0"/>
          </properties>
          <properties key="outersolnumindices_vector_method">
            <value tag="outersolnumindices_vector_method" value="step"/>
          </properties>
          <properties key="outersolnumindices_vector_start">
            <value tag="outersolnumindices_vector_start" value=""/>
          </properties>
          <properties key="outersolnumindices_vector_stop">
            <value tag="outersolnumindices_vector_stop" value=""/>
          </properties>
          <properties key="outersolnumindices_vector_step">
            <value tag="outersolnumindices_vector_step" value=""/>
          </properties>
          <properties key="outersolnumindices_vector_numvalues">
            <value tag="outersolnumindices_vector_numvalues" value=""/>
          </properties>
          <properties key="outersolnumindices_vector_function">
            <value tag="outersolnumindices_vector_function" value="none"/>
          </properties>
          <properties key="solvertype">
            <value tag="solvertype" value="solnum"/>
          </properties>
          <properties key="innerinput">
            <value tag="innerinput" value="all"/>
          </properties>
          <properties key="solnum">
            <value tag="solnum" valueArray="1|21,'1','2','3','4','5','6','7','8','9','10','11','12','13','14','15','16','17','18','19','20','21'"/>
          </properties>
          <properties key="solnumindices">
            <value tag="solnumindices" value="" valueArray="1|0"/>
          </properties>
          <properties key="solnumindices_vector_method">
            <value tag="solnumindices_vector_method" value="step"/>
          </properties>
          <properties key="solnumindices_vector_start">
            <value tag="solnumindices_vector_start" value=""/>
          </properties>
          <properties key="solnumindices_vector_stop">
            <value tag="solnumindices_vector_stop" value=""/>
          </properties>
          <properties key="solnumindices_vector_step">
            <value tag="solnumindices_vector_step" value=""/>
          </properties>
          <properties key="solnumindices_vector_numvalues">
            <value tag="solnumindices_vector_numvalues" value=""/>
          </properties>
          <properties key="solnumindices_vector_function">
            <value tag="solnumindices_vector_function" value="none"/>
          </properties>
          <properties key="t">
            <value tag="t" value="" valueArray="1|0"/>
          </properties>
          <properties key="t_vector_method">
            <value tag="t_vector_method" value="step"/>
          </properties>
          <properties key="t_vector_start">
            <value tag="t_vector_start" value=""/>
          </properties>
          <properties key="t_vector_stop">
            <value tag="t_vector_stop" value=""/>
          </properties>
          <properties key="t_vector_step">
            <value tag="t_vector_step" value=""/>
          </properties>
          <properties key="t_vector_numvalues">
            <value tag="t_vector_numvalues" value=""/>
          </properties>
          <properties key="t_vector_function">
            <value tag="t_vector_function" value="none"/>
          </properties>
          <properties key="showlooplevelinput">
            <value tag="showlooplevelinput" valueArray="1|3,'on','off','off'"/>
          </properties>
          <properties key="looplevelinput">
            <value tag="looplevelinput" valueArray="1|1,'all'"/>
          </properties>
          <properties key="showlooplevel">
            <value tag="showlooplevel" valueArray="1|3,'off','off','off'"/>
          </properties>
          <properties key="looplevel">
            <value tag="looplevel" valueArray="1|21,'1','2','3','4','5','6','7','8','9','10','11','12','13','14','15','16','17','18','19','20','21'"/>
          </properties>
          <properties key="showlooplevelindices">
            <value tag="showlooplevelindices" valueArray="1|3,'off','off','off'"/>
          </properties>
          <properties key="looplevelindices">
            <value tag="looplevelindices" valueRows="1,''"/>
          </properties>
          <properties key="looplevelindices_vector_method">
            <value tag="looplevelindices_vector_method" valueArray="1|0"/>
          </properties>
          <properties key="looplevelindices_vector_start">
            <value tag="looplevelindices_vector_start" valueArray="1|0"/>
          </properties>
          <properties key="looplevelindices_vector_stop">
            <value tag="looplevelindices_vector_stop" valueArray="1|0"/>
          </properties>
          <properties key="looplevelindices_vector_step">
            <value tag="looplevelindices_vector_step" valueArray="1|0"/>
          </properties>
          <properties key="looplevelindices_vector_numvalues">
            <value tag="looplevelindices_vector_numvalues" valueArray="1|0"/>
          </properties>
          <properties key="looplevelindices_vector_function">
            <value tag="looplevelindices_vector_function" valueArray="1|0"/>
          </properties>
          <properties key="showinterp">
            <value tag="showinterp" valueArray="1|3,'off','off','off'"/>
          </properties>
          <properties key="interp">
            <value tag="interp" valueRows="1,''"/>
          </properties>
          <properties key="interp_vector_method">
            <value tag="interp_vector_method" valueArray="1|0"/>
          </properties>
          <properties key="interp_vector_start">
            <value tag="interp_vector_start" valueArray="1|0"/>
          </properties>
          <properties key="interp_vector_stop">
            <value tag="interp_vector_stop" valueArray="1|0"/>
          </properties>
          <properties key="interp_vector_step">
            <value tag="interp_vector_step" valueArray="1|0"/>
          </properties>
          <properties key="interp_vector_numvalues">
            <value tag="interp_vector_numvalues" valueArray="1|0"/>
          </properties>
          <properties key="interp_vector_function">
            <value tag="interp_vector_function" valueArray="1|0"/>
          </properties>
          <properties key="isnew">
            <value tag="isnew" value="off"/>
          </properties>
          <properties key="probetag">
            <value tag="probetag" value="none"/>
          </properties>
          <properties key="titletype">
            <value tag="titletype" value="auto"/>
          </properties>
          <properties key="datasetintitle">
            <value tag="datasetintitle" value="off"/>
          </properties>
          <properties key="phaseintitle">
            <value tag="phaseintitle" value="off"/>
          </properties>
          <properties key="typeintitle">
            <value tag="typeintitle" value="on"/>
          </properties>
          <properties key="descriptionintitle">
            <value tag="descriptionintitle" value="on"/>
          </properties>
          <properties key="expressionintitle">
            <value tag="expressionintitle" value="off"/>
          </properties>
          <properties key="unitintitle">
            <value tag="unitintitle" value="on"/>
          </properties>
          <properties key="prefixintitle">
            <value tag="prefixintitle" value=""/>
          </properties>
          <properties key="suffixintitle">
            <value tag="suffixintitle" value=""/>
          </properties>
          <properties key="title">
            <value tag="title" value="Line Graph: v0/(1-phi) (1)"/>
          </properties>
          <properties key="xlabel">
            <value tag="xlabel" value="x-coordinate (m)"/>
          </properties>
          <properties key="xlabelactive">
            <value tag="xlabelactive" value="off"/>
          </properties>
          <properties key="ylabel">
            <value tag="ylabel" value="v0/(1-phi) (1)"/>
          </properties>
          <properties key="ylabelactive">
            <value tag="ylabelactive" value="off"/>
          </properties>
          <properties key="renderdatacached">
            <value tag="renderdatacached" value="off"/>
          </properties>
          <properties key="inputmode">
            <value tag="inputmode" value="none"/>
          </properties>
          <properties key="cutmode">
            <value tag="cutmode" value="none"/>
          </properties>
          <properties key="planedepth">
            <value tag="planedepth" value="0.5"/>
          </properties>
          <properties key="lastinputmode">
            <value tag="lastinputmode" value="none"/>
          </properties>
          <properties key="linefirst">
            <value tag="linefirst" valueArray="1|3,'0','0','0'"/>
          </properties>
          <properties key="linesecond">
            <value tag="linesecond" valueArray="1|3,'0','0','0'"/>
          </properties>
          <properties key="lineisinit">
            <value tag="lineisinit" value="off"/>
          </properties>
          <properties key="planefirst">
            <value tag="planefirst" valueArray="1|3,'0','0','0'"/>
          </properties>
          <properties key="planesecond">
            <value tag="planesecond" valueArray="1|3,'0','0','0'"/>
          </properties>
          <properties key="planeisinit">
            <value tag="planeisinit" value="off"/>
          </properties>
          <properties key="cutlineds">
            <value tag="cutlineds" value=""/>
          </properties>
          <properties key="cutlinedshash">
            <value tag="cutlinedshash" value="0"/>
          </properties>
          <properties key="cutplaneds">
            <value tag="cutplaneds" value=""/>
          </properties>
          <properties key="cutplanedshash">
            <value tag="cutplanedshash" value="0"/>
          </properties>
          <properties key="cutlinepg">
            <value tag="cutlinepg" value=""/>
          </properties>
          <properties key="cutlinepgds">
            <value tag="cutlinepgds" value=""/>
          </properties>
          <properties key="cutplanepg">
            <value tag="cutplanepg" value=""/>
          </properties>
          <properties key="cutplanepgds">
            <value tag="cutplanepgds" value=""/>
          </properties>
          <properties key="cutlineplot">
            <value tag="cutlineplot" value=""/>
          </properties>
          <properties key="cutplaneplot">
            <value tag="cutplaneplot" value=""/>
          </properties>
          <properties key="axislimits">
            <value tag="axislimits" value="off"/>
          </properties>
          <properties key="xmin">
            <value tag="xmin" value="-1"/>
          </properties>
          <properties key="xmax">
            <value tag="xmax" value="101"/>
          </properties>
          <properties key="ymin">
            <value tag="ymin" value="-0.021787777543067932"/>
          </properties>
          <properties key="ymax">
            <value tag="ymax" value="0.17598123848438263"/>
          </properties>
          <properties key="preserveaspect">
            <value tag="preserveaspect" value="off"/>
          </properties>
          <properties key="xlog">
            <value tag="xlog" value="off"/>
          </properties>
          <properties key="ylog">
            <value tag="ylog" value="off"/>
          </properties>
          <properties key="manualgrid">
            <value tag="manualgrid" value="off"/>
          </properties>
          <properties key="xspacing">
            <value tag="xspacing" value="1"/>
          </properties>
          <properties key="yspacing">
            <value tag="yspacing" value="1"/>
          </properties>
          <properties key="xextra">
            <value tag="xextra" valueArray="1|0"/>
          </properties>
          <properties key="xextra_vector_method">
            <value tag="xextra_vector_method" value="step"/>
          </properties>
          <properties key="xextra_vector_start">
            <value tag="xextra_vector_start" value=""/>
          </properties>
          <properties key="xextra_vector_stop">
            <value tag="xextra_vector_stop" value=""/>
          </properties>
          <properties key="xextra_vector_step">
            <value tag="xextra_vector_step" value=""/>
          </properties>
          <properties key="xextra_vector_numvalues">
            <value tag="xextra_vector_numvalues" value=""/>
          </properties>
          <properties key="xextra_vector_function">
            <value tag="xextra_vector_function" value="none"/>
          </properties>
          <properties key="yextra">
            <value tag="yextra" valueArray="1|0"/>
          </properties>
          <properties key="yextra_vector_method">
            <value tag="yextra_vector_method" value="step"/>
          </properties>
          <properties key="yextra_vector_start">
            <value tag="yextra_vector_start" value=""/>
          </properties>
          <properties key="yextra_vector_stop">
            <value tag="yextra_vector_stop" value=""/>
          </properties>
          <properties key="yextra_vector_step">
            <value tag="yextra_vector_step" value=""/>
          </properties>
          <properties key="yextra_vector_numvalues">
            <value tag="yextra_vector_numvalues" value=""/>
          </properties>
          <properties key="yextra_vector_function">
            <value tag="yextra_vector_function" value="none"/>
          </properties>
          <properties key="legendpos">
            <value tag="legendpos" value="upperright"/>
          </properties>
          <properties key="window">
            <value tag="window" value="graphics"/>
          </properties>
          <properties key="showwindowtitle">
            <value tag="showwindowtitle" value="off"/>
          </properties>
          <properties key="windowtitleactive">
            <value tag="windowtitleactive" value="off"/>
          </properties>
          <properties key="windowtitle">
            <value tag="windowtitle" value=""/>
          </properties>
          <properties key="animating">
            <value tag="animating" value="off"/>
          </properties>
          <properties key="playing">
            <value tag="playing" value="off"/>
          </properties>
          <properties key="allowtableupdate">
            <value tag="allowtableupdate" value="on"/>
          </properties>
          <feature xsi:type="com.comsol.mph-v15:ResultFeatureList" model="/">
            <features key="lngr1">
              <value xsi:type="com.comsol.mph-v15:ResultFeature" tag="lngr1" entityName="Line Graph 1" entityComments="" entityAuthor="" entityCreationTime="1498751088297" operationID="LineGraph" key="true[]constconstactiveoffdataparentparentdifferentialonevalmethodharmonicevalmethodactiveoffexprv0/(1-phi)innerinputallinterplooplevellooplevelindiceslooplevelinputoldanalysistypenoneavailableoldouteranalysistypenoneavailableouterinputalloutersolnum1|outersolnumindicesoutertypenonerecoveroffrefine1resolutionnormalshowinterpoff|off|off|showloopleveloff|off|off|showlooplevelindicesoff|off|off|showlooplevelinputoff|off|off|smoothinternalsolnum1|2|3|4|5|6|7|8|9|a|b|c|d|e|f|g|h|i|j|k|l|solnumindicessolrepresentationsolutioninfosolvertypenonetunit1xdataexprxdatadifferentialoffxdataevalmethodharmonicxdataevalmethodactiveoffxdataexprxxdataunitmGEOMDIMsavepoint1geom1[1]ALLtrue[]datadset1noneinnerinputlastinterplooplevel1|2|3|4|5|6|7|8|9|a|b|c|d|e|f|g|h|i|j|k|l|looplevelindices1|looplevelinputlast|oldanalysistypeTimeoldouteranalysistypenoneavailableouterinputalloutersolnum1|outersolnumindicesoutertypenonepreserveaspectoffshowinterpoff|off|off|showloopleveloff|off|off|showlooplevelindicesoff|off|off|showlooplevelinputon|off|off|solnum1|2|3|4|5|6|7|8|9|a|b|c|d|e|f|g|h|i|j|k|l|solnumindices1|solrepresentationsolutioninfosolvertypesolnumt" status="edited">
                <selection entityName="Selection" entityComments="" entityAuthor="" entityCreationTime="1498751088306" selType="geomdim" geom="//@savePointData/@objects[key='savepoint1']/@value/@geom/@objects[key='geom1']/@value" allgeom="true" dim="1" hDim="1"/>
                <properties key="data">
                  <value tag="data" value="parent" referenceContainerList="//@result/@dataset" compositeIndex="0"/>
                </properties>
                <properties key="readytoplot">
                  <value tag="readytoplot" value="on"/>
                </properties>
                <properties key="solrepresentation">
                  <value tag="solrepresentation" value="solutioninfo"/>
                </properties>
                <properties key="oldanalysistype">
                  <value tag="oldanalysistype" value="noneavailable"/>
                </properties>
                <properties key="oldouteranalysistype">
                  <value tag="oldouteranalysistype" value="noneavailable"/>
                </properties>
                <properties key="outertype">
                  <value tag="outertype" value="none"/>
                </properties>
                <properties key="outerinput">
                  <value tag="outerinput" value="all"/>
                </properties>
                <properties key="outersolnum">
                  <value tag="outersolnum" valueArray="1|1,'1'"/>
                </properties>
                <properties key="outersolnumindices">
                  <value tag="outersolnumindices" valueArray="1|0"/>
                </properties>
                <properties key="outersolnumindices_vector_method">
                  <value tag="outersolnumindices_vector_method" value="step"/>
                </properties>
                <properties key="outersolnumindices_vector_start">
                  <value tag="outersolnumindices_vector_start" value=""/>
                </properties>
                <properties key="outersolnumindices_vector_stop">
                  <value tag="outersolnumindices_vector_stop" value=""/>
                </properties>
                <properties key="outersolnumindices_vector_step">
                  <value tag="outersolnumindices_vector_step" value=""/>
                </properties>
                <properties key="outersolnumindices_vector_numvalues">
                  <value tag="outersolnumindices_vector_numvalues" value=""/>
                </properties>
                <properties key="outersolnumindices_vector_function">
                  <value tag="outersolnumindices_vector_function" value="none"/>
                </properties>
                <properties key="solvertype">
                  <value tag="solvertype" value="none"/>
                </properties>
                <properties key="innerinput">
                  <value tag="innerinput" value="all"/>
                </properties>
                <properties key="solnum">
                  <value tag="solnum" valueArray="1|21,'1','2','3','4','5','6','7','8','9','10','11','12','13','14','15','16','17','18','19','20','21'"/>
                </properties>
                <properties key="solnumindices">
                  <value tag="solnumindices" valueArray="1|0"/>
                </properties>
                <properties key="solnumindices_vector_method">
                  <value tag="solnumindices_vector_method" value="step"/>
                </properties>
                <properties key="solnumindices_vector_start">
                  <value tag="solnumindices_vector_start" value=""/>
                </properties>
                <properties key="solnumindices_vector_stop">
                  <value tag="solnumindices_vector_stop" value=""/>
                </properties>
                <properties key="solnumindices_vector_step">
                  <value tag="solnumindices_vector_step" value=""/>
                </properties>
                <properties key="solnumindices_vector_numvalues">
                  <value tag="solnumindices_vector_numvalues" value=""/>
                </properties>
                <properties key="solnumindices_vector_function">
                  <value tag="solnumindices_vector_function" value="none"/>
                </properties>
                <properties key="t">
                  <value tag="t" value="" valueArray="1|0"/>
                </properties>
                <properties key="t_vector_method">
                  <value tag="t_vector_method" value="step"/>
                </properties>
                <properties key="t_vector_start">
                  <value tag="t_vector_start" value=""/>
                </properties>
                <properties key="t_vector_stop">
                  <value tag="t_vector_stop" value=""/>
                </properties>
                <properties key="t_vector_step">
                  <value tag="t_vector_step" value=""/>
                </properties>
                <properties key="t_vector_numvalues">
                  <value tag="t_vector_numvalues" value=""/>
                </properties>
                <properties key="t_vector_function">
                  <value tag="t_vector_function" value="none"/>
                </properties>
                <properties key="showlooplevelinput">
                  <value tag="showlooplevelinput" valueArray="1|3,'off','off','off'"/>
                </properties>
                <properties key="looplevelinput">
                  <value tag="looplevelinput" valueArray="1|0"/>
                </properties>
                <properties key="showlooplevel">
                  <value tag="showlooplevel" valueArray="1|3,'off','off','off'"/>
                </properties>
                <properties key="looplevel">
                  <value tag="looplevel" valueArray="0"/>
                </properties>
                <properties key="showlooplevelindices">
                  <value tag="showlooplevelindices" valueArray="1|3,'off','off','off'"/>
                </properties>
                <properties key="looplevelindices">
                  <value tag="looplevelindices" valueArray="0"/>
                </properties>
                <properties key="looplevelindices_vector_method">
                  <value tag="looplevelindices_vector_method" valueArray="1|0"/>
                </properties>
                <properties key="looplevelindices_vector_start">
                  <value tag="looplevelindices_vector_start" valueArray="1|0"/>
                </properties>
                <properties key="looplevelindices_vector_stop">
                  <value tag="looplevelindices_vector_stop" valueArray="1|0"/>
                </properties>
                <properties key="looplevelindices_vector_step">
                  <value tag="looplevelindices_vector_step" valueArray="1|0"/>
                </properties>
                <properties key="looplevelindices_vector_numvalues">
                  <value tag="looplevelindices_vector_numvalues" valueArray="1|0"/>
                </properties>
                <properties key="looplevelindices_vector_function">
                  <value tag="looplevelindices_vector_function" valueArray="1|0"/>
                </properties>
                <properties key="showinterp">
                  <value tag="showinterp" valueArray="1|3,'off','off','off'"/>
                </properties>
                <properties key="interp">
                  <value tag="interp" valueArray="0"/>
                </properties>
                <properties key="interp_vector_method">
                  <value tag="interp_vector_method" valueArray="1|0"/>
                </properties>
                <properties key="interp_vector_start">
                  <value tag="interp_vector_start" valueArray="1|0"/>
                </properties>
                <properties key="interp_vector_stop">
                  <value tag="interp_vector_stop" valueArray="1|0"/>
                </properties>
                <properties key="interp_vector_step">
                  <value tag="interp_vector_step" valueArray="1|0"/>
                </properties>
                <properties key="interp_vector_numvalues">
                  <value tag="interp_vector_numvalues" valueArray="1|0"/>
                </properties>
                <properties key="interp_vector_function">
                  <value tag="interp_vector_function" valueArray="1|0"/>
                </properties>
                <properties key="inputmode">
                  <value tag="inputmode" value="linefirst"/>
                </properties>
                <properties key="cutmode">
                  <value tag="cutmode" value="off"/>
                </properties>
                <properties key="cutline">
                  <value tag="cutline" value=""/>
                </properties>
                <properties key="previewpg">
                  <value tag="previewpg" value=""/>
                </properties>
                <properties key="previewview">
                  <value tag="previewview" value=""/>
                </properties>
                <properties key="previewwindow">
                  <value tag="previewwindow" value=""/>
                </properties>
                <properties key="updatetoolbar">
                  <value tag="updatetoolbar" value="on"/>
                </properties>
                <properties key="listen">
                  <value tag="listen" value="on"/>
                </properties>
                <properties key="linefirst">
                  <value tag="linefirst" valueArray="1|3,'0','0','0'"/>
                </properties>
                <properties key="linesecond">
                  <value tag="linesecond" valueArray="1|3,'0','0','0'"/>
                </properties>
                <properties key="lineisinit">
                  <value tag="lineisinit" value="off"/>
                </properties>
                <properties key="expr">
                  <value tag="expr" value="v0/(1-phi)"/>
                </properties>
                <properties key="unit">
                  <value tag="unit" value="1"/>
                </properties>
                <properties key="descractive">
                  <value tag="descractive" value="off"/>
                </properties>
                <properties key="descr">
                  <value tag="descr" value="v0/(1-phi)"/>
                </properties>
                <properties key="evalmethodactive">
                  <value tag="evalmethodactive" value="off"/>
                </properties>
                <properties key="evalmethod">
                  <value tag="evalmethod" value="harmonic"/>
                </properties>
                <properties key="differential">
                  <value tag="differential" value="on"/>
                </properties>
                <properties key="constactive">
                  <value tag="constactive" value="off"/>
                </properties>
                <properties key="const">
                  <value tag="const" valueArray="0"/>
                </properties>
                <properties key="titletype">
                  <value tag="titletype" value="auto"/>
                </properties>
                <properties key="typeintitle">
                  <value tag="typeintitle" value="on"/>
                </properties>
                <properties key="descriptionintitle">
                  <value tag="descriptionintitle" value="on"/>
                </properties>
                <properties key="expressionintitle">
                  <value tag="expressionintitle" value="off"/>
                </properties>
                <properties key="unitintitle">
                  <value tag="unitintitle" value="on"/>
                </properties>
                <properties key="prefixintitle">
                  <value tag="prefixintitle" value=""/>
                </properties>
                <properties key="suffixintitle">
                  <value tag="suffixintitle" value=""/>
                </properties>
                <properties key="title">
                  <value tag="title" value=""/>
                </properties>
                <properties key="xdata">
                  <value tag="xdata" value="expr"/>
                </properties>
                <properties key="xdataexpr">
                  <value tag="xdataexpr" value="x"/>
                </properties>
                <properties key="xdataunit">
                  <value tag="xdataunit" value="m"/>
                </properties>
                <properties key="xdatadescractive">
                  <value tag="xdatadescractive" value="off"/>
                </properties>
                <properties key="xdatadescr">
                  <value tag="xdatadescr" value="x-coordinate"/>
                </properties>
                <properties key="xdataevalmethodactive">
                  <value tag="xdataevalmethodactive" value="off"/>
                </properties>
                <properties key="xdataevalmethod">
                  <value tag="xdataevalmethod" value="harmonic"/>
                </properties>
                <properties key="xdatadifferential">
                  <value tag="xdatadifferential" value="off"/>
                </properties>
                <properties key="xmin">
                  <value tag="xmin" value="0"/>
                </properties>
                <properties key="xmax">
                  <value tag="xmax" value="100"/>
                </properties>
                <properties key="ymin">
                  <value tag="ymin" value="-0.01984886009346534"/>
                </properties>
                <properties key="ymax">
                  <value tag="ymax" value="0.17404232752102816"/>
                </properties>
                <properties key="linestyle">
                  <value tag="linestyle" value="solid"/>
                </properties>
                <properties key="showcolor">
                  <value tag="showcolor" value="on"/>
                </properties>
                <properties key="linecolor">
                  <value tag="linecolor" value="cycle"/>
                </properties>
                <properties key="customlinecolor">
                  <value tag="customlinecolor" valueArray="1|3,'0','0','0'"/>
                </properties>
                <properties key="customlinecolor_vector_method">
                  <value tag="customlinecolor_vector_method" value="step"/>
                </properties>
                <properties key="customlinecolor_vector_start">
                  <value tag="customlinecolor_vector_start" value=""/>
                </properties>
                <properties key="customlinecolor_vector_stop">
                  <value tag="customlinecolor_vector_stop" value=""/>
                </properties>
                <properties key="customlinecolor_vector_step">
                  <value tag="customlinecolor_vector_step" value=""/>
                </properties>
                <properties key="customlinecolor_vector_numvalues">
                  <value tag="customlinecolor_vector_numvalues" value=""/>
                </properties>
                <properties key="customlinecolor_vector_function">
                  <value tag="customlinecolor_vector_function" value="none"/>
                </properties>
                <properties key="linewidth">
                  <value tag="linewidth" value="1"/>
                </properties>
                <properties key="linemarker">
                  <value tag="linemarker" value="none"/>
                </properties>
                <properties key="markerpos">
                  <value tag="markerpos" value="interp"/>
                </properties>
                <properties key="markers">
                  <value tag="markers" value="8"/>
                </properties>
                <properties key="linecount">
                  <value tag="linecount" value="1"/>
                </properties>
                <properties key="legend">
                  <value tag="legend" value="off"/>
                </properties>
                <properties key="legendmethod">
                  <value tag="legendmethod" value="automatic"/>
                </properties>
                <properties key="legends">
                  <value tag="legends" valueArray="1|1,'100 s'"/>
                </properties>
                <properties key="autolegends">
                  <value tag="autolegends" valueArray="1|1,'100 s'"/>
                </properties>
                <properties key="resolution">
                  <value tag="resolution" value="normal"/>
                </properties>
                <properties key="refine">
                  <value tag="refine" value="1"/>
                </properties>
                <properties key="smooth">
                  <value tag="smooth" value="internal"/>
                </properties>
                <properties key="recover">
                  <value tag="recover" value="off"/>
                </properties>
                <feature xsi:type="com.comsol.mph-v15:ResultFeatureList" model="/"/>
              </value>
            </features>
          </feature>
        </value>
      </features>
      <features key="pg6">
        <value xsi:type="com.comsol.mph-v15:ResultFeature" tag="pg6" entityName="horizontal velocity at z=h" entityComments="" entityAuthor="" entityCreationTime="1498751499873" operationID="PlotGroup1D" key="true[]datadset1noneinnerinputlastinterplooplevel1|2|3|4|5|6|7|8|9|a|b|c|d|e|f|g|h|i|j|k|l|looplevelindices1|looplevelinputlast|oldanalysistypeTimeoldouteranalysistypenoneavailableouterinputalloutersolnum1|outersolnumindicesoutertypenonepreserveaspectoffshowinterpoff|off|off|showloopleveloff|off|off|showlooplevelindicesoff|off|off|showlooplevelinputon|off|off|solnum1|2|3|4|5|6|7|8|9|a|b|c|d|e|f|g|h|i|j|k|l|solnumindices1|solrepresentationsolutioninfosolvertypesolnumttrue[]constconstactiveoffdataparentparentdifferentialonevalmethodharmonicevalmethodactiveoffexprufinnerinputallinterplooplevellooplevelindiceslooplevelinputoldanalysistypenoneavailableoldouteranalysistypenoneavailableouterinputalloutersolnum1|outersolnumindicesoutertypenonerecoveroffrefine1resolutionnormalshowinterpoff|off|off|showloopleveloff|off|off|showlooplevelindicesoff|off|off|showlooplevelinputoff|off|off|smoothinternalsolnum1|2|3|4|5|6|7|8|9|a|b|c|d|e|f|g|h|i|j|k|l|solnumindicessolrepresentationsolutioninfosolvertypenonetunit1/mxdataexprxdatadifferentialoffxdataevalmethodharmonicxdataevalmethodactiveoffxdataexprxxdataunitmGEOMDIMsavepoint1geom1[1]ALLtrue[]datadset1noneinnerinputlastinterplooplevel1|2|3|4|5|6|7|8|9|a|b|c|d|e|f|g|h|i|j|k|l|looplevelindices1|looplevelinputlast|oldanalysistypeTimeoldouteranalysistypenoneavailableouterinputalloutersolnum1|outersolnumindicesoutertypenonepreserveaspectoffshowinterpoff|off|off|showloopleveloff|off|off|showlooplevelindicesoff|off|off|showlooplevelinputon|off|off|solnum1|2|3|4|5|6|7|8|9|a|b|c|d|e|f|g|h|i|j|k|l|solnumindices1|solrepresentationsolutioninfosolvertypesolnumt[notactive][notactive]" status="edited">
          <properties key="data">
            <value tag="data" value="none" reference="//@result/@dataset/@features[key='dset1']/@value" referenceContainerList="//@result/@dataset" compositeIndex="0"/>
          </properties>
          <properties key="readytoplot">
            <value tag="readytoplot" value="on"/>
          </properties>
          <properties key="solrepresentation">
            <value tag="solrepresentation" value="solutioninfo"/>
          </properties>
          <properties key="oldanalysistype">
            <value tag="oldanalysistype" value="Time"/>
          </properties>
          <properties key="oldouteranalysistype">
            <value tag="oldouteranalysistype" value="noneavailable"/>
          </properties>
          <properties key="outertype">
            <value tag="outertype" value="none"/>
          </properties>
          <properties key="outerinput">
            <value tag="outerinput" value="all"/>
          </properties>
          <properties key="outersolnum">
            <value tag="outersolnum" valueArray="1|1,'1'"/>
          </properties>
          <properties key="outersolnumindices">
            <value tag="outersolnumindices" valueArray="1|0"/>
          </properties>
          <properties key="outersolnumindices_vector_method">
            <value tag="outersolnumindices_vector_method" value="step"/>
          </properties>
          <properties key="outersolnumindices_vector_start">
            <value tag="outersolnumindices_vector_start" value=""/>
          </properties>
          <properties key="outersolnumindices_vector_stop">
            <value tag="outersolnumindices_vector_stop" value=""/>
          </properties>
          <properties key="outersolnumindices_vector_step">
            <value tag="outersolnumindices_vector_step" value=""/>
          </properties>
          <properties key="outersolnumindices_vector_numvalues">
            <value tag="outersolnumindices_vector_numvalues" value=""/>
          </properties>
          <properties key="outersolnumindices_vector_function">
            <value tag="outersolnumindices_vector_function" value="none"/>
          </properties>
          <properties key="solvertype">
            <value tag="solvertype" value="solnum"/>
          </properties>
          <properties key="innerinput">
            <value tag="innerinput" value="all"/>
          </properties>
          <properties key="solnum">
            <value tag="solnum" valueArray="1|21,'1','2','3','4','5','6','7','8','9','10','11','12','13','14','15','16','17','18','19','20','21'"/>
          </properties>
          <properties key="solnumindices">
            <value tag="solnumindices" value="" valueArray="1|0"/>
          </properties>
          <properties key="solnumindices_vector_method">
            <value tag="solnumindices_vector_method" value="step"/>
          </properties>
          <properties key="solnumindices_vector_start">
            <value tag="solnumindices_vector_start" value=""/>
          </properties>
          <properties key="solnumindices_vector_stop">
            <value tag="solnumindices_vector_stop" value=""/>
          </properties>
          <properties key="solnumindices_vector_step">
            <value tag="solnumindices_vector_step" value=""/>
          </properties>
          <properties key="solnumindices_vector_numvalues">
            <value tag="solnumindices_vector_numvalues" value=""/>
          </properties>
          <properties key="solnumindices_vector_function">
            <value tag="solnumindices_vector_function" value="none"/>
          </properties>
          <properties key="t">
            <value tag="t" value="" valueArray="1|0"/>
          </properties>
          <properties key="t_vector_method">
            <value tag="t_vector_method" value="step"/>
          </properties>
          <properties key="t_vector_start">
            <value tag="t_vector_start" value=""/>
          </properties>
          <properties key="t_vector_stop">
            <value tag="t_vector_stop" value=""/>
          </properties>
          <properties key="t_vector_step">
            <value tag="t_vector_step" value=""/>
          </properties>
          <properties key="t_vector_numvalues">
            <value tag="t_vector_numvalues" value=""/>
          </properties>
          <properties key="t_vector_function">
            <value tag="t_vector_function" value="none"/>
          </properties>
          <properties key="showlooplevelinput">
            <value tag="showlooplevelinput" valueArray="1|3,'on','off','off'"/>
          </properties>
          <properties key="looplevelinput">
            <value tag="looplevelinput" valueArray="1|1,'all'"/>
          </properties>
          <properties key="showlooplevel">
            <value tag="showlooplevel" valueArray="1|3,'off','off','off'"/>
          </properties>
          <properties key="looplevel">
            <value tag="looplevel" valueArray="1|21,'1','2','3','4','5','6','7','8','9','10','11','12','13','14','15','16','17','18','19','20','21'"/>
          </properties>
          <properties key="showlooplevelindices">
            <value tag="showlooplevelindices" valueArray="1|3,'off','off','off'"/>
          </properties>
          <properties key="looplevelindices">
            <value tag="looplevelindices" valueRows="1,''"/>
          </properties>
          <properties key="looplevelindices_vector_method">
            <value tag="looplevelindices_vector_method" valueArray="1|0"/>
          </properties>
          <properties key="looplevelindices_vector_start">
            <value tag="looplevelindices_vector_start" valueArray="1|0"/>
          </properties>
          <properties key="looplevelindices_vector_stop">
            <value tag="looplevelindices_vector_stop" valueArray="1|0"/>
          </properties>
          <properties key="looplevelindices_vector_step">
            <value tag="looplevelindices_vector_step" valueArray="1|0"/>
          </properties>
          <properties key="looplevelindices_vector_numvalues">
            <value tag="looplevelindices_vector_numvalues" valueArray="1|0"/>
          </properties>
          <properties key="looplevelindices_vector_function">
            <value tag="looplevelindices_vector_function" valueArray="1|0"/>
          </properties>
          <properties key="showinterp">
            <value tag="showinterp" valueArray="1|3,'off','off','off'"/>
          </properties>
          <properties key="interp">
            <value tag="interp" valueRows="1,''"/>
          </properties>
          <properties key="interp_vector_method">
            <value tag="interp_vector_method" valueArray="1|0"/>
          </properties>
          <properties key="interp_vector_start">
            <value tag="interp_vector_start" valueArray="1|0"/>
          </properties>
          <properties key="interp_vector_stop">
            <value tag="interp_vector_stop" valueArray="1|0"/>
          </properties>
          <properties key="interp_vector_step">
            <value tag="interp_vector_step" valueArray="1|0"/>
          </properties>
          <properties key="interp_vector_numvalues">
            <value tag="interp_vector_numvalues" valueArray="1|0"/>
          </properties>
          <properties key="interp_vector_function">
            <value tag="interp_vector_function" valueArray="1|0"/>
          </properties>
          <properties key="isnew">
            <value tag="isnew" value="off"/>
          </properties>
          <properties key="probetag">
            <value tag="probetag" value="none"/>
          </properties>
          <properties key="titletype">
            <value tag="titletype" value="auto"/>
          </properties>
          <properties key="datasetintitle">
            <value tag="datasetintitle" value="off"/>
          </properties>
          <properties key="phaseintitle">
            <value tag="phaseintitle" value="off"/>
          </properties>
          <properties key="typeintitle">
            <value tag="typeintitle" value="on"/>
          </properties>
          <properties key="descriptionintitle">
            <value tag="descriptionintitle" value="on"/>
          </properties>
          <properties key="expressionintitle">
            <value tag="expressionintitle" value="off"/>
          </properties>
          <properties key="unitintitle">
            <value tag="unitintitle" value="on"/>
          </properties>
          <properties key="prefixintitle">
            <value tag="prefixintitle" value=""/>
          </properties>
          <properties key="suffixintitle">
            <value tag="suffixintitle" value=""/>
          </properties>
          <properties key="title">
            <value tag="title" value="Line Graph: uf (1/m)"/>
          </properties>
          <properties key="xlabel">
            <value tag="xlabel" value="x-coordinate (m)"/>
          </properties>
          <properties key="xlabelactive">
            <value tag="xlabelactive" value="off"/>
          </properties>
          <properties key="ylabel">
            <value tag="ylabel" value="uf (1/m)"/>
          </properties>
          <properties key="ylabelactive">
            <value tag="ylabelactive" value="off"/>
          </properties>
          <properties key="renderdatacached">
            <value tag="renderdatacached" value="off"/>
          </properties>
          <properties key="inputmode">
            <value tag="inputmode" value="none"/>
          </properties>
          <properties key="cutmode">
            <value tag="cutmode" value="none"/>
          </properties>
          <properties key="planedepth">
            <value tag="planedepth" value="0.5"/>
          </properties>
          <properties key="lastinputmode">
            <value tag="lastinputmode" value="none"/>
          </properties>
          <properties key="linefirst">
            <value tag="linefirst" valueArray="1|3,'0','0','0'"/>
          </properties>
          <properties key="linesecond">
            <value tag="linesecond" valueArray="1|3,'0','0','0'"/>
          </properties>
          <properties key="lineisinit">
            <value tag="lineisinit" value="off"/>
          </properties>
          <properties key="planefirst">
            <value tag="planefirst" valueArray="1|3,'0','0','0'"/>
          </properties>
          <properties key="planesecond">
            <value tag="planesecond" valueArray="1|3,'0','0','0'"/>
          </properties>
          <properties key="planeisinit">
            <value tag="planeisinit" value="off"/>
          </properties>
          <properties key="cutlineds">
            <value tag="cutlineds" value=""/>
          </properties>
          <properties key="cutlinedshash">
            <value tag="cutlinedshash" value="0"/>
          </properties>
          <properties key="cutplaneds">
            <value tag="cutplaneds" value=""/>
          </properties>
          <properties key="cutplanedshash">
            <value tag="cutplanedshash" value="0"/>
          </properties>
          <properties key="cutlinepg">
            <value tag="cutlinepg" value=""/>
          </properties>
          <properties key="cutlinepgds">
            <value tag="cutlinepgds" value=""/>
          </properties>
          <properties key="cutplanepg">
            <value tag="cutplanepg" value=""/>
          </properties>
          <properties key="cutplanepgds">
            <value tag="cutplanepgds" value=""/>
          </properties>
          <properties key="cutlineplot">
            <value tag="cutlineplot" value=""/>
          </properties>
          <properties key="cutplaneplot">
            <value tag="cutplaneplot" value=""/>
          </properties>
          <properties key="axislimits">
            <value tag="axislimits" value="off"/>
          </properties>
          <properties key="xmin">
            <value tag="xmin" value="-1"/>
          </properties>
          <properties key="xmax">
            <value tag="xmax" value="101"/>
          </properties>
          <properties key="ymin">
            <value tag="ymin" value="-0.09665018320083618"/>
          </properties>
          <properties key="ymax">
            <value tag="ymax" value="0.10526685416698456"/>
          </properties>
          <properties key="preserveaspect">
            <value tag="preserveaspect" value="off"/>
          </properties>
          <properties key="xlog">
            <value tag="xlog" value="off"/>
          </properties>
          <properties key="ylog">
            <value tag="ylog" value="off"/>
          </properties>
          <properties key="manualgrid">
            <value tag="manualgrid" value="off"/>
          </properties>
          <properties key="xspacing">
            <value tag="xspacing" value="1"/>
          </properties>
          <properties key="yspacing">
            <value tag="yspacing" value="1"/>
          </properties>
          <properties key="xextra">
            <value tag="xextra" valueArray="1|0"/>
          </properties>
          <properties key="xextra_vector_method">
            <value tag="xextra_vector_method" value="step"/>
          </properties>
          <properties key="xextra_vector_start">
            <value tag="xextra_vector_start" value=""/>
          </properties>
          <properties key="xextra_vector_stop">
            <value tag="xextra_vector_stop" value=""/>
          </properties>
          <properties key="xextra_vector_step">
            <value tag="xextra_vector_step" value=""/>
          </properties>
          <properties key="xextra_vector_numvalues">
            <value tag="xextra_vector_numvalues" value=""/>
          </properties>
          <properties key="xextra_vector_function">
            <value tag="xextra_vector_function" value="none"/>
          </properties>
          <properties key="yextra">
            <value tag="yextra" valueArray="1|0"/>
          </properties>
          <properties key="yextra_vector_method">
            <value tag="yextra_vector_method" value="step"/>
          </properties>
          <properties key="yextra_vector_start">
            <value tag="yextra_vector_start" value=""/>
          </properties>
          <properties key="yextra_vector_stop">
            <value tag="yextra_vector_stop" value=""/>
          </properties>
          <properties key="yextra_vector_step">
            <value tag="yextra_vector_step" value=""/>
          </properties>
          <properties key="yextra_vector_numvalues">
            <value tag="yextra_vector_numvalues" value=""/>
          </properties>
          <properties key="yextra_vector_function">
            <value tag="yextra_vector_function" value="none"/>
          </properties>
          <properties key="legendpos">
            <value tag="legendpos" value="upperright"/>
          </properties>
          <properties key="window">
            <value tag="window" value="graphics"/>
          </properties>
          <properties key="showwindowtitle">
            <value tag="showwindowtitle" value="off"/>
          </properties>
          <properties key="windowtitleactive">
            <value tag="windowtitleactive" value="off"/>
          </properties>
          <properties key="windowtitle">
            <value tag="windowtitle" value=""/>
          </properties>
          <properties key="animating">
            <value tag="animating" value="off"/>
          </properties>
          <properties key="playing">
            <value tag="playing" value="off"/>
          </properties>
          <properties key="allowtableupdate">
            <value tag="allowtableupdate" value="on"/>
          </properties>
          <feature xsi:type="com.comsol.mph-v15:ResultFeatureList" model="/">
            <features key="lngr1">
              <value xsi:type="com.comsol.mph-v15:ResultFeature" tag="lngr1" entityName="fluid" entityComments="" entityAuthor="" entityCreationTime="1498751511988" operationID="LineGraph" key="true[]constconstactiveoffdataparentparentdifferentialonevalmethodharmonicevalmethodactiveoffexprufinnerinputallinterplooplevellooplevelindiceslooplevelinputoldanalysistypenoneavailableoldouteranalysistypenoneavailableouterinputalloutersolnum1|outersolnumindicesoutertypenonerecoveroffrefine1resolutionnormalshowinterpoff|off|off|showloopleveloff|off|off|showlooplevelindicesoff|off|off|showlooplevelinputoff|off|off|smoothinternalsolnum1|2|3|4|5|6|7|8|9|a|b|c|d|e|f|g|h|i|j|k|l|solnumindicessolrepresentationsolutioninfosolvertypenonetunit1/mxdataexprxdatadifferentialoffxdataevalmethodharmonicxdataevalmethodactiveoffxdataexprxxdataunitmGEOMDIMsavepoint1geom1[1]ALLtrue[]datadset1noneinnerinputlastinterplooplevel1|2|3|4|5|6|7|8|9|a|b|c|d|e|f|g|h|i|j|k|l|looplevelindices1|looplevelinputlast|oldanalysistypeTimeoldouteranalysistypenoneavailableouterinputalloutersolnum1|outersolnumindicesoutertypenonepreserveaspectoffshowinterpoff|off|off|showloopleveloff|off|off|showlooplevelindicesoff|off|off|showlooplevelinputon|off|off|solnum1|2|3|4|5|6|7|8|9|a|b|c|d|e|f|g|h|i|j|k|l|solnumindices1|solrepresentationsolutioninfosolvertypesolnumt" status="edited">
                <selection entityName="Selection" entityComments="" entityAuthor="" entityCreationTime="1498751512000" selType="geomdim" geom="//@savePointData/@objects[key='savepoint1']/@value/@geom/@objects[key='geom1']/@value" allgeom="true" dim="1" hDim="1"/>
                <properties key="data">
                  <value tag="data" value="parent" referenceContainerList="//@result/@dataset" compositeIndex="0"/>
                </properties>
                <properties key="readytoplot">
                  <value tag="readytoplot" value="on"/>
                </properties>
                <properties key="solrepresentation">
                  <value tag="solrepresentation" value="solutioninfo"/>
                </properties>
                <properties key="oldanalysistype">
                  <value tag="oldanalysistype" value="noneavailable"/>
                </properties>
                <properties key="oldouteranalysistype">
                  <value tag="oldouteranalysistype" value="noneavailable"/>
                </properties>
                <properties key="outertype">
                  <value tag="outertype" value="none"/>
                </properties>
                <properties key="outerinput">
                  <value tag="outerinput" value="all"/>
                </properties>
                <properties key="outersolnum">
                  <value tag="outersolnum" valueArray="1|1,'1'"/>
                </properties>
                <properties key="outersolnumindices">
                  <value tag="outersolnumindices" valueArray="1|0"/>
                </properties>
                <properties key="outersolnumindices_vector_method">
                  <value tag="outersolnumindices_vector_method" value="step"/>
                </properties>
                <properties key="outersolnumindices_vector_start">
                  <value tag="outersolnumindices_vector_start" value=""/>
                </properties>
                <properties key="outersolnumindices_vector_stop">
                  <value tag="outersolnumindices_vector_stop" value=""/>
                </properties>
                <properties key="outersolnumindices_vector_step">
                  <value tag="outersolnumindices_vector_step" value=""/>
                </properties>
                <properties key="outersolnumindices_vector_numvalues">
                  <value tag="outersolnumindices_vector_numvalues" value=""/>
                </properties>
                <properties key="outersolnumindices_vector_function">
                  <value tag="outersolnumindices_vector_function" value="none"/>
                </properties>
                <properties key="solvertype">
                  <value tag="solvertype" value="none"/>
                </properties>
                <properties key="innerinput">
                  <value tag="innerinput" value="all"/>
                </properties>
                <properties key="solnum">
                  <value tag="solnum" valueArray="1|21,'1','2','3','4','5','6','7','8','9','10','11','12','13','14','15','16','17','18','19','20','21'"/>
                </properties>
                <properties key="solnumindices">
                  <value tag="solnumindices" valueArray="1|0"/>
                </properties>
                <properties key="solnumindices_vector_method">
                  <value tag="solnumindices_vector_method" value="step"/>
                </properties>
                <properties key="solnumindices_vector_start">
                  <value tag="solnumindices_vector_start" value=""/>
                </properties>
                <properties key="solnumindices_vector_stop">
                  <value tag="solnumindices_vector_stop" value=""/>
                </properties>
                <properties key="solnumindices_vector_step">
                  <value tag="solnumindices_vector_step" value=""/>
                </properties>
                <properties key="solnumindices_vector_numvalues">
                  <value tag="solnumindices_vector_numvalues" value=""/>
                </properties>
                <properties key="solnumindices_vector_function">
                  <value tag="solnumindices_vector_function" value="none"/>
                </properties>
                <properties key="t">
                  <value tag="t" value="" valueArray="1|0"/>
                </properties>
                <properties key="t_vector_method">
                  <value tag="t_vector_method" value="step"/>
                </properties>
                <properties key="t_vector_start">
                  <value tag="t_vector_start" value=""/>
                </properties>
                <properties key="t_vector_stop">
                  <value tag="t_vector_stop" value=""/>
                </properties>
                <properties key="t_vector_step">
                  <value tag="t_vector_step" value=""/>
                </properties>
                <properties key="t_vector_numvalues">
                  <value tag="t_vector_numvalues" value=""/>
                </properties>
                <properties key="t_vector_function">
                  <value tag="t_vector_function" value="none"/>
                </properties>
                <properties key="showlooplevelinput">
                  <value tag="showlooplevelinput" valueArray="1|3,'off','off','off'"/>
                </properties>
                <properties key="looplevelinput">
                  <value tag="looplevelinput" valueArray="1|0"/>
                </properties>
                <properties key="showlooplevel">
                  <value tag="showlooplevel" valueArray="1|3,'off','off','off'"/>
                </properties>
                <properties key="looplevel">
                  <value tag="looplevel" valueArray="0"/>
                </properties>
                <properties key="showlooplevelindices">
                  <value tag="showlooplevelindices" valueArray="1|3,'off','off','off'"/>
                </properties>
                <properties key="looplevelindices">
                  <value tag="looplevelindices" valueArray="0"/>
                </properties>
                <properties key="looplevelindices_vector_method">
                  <value tag="looplevelindices_vector_method" valueArray="1|0"/>
                </properties>
                <properties key="looplevelindices_vector_start">
                  <value tag="looplevelindices_vector_start" valueArray="1|0"/>
                </properties>
                <properties key="looplevelindices_vector_stop">
                  <value tag="looplevelindices_vector_stop" valueArray="1|0"/>
                </properties>
                <properties key="looplevelindices_vector_step">
                  <value tag="looplevelindices_vector_step" valueArray="1|0"/>
                </properties>
                <properties key="looplevelindices_vector_numvalues">
                  <value tag="looplevelindices_vector_numvalues" valueArray="1|0"/>
                </properties>
                <properties key="looplevelindices_vector_function">
                  <value tag="looplevelindices_vector_function" valueArray="1|0"/>
                </properties>
                <properties key="showinterp">
                  <value tag="showinterp" valueArray="1|3,'off','off','off'"/>
                </properties>
                <properties key="interp">
                  <value tag="interp" valueArray="0"/>
                </properties>
                <properties key="interp_vector_method">
                  <value tag="interp_vector_method" valueArray="1|0"/>
                </properties>
                <properties key="interp_vector_start">
                  <value tag="interp_vector_start" valueArray="1|0"/>
                </properties>
                <properties key="interp_vector_stop">
                  <value tag="interp_vector_stop" valueArray="1|0"/>
                </properties>
                <properties key="interp_vector_step">
                  <value tag="interp_vector_step" valueArray="1|0"/>
                </properties>
                <properties key="interp_vector_numvalues">
                  <value tag="interp_vector_numvalues" valueArray="1|0"/>
                </properties>
                <properties key="interp_vector_function">
                  <value tag="interp_vector_function" valueArray="1|0"/>
                </properties>
                <properties key="inputmode">
                  <value tag="inputmode" value="linefirst"/>
                </properties>
                <properties key="cutmode">
                  <value tag="cutmode" value="off"/>
                </properties>
                <properties key="cutline">
                  <value tag="cutline" value=""/>
                </properties>
                <properties key="previewpg">
                  <value tag="previewpg" value=""/>
                </properties>
                <properties key="previewview">
                  <value tag="previewview" value=""/>
                </properties>
                <properties key="previewwindow">
                  <value tag="previewwindow" value=""/>
                </properties>
                <properties key="updatetoolbar">
                  <value tag="updatetoolbar" value="on"/>
                </properties>
                <properties key="listen">
                  <value tag="listen" value="on"/>
                </properties>
                <properties key="linefirst">
                  <value tag="linefirst" valueArray="1|3,'0','0','0'"/>
                </properties>
                <properties key="linesecond">
                  <value tag="linesecond" valueArray="1|3,'0','0','0'"/>
                </properties>
                <properties key="lineisinit">
                  <value tag="lineisinit" value="off"/>
                </properties>
                <properties key="expr">
                  <value tag="expr" value="uf"/>
                </properties>
                <properties key="unit">
                  <value tag="unit" value="1/m"/>
                </properties>
                <properties key="descractive">
                  <value tag="descractive" value="off"/>
                </properties>
                <properties key="descr">
                  <value tag="descr" value="uf"/>
                </properties>
                <properties key="evalmethodactive">
                  <value tag="evalmethodactive" value="off"/>
                </properties>
                <properties key="evalmethod">
                  <value tag="evalmethod" value="harmonic"/>
                </properties>
                <properties key="differential">
                  <value tag="differential" value="on"/>
                </properties>
                <properties key="constactive">
                  <value tag="constactive" value="off"/>
                </properties>
                <properties key="const">
                  <value tag="const" valueArray="0"/>
                </properties>
                <properties key="titletype">
                  <value tag="titletype" value="auto"/>
                </properties>
                <properties key="typeintitle">
                  <value tag="typeintitle" value="on"/>
                </properties>
                <properties key="descriptionintitle">
                  <value tag="descriptionintitle" value="on"/>
                </properties>
                <properties key="expressionintitle">
                  <value tag="expressionintitle" value="off"/>
                </properties>
                <properties key="unitintitle">
                  <value tag="unitintitle" value="on"/>
                </properties>
                <properties key="prefixintitle">
                  <value tag="prefixintitle" value=""/>
                </properties>
                <properties key="suffixintitle">
                  <value tag="suffixintitle" value=""/>
                </properties>
                <properties key="title">
                  <value tag="title" value=""/>
                </properties>
                <properties key="xdata">
                  <value tag="xdata" value="expr"/>
                </properties>
                <properties key="xdataexpr">
                  <value tag="xdataexpr" value="x"/>
                </properties>
                <properties key="xdataunit">
                  <value tag="xdataunit" value="m"/>
                </properties>
                <properties key="xdatadescractive">
                  <value tag="xdatadescractive" value="off"/>
                </properties>
                <properties key="xdatadescr">
                  <value tag="xdatadescr" value="x-coordinate"/>
                </properties>
                <properties key="xdataevalmethodactive">
                  <value tag="xdataevalmethodactive" value="off"/>
                </properties>
                <properties key="xdataevalmethod">
                  <value tag="xdataevalmethod" value="harmonic"/>
                </properties>
                <properties key="xdatadifferential">
                  <value tag="xdatadifferential" value="off"/>
                </properties>
                <properties key="xmin">
                  <value tag="xmin" value="0"/>
                </properties>
                <properties key="xmax">
                  <value tag="xmax" value="100"/>
                </properties>
                <properties key="ymin">
                  <value tag="ymin" value="-0.09467060127416"/>
                </properties>
                <properties key="ymax">
                  <value tag="ymax" value="0.10328726864381266"/>
                </properties>
                <properties key="linestyle">
                  <value tag="linestyle" value="solid"/>
                </properties>
                <properties key="showcolor">
                  <value tag="showcolor" value="on"/>
                </properties>
                <properties key="linecolor">
                  <value tag="linecolor" value="cycle"/>
                </properties>
                <properties key="customlinecolor">
                  <value tag="customlinecolor" valueArray="1|3,'0','0','0'"/>
                </properties>
                <properties key="customlinecolor_vector_method">
                  <value tag="customlinecolor_vector_method" value="step"/>
                </properties>
                <properties key="customlinecolor_vector_start">
                  <value tag="customlinecolor_vector_start" value=""/>
                </properties>
                <properties key="customlinecolor_vector_stop">
                  <value tag="customlinecolor_vector_stop" value=""/>
                </properties>
                <properties key="customlinecolor_vector_step">
                  <value tag="customlinecolor_vector_step" value=""/>
                </properties>
                <properties key="customlinecolor_vector_numvalues">
                  <value tag="customlinecolor_vector_numvalues" value=""/>
                </properties>
                <properties key="customlinecolor_vector_function">
                  <value tag="customlinecolor_vector_function" value="none"/>
                </properties>
                <properties key="linewidth">
                  <value tag="linewidth" value="1"/>
                </properties>
                <properties key="linemarker">
                  <value tag="linemarker" value="none"/>
                </properties>
                <properties key="markerpos">
                  <value tag="markerpos" value="interp"/>
                </properties>
                <properties key="markers">
                  <value tag="markers" value="8"/>
                </properties>
                <properties key="linecount">
                  <value tag="linecount" value="1"/>
                </properties>
                <properties key="legend">
                  <value tag="legend" value="off"/>
                </properties>
                <properties key="legendmethod">
                  <value tag="legendmethod" value="automatic"/>
                </properties>
                <properties key="legends">
                  <value tag="legends" valueArray="1|1,'100 s'"/>
                </properties>
                <properties key="autolegends">
                  <value tag="autolegends" valueArray="1|1,'100 s'"/>
                </properties>
                <properties key="resolution">
                  <value tag="resolution" value="normal"/>
                </properties>
                <properties key="refine">
                  <value tag="refine" value="1"/>
                </properties>
                <properties key="smooth">
                  <value tag="smooth" value="internal"/>
                </properties>
                <properties key="recover">
                  <value tag="recover" value="off"/>
                </properties>
                <feature xsi:type="com.comsol.mph-v15:ResultFeatureList" model="/"/>
              </value>
            </features>
            <features key="lngr2">
              <value xsi:type="com.comsol.mph-v15:ResultFeature" tag="lngr2" activeFlag="false" entityName="cells" entityComments="" entityAuthor="" entityCreationTime="1498752934181" operationID="LineGraph" key="true[]constconstactiveoffdataparentparentdifferentialonevalmethodharmonicevalmethodactiveoffexprucinnerinputallinterplooplevellooplevelindiceslooplevelinputoldanalysistypenoneavailableoldouteranalysistypenoneavailableouterinputalloutersolnum1|outersolnumindicesoutertypenonerecoveroffrefine1resolutionnormalshowinterpoff|off|off|showloopleveloff|off|off|showlooplevelindicesoff|off|off|showlooplevelinputoff|off|off|smoothinternalsolnum1|2|3|4|5|6|7|8|9|a|b|c|d|e|f|g|solnumindicessolrepresentationsolutioninfosolvertypenonetunit1/mxdataexprxdatadifferentialoffxdataevalmethodharmonicxdataevalmethodactiveoffxdataexprxxdataunitmGEOMDIMsavepoint1geom1[1]ALLtrue[]datadset1noneinnerinputlastinterplooplevel1|2|3|4|5|6|7|8|9|a|b|c|d|e|f|g|looplevelindices1|looplevelinputlast|oldanalysistypeTimeoldouteranalysistypenoneavailableouterinputalloutersolnum1|outersolnumindicesoutertypenonepreserveaspectoffshowinterpoff|off|off|showloopleveloff|off|off|showlooplevelindicesoff|off|off|showlooplevelinputon|off|off|solnum1|2|3|4|5|6|7|8|9|a|b|c|d|e|f|g|solnumindices1|solrepresentationsolutioninfosolvertypesolnumt" status="edited">
                <selection entityName="Selection" entityComments="" entityAuthor="" entityCreationTime="1498752934193" selType="geomdim" geom="//@savePointData/@objects[key='savepoint1']/@value/@geom/@objects[key='geom1']/@value" allgeom="true" dim="1" hDim="1"/>
                <properties key="data">
                  <value tag="data" value="parent" referenceContainerList="//@result/@dataset" compositeIndex="0"/>
                </properties>
                <properties key="readytoplot">
                  <value tag="readytoplot" value="on"/>
                </properties>
                <properties key="solrepresentation">
                  <value tag="solrepresentation" value="solutioninfo"/>
                </properties>
                <properties key="oldanalysistype">
                  <value tag="oldanalysistype" value="noneavailable"/>
                </properties>
                <properties key="oldouteranalysistype">
                  <value tag="oldouteranalysistype" value="noneavailable"/>
                </properties>
                <properties key="outertype">
                  <value tag="outertype" value="none"/>
                </properties>
                <properties key="outerinput">
                  <value tag="outerinput" value="all"/>
                </properties>
                <properties key="outersolnum">
                  <value tag="outersolnum" valueArray="1|1,'1'"/>
                </properties>
                <properties key="outersolnumindices">
                  <value tag="outersolnumindices" valueArray="1|0"/>
                </properties>
                <properties key="outersolnumindices_vector_method">
                  <value tag="outersolnumindices_vector_method" value="step"/>
                </properties>
                <properties key="outersolnumindices_vector_start">
                  <value tag="outersolnumindices_vector_start" value=""/>
                </properties>
                <properties key="outersolnumindices_vector_stop">
                  <value tag="outersolnumindices_vector_stop" value=""/>
                </properties>
                <properties key="outersolnumindices_vector_step">
                  <value tag="outersolnumindices_vector_step" value=""/>
                </properties>
                <properties key="outersolnumindices_vector_numvalues">
                  <value tag="outersolnumindices_vector_numvalues" value=""/>
                </properties>
                <properties key="outersolnumindices_vector_function">
                  <value tag="outersolnumindices_vector_function" value="none"/>
                </properties>
                <properties key="solvertype">
                  <value tag="solvertype" value="none"/>
                </properties>
                <properties key="innerinput">
                  <value tag="innerinput" value="all"/>
                </properties>
                <properties key="solnum">
                  <value tag="solnum" valueArray="1|21,'1','2','3','4','5','6','7','8','9','10','11','12','13','14','15','16','17','18','19','20','21'"/>
                </properties>
                <properties key="solnumindices">
                  <value tag="solnumindices" valueArray="1|0"/>
                </properties>
                <properties key="solnumindices_vector_method">
                  <value tag="solnumindices_vector_method" value="step"/>
                </properties>
                <properties key="solnumindices_vector_start">
                  <value tag="solnumindices_vector_start" value=""/>
                </properties>
                <properties key="solnumindices_vector_stop">
                  <value tag="solnumindices_vector_stop" value=""/>
                </properties>
                <properties key="solnumindices_vector_step">
                  <value tag="solnumindices_vector_step" value=""/>
                </properties>
                <properties key="solnumindices_vector_numvalues">
                  <value tag="solnumindices_vector_numvalues" value=""/>
                </properties>
                <properties key="solnumindices_vector_function">
                  <value tag="solnumindices_vector_function" value="none"/>
                </properties>
                <properties key="t">
                  <value tag="t" value="" valueArray="1|0"/>
                </properties>
                <properties key="t_vector_method">
                  <value tag="t_vector_method" value="step"/>
                </properties>
                <properties key="t_vector_start">
                  <value tag="t_vector_start" value=""/>
                </properties>
                <properties key="t_vector_stop">
                  <value tag="t_vector_stop" value=""/>
                </properties>
                <properties key="t_vector_step">
                  <value tag="t_vector_step" value=""/>
                </properties>
                <properties key="t_vector_numvalues">
                  <value tag="t_vector_numvalues" value=""/>
                </properties>
                <properties key="t_vector_function">
                  <value tag="t_vector_function" value="none"/>
                </properties>
                <properties key="showlooplevelinput">
                  <value tag="showlooplevelinput" valueArray="1|3,'off','off','off'"/>
                </properties>
                <properties key="looplevelinput">
                  <value tag="looplevelinput" valueArray="1|0"/>
                </properties>
                <properties key="showlooplevel">
                  <value tag="showlooplevel" valueArray="1|3,'off','off','off'"/>
                </properties>
                <properties key="looplevel">
                  <value tag="looplevel" valueArray="0"/>
                </properties>
                <properties key="showlooplevelindices">
                  <value tag="showlooplevelindices" valueArray="1|3,'off','off','off'"/>
                </properties>
                <properties key="looplevelindices">
                  <value tag="looplevelindices" valueArray="0"/>
                </properties>
                <properties key="looplevelindices_vector_method">
                  <value tag="looplevelindices_vector_method" valueArray="1|0"/>
                </properties>
                <properties key="looplevelindices_vector_start">
                  <value tag="looplevelindices_vector_start" valueArray="1|0"/>
                </properties>
                <properties key="looplevelindices_vector_stop">
                  <value tag="looplevelindices_vector_stop" valueArray="1|0"/>
                </properties>
                <properties key="looplevelindices_vector_step">
                  <value tag="looplevelindices_vector_step" valueArray="1|0"/>
                </properties>
                <properties key="looplevelindices_vector_numvalues">
                  <value tag="looplevelindices_vector_numvalues" valueArray="1|0"/>
                </properties>
                <properties key="looplevelindices_vector_function">
                  <value tag="looplevelindices_vector_function" valueArray="1|0"/>
                </properties>
                <properties key="showinterp">
                  <value tag="showinterp" valueArray="1|3,'off','off','off'"/>
                </properties>
                <properties key="interp">
                  <value tag="interp" valueArray="0"/>
                </properties>
                <properties key="interp_vector_method">
                  <value tag="interp_vector_method" valueArray="1|0"/>
                </properties>
                <properties key="interp_vector_start">
                  <value tag="interp_vector_start" valueArray="1|0"/>
                </properties>
                <properties key="interp_vector_stop">
                  <value tag="interp_vector_stop" valueArray="1|0"/>
                </properties>
                <properties key="interp_vector_step">
                  <value tag="interp_vector_step" valueArray="1|0"/>
                </properties>
                <properties key="interp_vector_numvalues">
                  <value tag="interp_vector_numvalues" valueArray="1|0"/>
                </properties>
                <properties key="interp_vector_function">
                  <value tag="interp_vector_function" valueArray="1|0"/>
                </properties>
                <properties key="inputmode">
                  <value tag="inputmode" value="linefirst"/>
                </properties>
                <properties key="cutmode">
                  <value tag="cutmode" value="off"/>
                </properties>
                <properties key="cutline">
                  <value tag="cutline" value=""/>
                </properties>
                <properties key="previewpg">
                  <value tag="previewpg" value=""/>
                </properties>
                <properties key="previewview">
                  <value tag="previewview" value=""/>
                </properties>
                <properties key="previewwindow">
                  <value tag="previewwindow" value=""/>
                </properties>
                <properties key="updatetoolbar">
                  <value tag="updatetoolbar" value="on"/>
                </properties>
                <properties key="listen">
                  <value tag="listen" value="on"/>
                </properties>
                <properties key="linefirst">
                  <value tag="linefirst" valueArray="1|3,'0','0','0'"/>
                </properties>
                <properties key="linesecond">
                  <value tag="linesecond" valueArray="1|3,'0','0','0'"/>
                </properties>
                <properties key="lineisinit">
                  <value tag="lineisinit" value="off"/>
                </properties>
                <properties key="expr">
                  <value tag="expr" value="uc"/>
                </properties>
                <properties key="unit">
                  <value tag="unit" value="1/m"/>
                </properties>
                <properties key="descractive">
                  <value tag="descractive" value="off"/>
                </properties>
                <properties key="descr">
                  <value tag="descr" value="uc"/>
                </properties>
                <properties key="evalmethodactive">
                  <value tag="evalmethodactive" value="off"/>
                </properties>
                <properties key="evalmethod">
                  <value tag="evalmethod" value="harmonic"/>
                </properties>
                <properties key="differential">
                  <value tag="differential" value="on"/>
                </properties>
                <properties key="constactive">
                  <value tag="constactive" value="off"/>
                </properties>
                <properties key="const">
                  <value tag="const" valueArray="0"/>
                </properties>
                <properties key="titletype">
                  <value tag="titletype" value="auto"/>
                </properties>
                <properties key="typeintitle">
                  <value tag="typeintitle" value="on"/>
                </properties>
                <properties key="descriptionintitle">
                  <value tag="descriptionintitle" value="on"/>
                </properties>
                <properties key="expressionintitle">
                  <value tag="expressionintitle" value="off"/>
                </properties>
                <properties key="unitintitle">
                  <value tag="unitintitle" value="on"/>
                </properties>
                <properties key="prefixintitle">
                  <value tag="prefixintitle" value=""/>
                </properties>
                <properties key="suffixintitle">
                  <value tag="suffixintitle" value=""/>
                </properties>
                <properties key="title">
                  <value tag="title" value=""/>
                </properties>
                <properties key="xdata">
                  <value tag="xdata" value="expr"/>
                </properties>
                <properties key="xdataexpr">
                  <value tag="xdataexpr" value="x"/>
                </properties>
                <properties key="xdataunit">
                  <value tag="xdataunit" value="m"/>
                </properties>
                <properties key="xdatadescractive">
                  <value tag="xdatadescractive" value="off"/>
                </properties>
                <properties key="xdatadescr">
                  <value tag="xdatadescr" value="x-coordinate"/>
                </properties>
                <properties key="xdataevalmethodactive">
                  <value tag="xdataevalmethodactive" value="off"/>
                </properties>
                <properties key="xdataevalmethod">
                  <value tag="xdataevalmethod" value="harmonic"/>
                </properties>
                <properties key="xdatadifferential">
                  <value tag="xdatadifferential" value="off"/>
                </properties>
                <properties key="xmin">
                  <value tag="xmin" value="0"/>
                </properties>
                <properties key="xmax">
                  <value tag="xmax" value="200"/>
                </properties>
                <properties key="ymin">
                  <value tag="ymin" value="-0.3186474076080118"/>
                </properties>
                <properties key="ymax">
                  <value tag="ymax" value="0.11117784758881771"/>
                </properties>
                <properties key="linestyle">
                  <value tag="linestyle" value="solid"/>
                </properties>
                <properties key="showcolor">
                  <value tag="showcolor" value="on"/>
                </properties>
                <properties key="linecolor">
                  <value tag="linecolor" value="red"/>
                </properties>
                <properties key="customlinecolor">
                  <value tag="customlinecolor" valueArray="1|3,'1','0','0'"/>
                </properties>
                <properties key="customlinecolor_vector_method">
                  <value tag="customlinecolor_vector_method" value="step"/>
                </properties>
                <properties key="customlinecolor_vector_start">
                  <value tag="customlinecolor_vector_start" value=""/>
                </properties>
                <properties key="customlinecolor_vector_stop">
                  <value tag="customlinecolor_vector_stop" value=""/>
                </properties>
                <properties key="customlinecolor_vector_step">
                  <value tag="customlinecolor_vector_step" value=""/>
                </properties>
                <properties key="customlinecolor_vector_numvalues">
                  <value tag="customlinecolor_vector_numvalues" value=""/>
                </properties>
                <properties key="customlinecolor_vector_function">
                  <value tag="customlinecolor_vector_function" value="none"/>
                </properties>
                <properties key="linewidth">
                  <value tag="linewidth" value="1"/>
                </properties>
                <properties key="linemarker">
                  <value tag="linemarker" value="none"/>
                </properties>
                <properties key="markerpos">
                  <value tag="markerpos" value="interp"/>
                </properties>
                <properties key="markers">
                  <value tag="markers" value="8"/>
                </properties>
                <properties key="linecount">
                  <value tag="linecount" value="1"/>
                </properties>
                <properties key="legend">
                  <value tag="legend" value="off"/>
                </properties>
                <properties key="legendmethod">
                  <value tag="legendmethod" value="automatic"/>
                </properties>
                <properties key="legends">
                  <value tag="legends" valueArray="1|1,'300 s'"/>
                </properties>
                <properties key="autolegends">
                  <value tag="autolegends" valueArray="1|1,'300 s'"/>
                </properties>
                <properties key="resolution">
                  <value tag="resolution" value="normal"/>
                </properties>
                <properties key="refine">
                  <value tag="refine" value="1"/>
                </properties>
                <properties key="smooth">
                  <value tag="smooth" value="internal"/>
                </properties>
                <properties key="recover">
                  <value tag="recover" value="off"/>
                </properties>
                <feature xsi:type="com.comsol.mph-v15:ResultFeatureList" model="/"/>
              </value>
            </features>
            <features key="lngr3">
              <value xsi:type="com.comsol.mph-v15:ResultFeature" tag="lngr3" activeFlag="false" entityName="Line Graph 3" entityComments="" entityAuthor="" entityCreationTime="1498753053075" operationID="LineGraph" key="true[]constconstactiveoffdataparentparentdifferentialonevalmethodharmonicevalmethodactiveoffexpr(h1+h2)/10innerinputallinterplooplevellooplevelindiceslooplevelinputoldanalysistypenoneavailableoldouteranalysistypenoneavailableouterinputalloutersolnum1|outersolnumindicesoutertypenonerecoveroffrefine1resolutionnormalshowinterpoff|off|off|showloopleveloff|off|off|showlooplevelindicesoff|off|off|showlooplevelinputoff|off|off|smoothinternalsolnum1|2|3|4|5|6|7|8|9|a|b|c|d|e|f|g|solnumindicessolrepresentationsolutioninfosolvertypenonetunit1xdataexprxdatadifferentialoffxdataevalmethodharmonicxdataevalmethodactiveoffxdataexprxxdataunitmGEOMDIMsavepoint1geom1[1]ALLtrue[]datadset1noneinnerinputlastinterplooplevel1|2|3|4|5|6|7|8|9|a|b|c|d|e|f|g|looplevelindices1|looplevelinputlast|oldanalysistypeTimeoldouteranalysistypenoneavailableouterinputalloutersolnum1|outersolnumindicesoutertypenonepreserveaspectoffshowinterpoff|off|off|showloopleveloff|off|off|showlooplevelindicesoff|off|off|showlooplevelinputon|off|off|solnum1|2|3|4|5|6|7|8|9|a|b|c|d|e|f|g|solnumindices1|solrepresentationsolutioninfosolvertypesolnumt" status="edited">
                <selection entityName="Selection" entityComments="" entityAuthor="" entityCreationTime="1498753053082" selType="geomdim" geom="//@savePointData/@objects[key='savepoint1']/@value/@geom/@objects[key='geom1']/@value" allgeom="true" dim="1" hDim="1"/>
                <properties key="data">
                  <value tag="data" value="parent" referenceContainerList="//@result/@dataset" compositeIndex="0"/>
                </properties>
                <properties key="readytoplot">
                  <value tag="readytoplot" value="on"/>
                </properties>
                <properties key="solrepresentation">
                  <value tag="solrepresentation" value="solutioninfo"/>
                </properties>
                <properties key="oldanalysistype">
                  <value tag="oldanalysistype" value="noneavailable"/>
                </properties>
                <properties key="oldouteranalysistype">
                  <value tag="oldouteranalysistype" value="noneavailable"/>
                </properties>
                <properties key="outertype">
                  <value tag="outertype" value="none"/>
                </properties>
                <properties key="outerinput">
                  <value tag="outerinput" value="all"/>
                </properties>
                <properties key="outersolnum">
                  <value tag="outersolnum" valueArray="1|1,'1'"/>
                </properties>
                <properties key="outersolnumindices">
                  <value tag="outersolnumindices" valueArray="1|0"/>
                </properties>
                <properties key="outersolnumindices_vector_method">
                  <value tag="outersolnumindices_vector_method" value="step"/>
                </properties>
                <properties key="outersolnumindices_vector_start">
                  <value tag="outersolnumindices_vector_start" value=""/>
                </properties>
                <properties key="outersolnumindices_vector_stop">
                  <value tag="outersolnumindices_vector_stop" value=""/>
                </properties>
                <properties key="outersolnumindices_vector_step">
                  <value tag="outersolnumindices_vector_step" value=""/>
                </properties>
                <properties key="outersolnumindices_vector_numvalues">
                  <value tag="outersolnumindices_vector_numvalues" value=""/>
                </properties>
                <properties key="outersolnumindices_vector_function">
                  <value tag="outersolnumindices_vector_function" value="none"/>
                </properties>
                <properties key="solvertype">
                  <value tag="solvertype" value="none"/>
                </properties>
                <properties key="innerinput">
                  <value tag="innerinput" value="all"/>
                </properties>
                <properties key="solnum">
                  <value tag="solnum" valueArray="1|21,'1','2','3','4','5','6','7','8','9','10','11','12','13','14','15','16','17','18','19','20','21'"/>
                </properties>
                <properties key="solnumindices">
                  <value tag="solnumindices" valueArray="1|0"/>
                </properties>
                <properties key="solnumindices_vector_method">
                  <value tag="solnumindices_vector_method" value="step"/>
                </properties>
                <properties key="solnumindices_vector_start">
                  <value tag="solnumindices_vector_start" value=""/>
                </properties>
                <properties key="solnumindices_vector_stop">
                  <value tag="solnumindices_vector_stop" value=""/>
                </properties>
                <properties key="solnumindices_vector_step">
                  <value tag="solnumindices_vector_step" value=""/>
                </properties>
                <properties key="solnumindices_vector_numvalues">
                  <value tag="solnumindices_vector_numvalues" value=""/>
                </properties>
                <properties key="solnumindices_vector_function">
                  <value tag="solnumindices_vector_function" value="none"/>
                </properties>
                <properties key="t">
                  <value tag="t" value="" valueArray="1|0"/>
                </properties>
                <properties key="t_vector_method">
                  <value tag="t_vector_method" value="step"/>
                </properties>
                <properties key="t_vector_start">
                  <value tag="t_vector_start" value=""/>
                </properties>
                <properties key="t_vector_stop">
                  <value tag="t_vector_stop" value=""/>
                </properties>
                <properties key="t_vector_step">
                  <value tag="t_vector_step" value=""/>
                </properties>
                <properties key="t_vector_numvalues">
                  <value tag="t_vector_numvalues" value=""/>
                </properties>
                <properties key="t_vector_function">
                  <value tag="t_vector_function" value="none"/>
                </properties>
                <properties key="showlooplevelinput">
                  <value tag="showlooplevelinput" valueArray="1|3,'off','off','off'"/>
                </properties>
                <properties key="looplevelinput">
                  <value tag="looplevelinput" valueArray="1|0"/>
                </properties>
                <properties key="showlooplevel">
                  <value tag="showlooplevel" valueArray="1|3,'off','off','off'"/>
                </properties>
                <properties key="looplevel">
                  <value tag="looplevel" valueArray="0"/>
                </properties>
                <properties key="showlooplevelindices">
                  <value tag="showlooplevelindices" valueArray="1|3,'off','off','off'"/>
                </properties>
                <properties key="looplevelindices">
                  <value tag="looplevelindices" valueArray="0"/>
                </properties>
                <properties key="looplevelindices_vector_method">
                  <value tag="looplevelindices_vector_method" valueArray="1|0"/>
                </properties>
                <properties key="looplevelindices_vector_start">
                  <value tag="looplevelindices_vector_start" valueArray="1|0"/>
                </properties>
                <properties key="looplevelindices_vector_stop">
                  <value tag="looplevelindices_vector_stop" valueArray="1|0"/>
                </properties>
                <properties key="looplevelindices_vector_step">
                  <value tag="looplevelindices_vector_step" valueArray="1|0"/>
                </properties>
                <properties key="looplevelindices_vector_numvalues">
                  <value tag="looplevelindices_vector_numvalues" valueArray="1|0"/>
                </properties>
                <properties key="looplevelindices_vector_function">
                  <value tag="looplevelindices_vector_function" valueArray="1|0"/>
                </properties>
                <properties key="showinterp">
                  <value tag="showinterp" valueArray="1|3,'off','off','off'"/>
                </properties>
                <properties key="interp">
                  <value tag="interp" valueArray="0"/>
                </properties>
                <properties key="interp_vector_method">
                  <value tag="interp_vector_method" valueArray="1|0"/>
                </properties>
                <properties key="interp_vector_start">
                  <value tag="interp_vector_start" valueArray="1|0"/>
                </properties>
                <properties key="interp_vector_stop">
                  <value tag="interp_vector_stop" valueArray="1|0"/>
                </properties>
                <properties key="interp_vector_step">
                  <value tag="interp_vector_step" valueArray="1|0"/>
                </properties>
                <properties key="interp_vector_numvalues">
                  <value tag="interp_vector_numvalues" valueArray="1|0"/>
                </properties>
                <properties key="interp_vector_function">
                  <value tag="interp_vector_function" valueArray="1|0"/>
                </properties>
                <properties key="inputmode">
                  <value tag="inputmode" value="linefirst"/>
                </properties>
                <properties key="cutmode">
                  <value tag="cutmode" value="off"/>
                </properties>
                <properties key="cutline">
                  <value tag="cutline" value=""/>
                </properties>
                <properties key="previewpg">
                  <value tag="previewpg" value=""/>
                </properties>
                <properties key="previewview">
                  <value tag="previewview" value=""/>
                </properties>
                <properties key="previewwindow">
                  <value tag="previewwindow" value=""/>
                </properties>
                <properties key="updatetoolbar">
                  <value tag="updatetoolbar" value="on"/>
                </properties>
                <properties key="listen">
                  <value tag="listen" value="on"/>
                </properties>
                <properties key="linefirst">
                  <value tag="linefirst" valueArray="1|3,'0','0','0'"/>
                </properties>
                <properties key="linesecond">
                  <value tag="linesecond" valueArray="1|3,'0','0','0'"/>
                </properties>
                <properties key="lineisinit">
                  <value tag="lineisinit" value="off"/>
                </properties>
                <properties key="expr">
                  <value tag="expr" value="(h1+h2)/10"/>
                </properties>
                <properties key="unit">
                  <value tag="unit" value="1"/>
                </properties>
                <properties key="descractive">
                  <value tag="descractive" value="off"/>
                </properties>
                <properties key="descr">
                  <value tag="descr" value="(h1+h2)/10"/>
                </properties>
                <properties key="evalmethodactive">
                  <value tag="evalmethodactive" value="off"/>
                </properties>
                <properties key="evalmethod">
                  <value tag="evalmethod" value="harmonic"/>
                </properties>
                <properties key="differential">
                  <value tag="differential" value="on"/>
                </properties>
                <properties key="constactive">
                  <value tag="constactive" value="off"/>
                </properties>
                <properties key="const">
                  <value tag="const" valueArray="0"/>
                </properties>
                <properties key="titletype">
                  <value tag="titletype" value="auto"/>
                </properties>
                <properties key="typeintitle">
                  <value tag="typeintitle" value="on"/>
                </properties>
                <properties key="descriptionintitle">
                  <value tag="descriptionintitle" value="on"/>
                </properties>
                <properties key="expressionintitle">
                  <value tag="expressionintitle" value="off"/>
                </properties>
                <properties key="unitintitle">
                  <value tag="unitintitle" value="on"/>
                </properties>
                <properties key="prefixintitle">
                  <value tag="prefixintitle" value=""/>
                </properties>
                <properties key="suffixintitle">
                  <value tag="suffixintitle" value=""/>
                </properties>
                <properties key="title">
                  <value tag="title" value=""/>
                </properties>
                <properties key="xdata">
                  <value tag="xdata" value="expr"/>
                </properties>
                <properties key="xdataexpr">
                  <value tag="xdataexpr" value="x"/>
                </properties>
                <properties key="xdataunit">
                  <value tag="xdataunit" value="m"/>
                </properties>
                <properties key="xdatadescractive">
                  <value tag="xdatadescractive" value="off"/>
                </properties>
                <properties key="xdatadescr">
                  <value tag="xdatadescr" value="x-coordinate"/>
                </properties>
                <properties key="xdataevalmethodactive">
                  <value tag="xdataevalmethodactive" value="off"/>
                </properties>
                <properties key="xdataevalmethod">
                  <value tag="xdataevalmethod" value="harmonic"/>
                </properties>
                <properties key="xdatadifferential">
                  <value tag="xdatadifferential" value="off"/>
                </properties>
                <properties key="xmin">
                  <value tag="xmin" value="0"/>
                </properties>
                <properties key="xmax">
                  <value tag="xmax" value="200"/>
                </properties>
                <properties key="ymin">
                  <value tag="ymin" value="0.001000682013949369"/>
                </properties>
                <properties key="ymax">
                  <value tag="ymax" value="0.20714374787835138"/>
                </properties>
                <properties key="linestyle">
                  <value tag="linestyle" value="solid"/>
                </properties>
                <properties key="showcolor">
                  <value tag="showcolor" value="on"/>
                </properties>
                <properties key="linecolor">
                  <value tag="linecolor" value="black"/>
                </properties>
                <properties key="customlinecolor">
                  <value tag="customlinecolor" valueArray="1|3,'0','0','0'"/>
                </properties>
                <properties key="customlinecolor_vector_method">
                  <value tag="customlinecolor_vector_method" value="step"/>
                </properties>
                <properties key="customlinecolor_vector_start">
                  <value tag="customlinecolor_vector_start" value=""/>
                </properties>
                <properties key="customlinecolor_vector_stop">
                  <value tag="customlinecolor_vector_stop" value=""/>
                </properties>
                <properties key="customlinecolor_vector_step">
                  <value tag="customlinecolor_vector_step" value=""/>
                </properties>
                <properties key="customlinecolor_vector_numvalues">
                  <value tag="customlinecolor_vector_numvalues" value=""/>
                </properties>
                <properties key="customlinecolor_vector_function">
                  <value tag="customlinecolor_vector_function" value="none"/>
                </properties>
                <properties key="linewidth">
                  <value tag="linewidth" value="1"/>
                </properties>
                <properties key="linemarker">
                  <value tag="linemarker" value="none"/>
                </properties>
                <properties key="markerpos">
                  <value tag="markerpos" value="interp"/>
                </properties>
                <properties key="markers">
                  <value tag="markers" value="8"/>
                </properties>
                <properties key="linecount">
                  <value tag="linecount" value="1"/>
                </properties>
                <properties key="legend">
                  <value tag="legend" value="off"/>
                </properties>
                <properties key="legendmethod">
                  <value tag="legendmethod" value="automatic"/>
                </properties>
                <properties key="legends">
                  <value tag="legends" valueArray="1|1,'300 s'"/>
                </properties>
                <properties key="autolegends">
                  <value tag="autolegends" valueArray="1|1,'300 s'"/>
                </properties>
                <properties key="resolution">
                  <value tag="resolution" value="normal"/>
                </properties>
                <properties key="refine">
                  <value tag="refine" value="1"/>
                </properties>
                <properties key="smooth">
                  <value tag="smooth" value="internal"/>
                </properties>
                <properties key="recover">
                  <value tag="recover" value="off"/>
                </properties>
                <feature xsi:type="com.comsol.mph-v15:ResultFeatureList" model="/"/>
              </value>
            </features>
          </feature>
        </value>
      </features>
      <features key="pg7">
        <value xsi:type="com.comsol.mph-v15:ResultFeature" tag="pg7" entityName="All plots in one graph" entityComments="" entityAuthor="" entityCreationTime="1499974136227" operationID="PlotGroup1D" key="true[]datadset1noneinnerinputlastinterplooplevel1|2|3|4|5|6|7|8|9|a|b|c|d|e|f|g|h|i|j|k|l|looplevelindiceslooplevelinputlast|oldanalysistypeTimeoldouteranalysistypenoneavailableouterinputalloutersolnum1|outersolnumindicesoutertypenonepreserveaspectoffshowinterpoff|off|off|showloopleveloff|off|off|showlooplevelindicesoff|off|off|showlooplevelinputon|off|off|solnum1|2|3|4|5|6|7|8|9|a|b|c|d|e|f|g|h|i|j|k|l|solnumindicessolrepresentationsolutioninfosolvertypesolnumttrue[]constconstactiveoffdataparentparentdifferentialonevalmethodharmonicevalmethodactiveoffexprpinnerinputallinterplooplevellooplevelindiceslooplevelinputoldanalysistypenoneavailableoldouteranalysistypenoneavailableouterinputalloutersolnum1|outersolnumindicesoutertypenonerecoveroffrefine1resolutionnormalshowinterpoff|off|off|showloopleveloff|off|off|showlooplevelindicesoff|off|off|showlooplevelinputoff|off|off|smoothinternalsolnum1|2|3|4|5|6|7|8|9|a|b|c|d|e|f|g|h|i|j|k|l|solnumindicessolrepresentationsolutioninfosolvertypenonetunit1xdataexprxdatadifferentialoffxdataevalmethodharmonicxdataevalmethodactiveoffxdataexprxxdataunitmGEOMDIMsavepoint1geom1[1]ALLtrue[]datadset1noneinnerinputlastinterplooplevel1|2|3|4|5|6|7|8|9|a|b|c|d|e|f|g|h|i|j|k|l|looplevelindiceslooplevelinputlast|oldanalysistypeTimeoldouteranalysistypenoneavailableouterinputalloutersolnum1|outersolnumindicesoutertypenonepreserveaspectoffshowinterpoff|off|off|showloopleveloff|off|off|showlooplevelindicesoff|off|off|showlooplevelinputon|off|off|solnum1|2|3|4|5|6|7|8|9|a|b|c|d|e|f|g|h|i|j|k|l|solnumindicessolrepresentationsolutioninfosolvertypesolnumttrue[]constconstactiveoffdataparentparentdifferentialonevalmethodharmonicevalmethodactiveoffexpr(h1+h2)/30innerinputallinterplooplevellooplevelindiceslooplevelinputoldanalysistypenoneavailableoldouteranalysistypenoneavailableouterinputalloutersolnum1|outersolnumindicesoutertypenonerecoveroffrefine1resolutionnormalshowinterpoff|off|off|showloopleveloff|off|off|showlooplevelindicesoff|off|off|showlooplevelinputoff|off|off|smoothinternalsolnum1|2|3|4|5|6|7|8|9|a|b|c|d|e|f|g|h|i|j|k|l|solnumindicessolrepresentationsolutioninfosolvertypenonetunit1xdataexprxdatadifferentialoffxdataevalmethodharmonicxdataevalmethodactiveoffxdataexprxxdataunitmGEOMDIMsavepoint1geom1[1]ALLtrue[]datadset1noneinnerinputlastinterplooplevel1|2|3|4|5|6|7|8|9|a|b|c|d|e|f|g|h|i|j|k|l|looplevelindiceslooplevelinputlast|oldanalysistypeTimeoldouteranalysistypenoneavailableouterinputalloutersolnum1|outersolnumindicesoutertypenonepreserveaspectoffshowinterpoff|off|off|showloopleveloff|off|off|showlooplevelindicesoff|off|off|showlooplevelinputon|off|off|solnum1|2|3|4|5|6|7|8|9|a|b|c|d|e|f|g|h|i|j|k|l|solnumindicessolrepresentationsolutioninfosolvertypesolnumttrue[]constconstactiveoffdataparentparentdifferentialonevalmethodharmonicevalmethodactiveoffexprphi/30innerinputallinterplooplevellooplevelindiceslooplevelinputoldanalysistypenoneavailableoldouteranalysistypenoneavailableouterinputalloutersolnum1|outersolnumindicesoutertypenonerecoveroffrefine1resolutionnormalshowinterpoff|off|off|showloopleveloff|off|off|showlooplevelindicesoff|off|off|showlooplevelinputoff|off|off|smoothinternalsolnum1|2|3|4|5|6|7|8|9|a|b|c|d|e|f|g|h|i|j|k|l|solnumindicessolrepresentationsolutioninfosolvertypenonetunit1xdataexprxdatadifferentialoffxdataevalmethodharmonicxdataevalmethodactiveoffxdataexprxxdataunitmGEOMDIMsavepoint1geom1[1]ALLtrue[]datadset1noneinnerinputlastinterplooplevel1|2|3|4|5|6|7|8|9|a|b|c|d|e|f|g|h|i|j|k|l|looplevelindiceslooplevelinputlast|oldanalysistypeTimeoldouteranalysistypenoneavailableouterinputalloutersolnum1|outersolnumindicesoutertypenonepreserveaspectoffshowinterpoff|off|off|showloopleveloff|off|off|showlooplevelindicesoff|off|off|showlooplevelinputon|off|off|solnum1|2|3|4|5|6|7|8|9|a|b|c|d|e|f|g|h|i|j|k|l|solnumindicessolrepresentationsolutioninfosolvertypesolnumttrue[]constconstactiveoffdataparentparentdifferentialonevalmethodharmonicevalmethodactiveoffexpr(v0/10)/(1-phi)innerinputallinterplooplevellooplevelindiceslooplevelinputoldanalysistypenoneavailableoldouteranalysistypenoneavailableouterinputalloutersolnum1|outersolnumindicesoutertypenonerecoveroffrefine1resolutionnormalshowinterpoff|off|off|showloopleveloff|off|off|showlooplevelindicesoff|off|off|showlooplevelinputoff|off|off|smoothinternalsolnum1|2|3|4|5|6|7|8|9|a|b|c|d|e|f|g|h|i|j|k|l|solnumindicessolrepresentationsolutioninfosolvertypenonetunit1xdataexprxdatadifferentialoffxdataevalmethodharmonicxdataevalmethodactiveoffxdataexprxxdataunitmGEOMDIMsavepoint1geom1[1]ALLtrue[]datadset1noneinnerinputlastinterplooplevel1|2|3|4|5|6|7|8|9|a|b|c|d|e|f|g|h|i|j|k|l|looplevelindiceslooplevelinputlast|oldanalysistypeTimeoldouteranalysistypenoneavailableouterinputalloutersolnum1|outersolnumindicesoutertypenonepreserveaspectoffshowinterpoff|off|off|showloopleveloff|off|off|showlooplevelindicesoff|off|off|showlooplevelinputon|off|off|solnum1|2|3|4|5|6|7|8|9|a|b|c|d|e|f|g|h|i|j|k|l|solnumindicessolrepresentationsolutioninfosolvertypesolnumt" status="edited">
          <properties key="data">
            <value tag="data" value="none" reference="//@result/@dataset/@features[key='dset1']/@value" referenceContainerList="//@result/@dataset" compositeIndex="0"/>
          </properties>
          <properties key="readytoplot">
            <value tag="readytoplot" value="on"/>
          </properties>
          <properties key="solrepresentation">
            <value tag="solrepresentation" value="solutioninfo"/>
          </properties>
          <properties key="oldanalysistype">
            <value tag="oldanalysistype" value="Time"/>
          </properties>
          <properties key="oldouteranalysistype">
            <value tag="oldouteranalysistype" value="noneavailable"/>
          </properties>
          <properties key="outertype">
            <value tag="outertype" value="none"/>
          </properties>
          <properties key="outerinput">
            <value tag="outerinput" value="all"/>
          </properties>
          <properties key="outersolnum">
            <value tag="outersolnum" valueArray="1|1,'1'"/>
          </properties>
          <properties key="outersolnumindices">
            <value tag="outersolnumindices" valueArray="1|0"/>
          </properties>
          <properties key="outersolnumindices_vector_method">
            <value tag="outersolnumindices_vector_method" value="step"/>
          </properties>
          <properties key="outersolnumindices_vector_start">
            <value tag="outersolnumindices_vector_start" value=""/>
          </properties>
          <properties key="outersolnumindices_vector_stop">
            <value tag="outersolnumindices_vector_stop" value=""/>
          </properties>
          <properties key="outersolnumindices_vector_step">
            <value tag="outersolnumindices_vector_step" value=""/>
          </properties>
          <properties key="outersolnumindices_vector_numvalues">
            <value tag="outersolnumindices_vector_numvalues" value=""/>
          </properties>
          <properties key="outersolnumindices_vector_function">
            <value tag="outersolnumindices_vector_function" value="none"/>
          </properties>
          <properties key="solvertype">
            <value tag="solvertype" value="solnum"/>
          </properties>
          <properties key="innerinput">
            <value tag="innerinput" value="all"/>
          </properties>
          <properties key="solnum">
            <value tag="solnum" valueArray="1|21,'1','2','3','4','5','6','7','8','9','10','11','12','13','14','15','16','17','18','19','20','21'"/>
          </properties>
          <properties key="solnumindices">
            <value tag="solnumindices" value="" valueArray="1|0"/>
          </properties>
          <properties key="solnumindices_vector_method">
            <value tag="solnumindices_vector_method" value="step"/>
          </properties>
          <properties key="solnumindices_vector_start">
            <value tag="solnumindices_vector_start" value=""/>
          </properties>
          <properties key="solnumindices_vector_stop">
            <value tag="solnumindices_vector_stop" value=""/>
          </properties>
          <properties key="solnumindices_vector_step">
            <value tag="solnumindices_vector_step" value=""/>
          </properties>
          <properties key="solnumindices_vector_numvalues">
            <value tag="solnumindices_vector_numvalues" value=""/>
          </properties>
          <properties key="solnumindices_vector_function">
            <value tag="solnumindices_vector_function" value="none"/>
          </properties>
          <properties key="t">
            <value tag="t" value="" valueArray="1|0"/>
          </properties>
          <properties key="t_vector_method">
            <value tag="t_vector_method" value="step"/>
          </properties>
          <properties key="t_vector_start">
            <value tag="t_vector_start" value=""/>
          </properties>
          <properties key="t_vector_stop">
            <value tag="t_vector_stop" value=""/>
          </properties>
          <properties key="t_vector_step">
            <value tag="t_vector_step" value=""/>
          </properties>
          <properties key="t_vector_numvalues">
            <value tag="t_vector_numvalues" value=""/>
          </properties>
          <properties key="t_vector_function">
            <value tag="t_vector_function" value="none"/>
          </properties>
          <properties key="showlooplevelinput">
            <value tag="showlooplevelinput" valueArray="1|3,'on','off','off'"/>
          </properties>
          <properties key="looplevelinput">
            <value tag="looplevelinput" valueArray="1|1,'all'"/>
          </properties>
          <properties key="showlooplevel">
            <value tag="showlooplevel" valueArray="1|3,'off','off','off'"/>
          </properties>
          <properties key="looplevel">
            <value tag="looplevel" valueArray="1|21,'1','2','3','4','5','6','7','8','9','10','11','12','13','14','15','16','17','18','19','20','21'"/>
          </properties>
          <properties key="showlooplevelindices">
            <value tag="showlooplevelindices" valueArray="1|3,'off','off','off'"/>
          </properties>
          <properties key="looplevelindices">
            <value tag="looplevelindices" valueRows="1,''"/>
          </properties>
          <properties key="looplevelindices_vector_method">
            <value tag="looplevelindices_vector_method" valueArray="1|0"/>
          </properties>
          <properties key="looplevelindices_vector_start">
            <value tag="looplevelindices_vector_start" valueArray="1|0"/>
          </properties>
          <properties key="looplevelindices_vector_stop">
            <value tag="looplevelindices_vector_stop" valueArray="1|0"/>
          </properties>
          <properties key="looplevelindices_vector_step">
            <value tag="looplevelindices_vector_step" valueArray="1|0"/>
          </properties>
          <properties key="looplevelindices_vector_numvalues">
            <value tag="looplevelindices_vector_numvalues" valueArray="1|0"/>
          </properties>
          <properties key="looplevelindices_vector_function">
            <value tag="looplevelindices_vector_function" valueArray="1|0"/>
          </properties>
          <properties key="showinterp">
            <value tag="showinterp" valueArray="1|3,'off','off','off'"/>
          </properties>
          <properties key="interp">
            <value tag="interp" valueRows="1,''"/>
          </properties>
          <properties key="interp_vector_method">
            <value tag="interp_vector_method" valueArray="1|0"/>
          </properties>
          <properties key="interp_vector_start">
            <value tag="interp_vector_start" valueArray="1|0"/>
          </properties>
          <properties key="interp_vector_stop">
            <value tag="interp_vector_stop" valueArray="1|0"/>
          </properties>
          <properties key="interp_vector_step">
            <value tag="interp_vector_step" valueArray="1|0"/>
          </properties>
          <properties key="interp_vector_numvalues">
            <value tag="interp_vector_numvalues" valueArray="1|0"/>
          </properties>
          <properties key="interp_vector_function">
            <value tag="interp_vector_function" valueArray="1|0"/>
          </properties>
          <properties key="isnew">
            <value tag="isnew" value="off"/>
          </properties>
          <properties key="probetag">
            <value tag="probetag" value="none"/>
          </properties>
          <properties key="titletype">
            <value tag="titletype" value="auto"/>
          </properties>
          <properties key="datasetintitle">
            <value tag="datasetintitle" value="off"/>
          </properties>
          <properties key="phaseintitle">
            <value tag="phaseintitle" value="off"/>
          </properties>
          <properties key="typeintitle">
            <value tag="typeintitle" value="on"/>
          </properties>
          <properties key="descriptionintitle">
            <value tag="descriptionintitle" value="on"/>
          </properties>
          <properties key="expressionintitle">
            <value tag="expressionintitle" value="off"/>
          </properties>
          <properties key="unitintitle">
            <value tag="unitintitle" value="on"/>
          </properties>
          <properties key="prefixintitle">
            <value tag="prefixintitle" value=""/>
          </properties>
          <properties key="suffixintitle">
            <value tag="suffixintitle" value=""/>
          </properties>
          <properties key="title">
            <value tag="title" value="Line Graph: Dependent variable p (1) Line Graph: (h1+h2)/30 (1) Line Graph: phi/30 (1) Line Graph: (v0/10)/(1-phi) (1)"/>
          </properties>
          <properties key="xlabel">
            <value tag="xlabel" value="x-coordinate (m)"/>
          </properties>
          <properties key="xlabelactive">
            <value tag="xlabelactive" value="off"/>
          </properties>
          <properties key="ylabel">
            <value tag="ylabel" value=""/>
          </properties>
          <properties key="ylabelactive">
            <value tag="ylabelactive" value="off"/>
          </properties>
          <properties key="renderdatacached">
            <value tag="renderdatacached" value="off"/>
          </properties>
          <properties key="inputmode">
            <value tag="inputmode" value="none"/>
          </properties>
          <properties key="cutmode">
            <value tag="cutmode" value="none"/>
          </properties>
          <properties key="planedepth">
            <value tag="planedepth" value="0.5"/>
          </properties>
          <properties key="lastinputmode">
            <value tag="lastinputmode" value="none"/>
          </properties>
          <properties key="linefirst">
            <value tag="linefirst" valueArray="1|3,'0','0','0'"/>
          </properties>
          <properties key="linesecond">
            <value tag="linesecond" valueArray="1|3,'0','0','0'"/>
          </properties>
          <properties key="lineisinit">
            <value tag="lineisinit" value="off"/>
          </properties>
          <properties key="planefirst">
            <value tag="planefirst" valueArray="1|3,'0','0','0'"/>
          </properties>
          <properties key="planesecond">
            <value tag="planesecond" valueArray="1|3,'0','0','0'"/>
          </properties>
          <properties key="planeisinit">
            <value tag="planeisinit" value="off"/>
          </properties>
          <properties key="cutlineds">
            <value tag="cutlineds" value=""/>
          </properties>
          <properties key="cutlinedshash">
            <value tag="cutlinedshash" value="0"/>
          </properties>
          <properties key="cutplaneds">
            <value tag="cutplaneds" value=""/>
          </properties>
          <properties key="cutplanedshash">
            <value tag="cutplanedshash" value="0"/>
          </properties>
          <properties key="cutlinepg">
            <value tag="cutlinepg" value=""/>
          </properties>
          <properties key="cutlinepgds">
            <value tag="cutlinepgds" value=""/>
          </properties>
          <properties key="cutplanepg">
            <value tag="cutplanepg" value=""/>
          </properties>
          <properties key="cutplanepgds">
            <value tag="cutplanepgds" value=""/>
          </properties>
          <properties key="cutlineplot">
            <value tag="cutlineplot" value=""/>
          </properties>
          <properties key="cutplaneplot">
            <value tag="cutplaneplot" value=""/>
          </properties>
          <properties key="axislimits">
            <value tag="axislimits" value="off"/>
          </properties>
          <properties key="xmin">
            <value tag="xmin" value="-0.7000007629394531"/>
          </properties>
          <properties key="xmax">
            <value tag="xmax" value="70.69999694824219"/>
          </properties>
          <properties key="ymin">
            <value tag="ymin" value="-0.36615386605262756"/>
          </properties>
          <properties key="ymax">
            <value tag="ymax" value="0.10560721158981323"/>
          </properties>
          <properties key="preserveaspect">
            <value tag="preserveaspect" value="off"/>
          </properties>
          <properties key="xlog">
            <value tag="xlog" value="off"/>
          </properties>
          <properties key="ylog">
            <value tag="ylog" value="off"/>
          </properties>
          <properties key="manualgrid">
            <value tag="manualgrid" value="off"/>
          </properties>
          <properties key="xspacing">
            <value tag="xspacing" value="1"/>
          </properties>
          <properties key="yspacing">
            <value tag="yspacing" value="1"/>
          </properties>
          <properties key="xextra">
            <value tag="xextra" valueArray="1|0"/>
          </properties>
          <properties key="xextra_vector_method">
            <value tag="xextra_vector_method" value="step"/>
          </properties>
          <properties key="xextra_vector_start">
            <value tag="xextra_vector_start" value=""/>
          </properties>
          <properties key="xextra_vector_stop">
            <value tag="xextra_vector_stop" value=""/>
          </properties>
          <properties key="xextra_vector_step">
            <value tag="xextra_vector_step" value=""/>
          </properties>
          <properties key="xextra_vector_numvalues">
            <value tag="xextra_vector_numvalues" value=""/>
          </properties>
          <properties key="xextra_vector_function">
            <value tag="xextra_vector_function" value="none"/>
          </properties>
          <properties key="yextra">
            <value tag="yextra" valueArray="1|0"/>
          </properties>
          <properties key="yextra_vector_method">
            <value tag="yextra_vector_method" value="step"/>
          </properties>
[truncated: 1,993,174 more chars]
