# Supplementary material for: A multiphase theory for spreading microbial swarms and films
Source: eLife. 2019 Apr 30;8:e42697. doi: 10.7554/eLife.42697 (PMC6491038; doi:10.7554/eLife.42697)
Supplement: Source code 1. [file elife-42697-code1.mph › savepoint1/savepoint.xml]

<?xml version="1.0" encoding="UTF-8"?>
<savepoint tag="savepoint1" active="true" version="3" geommanagerpath="/savepoint1/geommanager1.mphbin" basesystem="SI">
  <param name="hp" value="h10/2"/>
  <param name="beta1" value="2/9"/>
  <param name="beta2" value="0.10"/>
  <param name="h1s" value="hp"/>
  <param name="a" value="0.5E-6"/>
  <param name="L" value="150"/>
  <param name="mu" value="1E-3"/>
  <param name="hmax" value="0.5E-6"/>
  <param name="h10" value="0.025"/>
  <param name="t" value="0.0"/>
  <param name="gamma" value="1E-2"/>
  <param name="h1lim" value="1"/>
  <param name="phi0" value="0.5"/>
  <modelnode tag="comp1" active="true" scope="root.comp1" name="Component 1" usemodelconverter="false" basesystem="SI"/>
  <frame tag="material1" active="true" coords="3,'x','y','z'" identifier="material" varnamesuffix="" geom="geom1"/>
  <geom tag="geom1" active="true" binarypath="/geom1.mphbin" sdim="1" axisymmetric="false" parentmodel="comp1" scope="root.comp1" geomid="1552431210388658388" realgeomid="1552431214683625684" ismain="true" isdeformed="false" xmeshindex="1" geomframe="material1" meshframe="material1" materialframe="material1" spatialframe="material1" entities="2,1" entitiesmesh="2,1" lengthunit="m" angularunit="deg" unitscale="1.0" definedbymesh="false" repairtol="1.0E-6" gscale="150.0" geomadj="adj#{{{{},{2},{1}},{{},{1},{1}},null,null},{{{1,2},{1,2}},{{1},{}},null,null},{null,null,null,null},{null,null,null,null}}#orientation#{{{{},{1},{1}},{{},{1},{-1}},null,null},{{{-1,1},{1,-1}},{{1},{}},null,null},{null,null,null,null},{null,null,null,null}}#ndom#{2,1}" edgeanglesref="savepoint1/geom1" inverseassocmaps="{0,1,2},{0,1}"/>
  <mesh tag="mesh1" active="true" binarypath="/mesh1.mphbin" geom="geom1"/>
  <physics tag="g" active="true" geom="geom1" descr="General_form_PDE">
    <postinfo>
      <scalar edim="0" default="2,'root.comp1.p', "/>
      <scalar edim="1" default="2,'root.comp1.p', "/>
      <vector edim="1" default="root.comp1.[px,0,0]"/>
      <vector edim="2" default="root.comp1.[pTx,0,0]"/>
      <vector edim="3" default="root.comp1.[pTx,0,0]"/>
      <pdofnames edim="2" names="0"/>
      <pdofnames edim="3" names="0"/>
    </postinfo>
  </physics>
  <vardata name="root">
    <scalar name="root.freq" description="Frequency" plot="false" summation="false" unit="Hz" edims="-1"/>
    <scalar name="root.isRHS" description="" plot="false" summation="false" edims="-1"/>
    <scalar name="root.segiter" description="" plot="false" summation="false" unit="1" edims="-1"/>
    <scalar name="root.comp1.isScalingSystemDomain" description="Is_scaling_system_domain" plot="false" summation="false" unit="1" edims="1"/>
    <scalar name="root.comp1.isPML" description="Is_PML" plot="false" summation="false" unit="1" edims="1"/>
    <group name="Built_in" description="Built_in" sort="1">
      <group name="Physical_constants" description="Physical_constants">
        <scalar name="root.g_const" description="Acceleration_of_gravity" plot="true" summation="false" unit="m/s^2" edims="-1"/>
        <scalar name="root.N_A_const" description="Avogadro_constant" plot="true" summation="false" unit="1/mol" edims="-1"/>
        <scalar name="root.k_B_const" description="Boltzmann_constant" plot="true" summation="false" unit="J/K" edims="-1"/>
        <scalar name="root.Z0_const" description="Characteristic_impedance_of_vacuum" plot="true" summation="false" unit="&#x3a9;" edims="-1"/>
        <scalar name="root.me_const" description="Electron_mass" plot="true" summation="false" unit="kg" edims="-1"/>
        <scalar name="root.e_const" description="Elementary_charge" plot="true" summation="false" unit="C" edims="-1"/>
        <scalar name="root.F_const" description="Faraday_constant" plot="true" summation="false" unit="C/mol" edims="-1"/>
        <scalar name="root.alpha_const" description="Fine_structure_constant" plot="true" summation="false" edims="-1"/>
        <scalar name="root.G_const" description="Gravitational_constant" plot="true" summation="false" unit="m^3/(kg*s^2)" edims="-1"/>
        <scalar name="root.hbar_const" description="Reduced_Planck's_constant" plot="true" summation="false" unit="J*s/rad" edims="-1"/>
        <scalar name="root.V_m_const" description="Molar_volume_of_ideal_gas" plot="true" summation="false" unit="m^3/mol" edims="-1"/>
        <scalar name="root.mn_const" description="Neutron_mass" plot="true" summation="false" unit="kg" edims="-1"/>
        <scalar name="root.epsilon0_const" description="Permittivity_of_vacuum" plot="true" summation="false" unit="F/m" edims="-1"/>
        <scalar name="root.mu0_const" description="Permeability_of_vacuum" plot="true" summation="false" unit="H/m" edims="-1"/>
        <scalar name="root.h_const" description="Planck's_constant" plot="true" summation="false" unit="J*s" edims="-1"/>
        <scalar name="root.mp_const" description="Proton_mass" plot="true" summation="false" unit="kg" edims="-1"/>
        <scalar name="root.c_const" description="Speed_of_light_in_vacuum" plot="true" summation="false" unit="m/s" edims="-1"/>
        <scalar name="root.sigma_const" description="Stefan-Boltzmann_constant" plot="true" summation="false" unit="kg/(s^3*K^4)" edims="-1"/>
        <scalar name="root.R_const" description="Universal_gas_constant" plot="true" summation="false" unit="J/(mol*K)" edims="-1"/>
        <scalar name="root.b_const" description="Wien_displacement_law_constant" plot="true" summation="false" unit="m*K" edims="-1"/>
      </group>
    </group>
    <group name="Global_definitions" description="Global_definitions">
      <scalar name="root.numberofdofs" description="Number_of_degrees_of_freedom" plot="true" summation="false" unit="1" edims="-1"/>
      <group name="Parameters" description="Parameters">
        <scalar name="root.hmax" description="#max swarm thickness" plot="true" summation="false" edims="-1"/>
        <scalar name="root.phi0" description="#equilibirium conc of cells" plot="true" summation="false" edims="-1"/>
        <scalar name="root.gamma" description="#surface tension of swarm fluid (N/m)" plot="true" summation="false" edims="-1"/>
        <scalar name="root.mu" description="#viscosity of swarm fluid (Pa.s)" plot="true" summation="false" edims="-1"/>
        <scalar name="root.a" description="#size of bacteria" plot="true" summation="false" edims="-1"/>
        <scalar name="root.beta1" description="#2a^2/h*^2" plot="true" summation="false" edims="-1"/>
        <scalar name="root.beta2" description="#ratio of water uptake to g0*hmax" plot="true" summation="false" edims="-1"/>
        <scalar name="root.h10" description="#threshold for bacterial growth" plot="true" summation="false" edims="-1"/>
        <scalar name="root.h1lim" description="#limiting thickness of biomass" plot="true" summation="false" edims="-1"/>
        <scalar name="root.h1s" description="#stable fixed point" plot="true" summation="false" edims="-1"/>
        <scalar name="root.hp" description="#" plot="true" summation="false" edims="-1"/>
        <scalar name="root.L" description="#geometry width" plot="true" summation="false" edims="-1"/>
        <scalar name="root.t" description="#Time" plot="true" summation="false" unit="s" edims="-1"/>
      </group>
    </group>
    <group name="Geometry" description="Geometry">
      <scalar name="root.dom" description="Entity_index" plot="true" summation="false" edims="0,1"/>
      <tensor name="root.comp1.geometry.[nx,0,0]" description="Normal" plot="true" summation="false" basename="root.comp1.geometry.n" size="3,1" symmetric="false" axisymmetric="false" edims="0">
        <scalar name="root.nx" description="Normal@,_x_component#x"/>
        <scalar name="0" description="Normal@,_x_component#y"/>
        <scalar name="0" description="Normal@,_x_component#z"/>
      </tensor>
      <tensor name="root.comp1.geometry.[unx,0,0]" description="Normal_up" plot="false" summation="false" basename="root.comp1.geometry.un" size="3,1" symmetric="false" axisymmetric="false" edims="0">
        <scalar name="root.unx" description="Normal_up@,_x_component#x"/>
        <scalar name="0" description="Normal_up@,_x_component#y"/>
        <scalar name="0" description="Normal_up@,_x_component#z"/>
      </tensor>
      <tensor name="root.comp1.geometry.[dnx,0,0]" description="Normal_down" plot="false" summation="false" basename="root.comp1.geometry.dn" size="3,1" symmetric="false" axisymmetric="false" edims="0">
        <scalar name="root.dnx" description="Normal_down@,_x_component#x"/>
        <scalar name="0" description="Normal_down@,_x_component#y"/>
        <scalar name="0" description="Normal_down@,_x_component#z"/>
      </tensor>
      <group name="root.[x,y,z]" description="Coordinate">
        <scalar name="root.x" description="Coordinate_x#x" plot="true" summation="false" unit="m" edims="0,1"/>
        <scalar name="root.y" description="Coordinate_x#y" plot="false" summation="false" unit="m" edims="0,1"/>
        <scalar name="root.z" description="Coordinate_x#z" plot="false" summation="false" unit="m" edims="0,1"/>
      </group>
    </group>
    <group name="Mesh" description="Mesh">
      <scalar name="root.h" description="Element_size" plot="true" summation="false" unit="m" edims="0,1"/>
      <scalar name="root.qual" description="Element_quality" plot="true" summation="false" edims="0,1"/>
      <scalar name="root.dvol" description="Element_volume_scale_factor" plot="true" summation="false" edims="0,1"/>
      <scalar name="root.emetric2" description="Inner_product_of_covariant_element_metric_tensor" plot="false" summation="false" unit="1/m^4" edims="0,1"/>
      <scalar name="root.tremetric" description="Trace_of_covariant_element_metric_tensor" plot="false" summation="false" unit="1/m^2" edims="0,1"/>
      <scalar name="root.meshvol" description="Element_volume" plot="true" summation="false" edims="0,1"/>
    </group>
    <group name="g" description="#General Form PDE">
      <scalar name="root.comp1.u_fld_act" description="" plot="false" summation="false" edims="0,1"/>
      <scalar name="root.comp1.uflux.p" description="Boundary_flux_up_direction" plot="true" summation="false" unit="m^-2*m" edims="0"/>
      <scalar name="root.comp1.dflux.p" description="Boundary_flux_down_direction" plot="true" summation="false" unit="m^-2*m" edims="0"/>
      <scalar name="root.comp1.p" description="[PDE]Dependent_variable_X#p" plot="true" summation="false" unit="1" edims="1"/>
      <scalar name="root.comp1.p_fld_act" description="[PDE]Dependent_variable_X#p" plot="false" summation="false" edims="0,1"/>
      <scalar name="root.comp1.pt" description="[PDE]Dependent_variable_X#p@,_first_time_derivative" plot="true" summation="false" unit="1/s" edims="1"/>
      <scalar name="root.comp1.ptt" description="[PDE]Dependent_variable_X#p@,_second_time_derivative" plot="true" summation="false" unit="1/s^2" edims="1"/>
      <scalar name="root.comp1.uflux.h1" description="Boundary_flux_up_direction" plot="true" summation="false" unit="m^-2*m" edims="0"/>
      <scalar name="root.comp1.dflux.h1" description="Boundary_flux_down_direction" plot="true" summation="false" unit="m^-2*m" edims="0"/>
      <scalar name="root.comp1.h1" description="[PDE]Dependent_variable_X#h1" plot="true" summation="false" unit="1" edims="1"/>
      <scalar name="root.comp1.h1_fld_act" description="[PDE]Dependent_variable_X#h1" plot="false" summation="false" edims="0,1"/>
      <scalar name="root.comp1.h1t" description="[PDE]Dependent_variable_X#h1@,_first_time_derivative" plot="true" summation="false" unit="1/s" edims="1"/>
      <scalar name="root.comp1.h1tt" description="[PDE]Dependent_variable_X#h1@,_second_time_derivative" plot="true" summation="false" unit="1/s^2" edims="1"/>
      <scalar name="root.comp1.uflux.h2" description="Boundary_flux_up_direction" plot="true" summation="false" unit="m^-2*m" edims="0"/>
      <scalar name="root.comp1.dflux.h2" description="Boundary_flux_down_direction" plot="true" summation="false" unit="m^-2*m" edims="0"/>
      <scalar name="root.comp1.h2" description="[PDE]Dependent_variable_X#h2" plot="true" summation="false" unit="1" edims="1"/>
      <scalar name="root.comp1.h2_fld_act" description="[PDE]Dependent_variable_X#h2" plot="false" summation="false" edims="0,1"/>
      <scalar name="root.comp1.h2t" description="[PDE]Dependent_variable_X#h2@,_first_time_derivative" plot="true" summation="false" unit="1/s" edims="1"/>
      <scalar name="root.comp1.h2tt" description="[PDE]Dependent_variable_X#h2@,_second_time_derivative" plot="true" summation="false" unit="1/s^2" edims="1"/>
      <scalar name="root.comp1.g.omega" description="Angular_frequency" plot="false" summation="false" unit="rad/s" edims="-1"/>
      <scalar name="root.comp1.domflux.px" description="Domain_flux_x#x" plot="false" summation="false" unit="1/m" edims="1"/>
      <scalar name="root.comp1.domflux.h1x" description="Domain_flux_x#x" plot="false" summation="false" unit="1/m" edims="1"/>
      <scalar name="root.comp1.domflux.h2x" description="Domain_flux_x#x" plot="false" summation="false" unit="1/m" edims="1"/>
      <scalar name="root.comp1.g.g_p" description="Boundary_flux_source" plot="true" summation="false" unit="1/m" edims="0"/>
      <scalar name="root.comp1.g.g_h1" description="Boundary_flux_source" plot="true" summation="false" unit="1/m" edims="0"/>
      <scalar name="root.comp1.g.g_h2" description="Boundary_flux_source" plot="true" summation="false" unit="1/m" edims="0"/>
      <tensor name="root.comp1.[pTx,0,0]" description="Tangential_gradient_of_X#p" plot="true" summation="false" basename="root.comp1.gradTp" size="3,1" symmetric="false" axisymmetric="false" unit="1/m" edims="0">
        <scalar name="root.comp1.pTx" description="Tangential_gradient_of_X_Y_component#p#x"/>
        <scalar name="0" description="Tangential_gradient_of_X_Y_component#p#y"/>
        <scalar name="0" description="Tangential_gradient_of_X_Y_component#p#z"/>
      </tensor>
      <tensor name="root.comp1.[pTxx,0,0]" description="Tangential_gradient_of_X#pTx" plot="false" summation="false" basename="root.comp1.gradTpTx" size="3,1" symmetric="false" axisymmetric="false" unit="1/m^2" edims="0">
        <scalar name="root.comp1.pTxx" description="Tangential_gradient_of_X_Y_component#pTx#x"/>
        <scalar name="0" description="Tangential_gradient_of_X_Y_component#pTx#y"/>
        <scalar name="0" description="Tangential_gradient_of_X_Y_component#pTx#z"/>
      </tensor>
      <tensor name="root.comp1.[pTxt,0,0]" description="Tangential_gradient_of_X#p@,_first_time_derivative" plot="true" summation="false" basename="root.comp1.gradTpt" size="3,1" symmetric="false" axisymmetric="false" unit="1/(m*s)" edims="0">
        <scalar name="root.comp1.pTxt" description="Tangential_gradient_of_X#p@,_first_time_derivative@,_x_component#x"/>
        <scalar name="0" description="Tangential_gradient_of_X#p@,_first_time_derivative@,_x_component#y"/>
        <scalar name="0" description="Tangential_gradient_of_X#p@,_first_time_derivative@,_x_component#z"/>
      </tensor>
      <tensor name="root.comp1.[pTxtt,0,0]" description="Tangential_gradient_of_X#p@,_second_time_derivative" plot="true" summation="false" basename="root.comp1.gradTptt" size="3,1" symmetric="false" axisymmetric="false" unit="1/(m*s^2)" edims="0">
        <scalar name="root.comp1.pTxtt" description="Tangential_gradient_of_X#p@,_second_time_derivative@,_x_component#x"/>
        <scalar name="0" description="Tangential_gradient_of_X#p@,_second_time_derivative@,_x_component#y"/>
        <scalar name="0" description="Tangential_gradient_of_X#p@,_second_time_derivative@,_x_component#z"/>
      </tensor>
      <tensor name="root.comp1.[px,0,0]" description="Gradient_of_X#p" plot="true" summation="false" basename="root.comp1.gradp" size="3,1" symmetric="false" axisymmetric="false" unit="1/m" edims="1">
        <scalar name="root.comp1.px" description="Gradient_of_X_Y_component#p#x"/>
        <scalar name="0" description="Gradient_of_X_Y_component#p#y"/>
        <scalar name="0" description="Gradient_of_X_Y_component#p#z"/>
      </tensor>
      <tensor name="root.comp1.[pxx,0,0]" description="Gradient_of_X#px" plot="false" summation="false" basename="root.comp1.gradpx" size="3,1" symmetric="false" axisymmetric="false" unit="1/m^2" edims="1">
        <scalar name="root.comp1.pxx" description="Gradient_of_X_Y_component#px#x"/>
        <scalar name="0" description="Gradient_of_X_Y_component#px#y"/>
        <scalar name="0" description="Gradient_of_X_Y_component#px#z"/>
      </tensor>
      <tensor name="root.comp1.[pxt,0,0]" description="Gradient_of_X#p@,_first_time_derivative" plot="true" summation="false" basename="root.comp1.gradpt" size="3,1" symmetric="false" axisymmetric="false" unit="1/(m*s)" edims="1">
        <scalar name="root.comp1.pxt" description="Gradient_of_X#p@,_first_time_derivative@,_x_component#x"/>
        <scalar name="0" description="Gradient_of_X#p@,_first_time_derivative@,_x_component#y"/>
        <scalar name="0" description="Gradient_of_X#p@,_first_time_derivative@,_x_component#z"/>
      </tensor>
      <tensor name="root.comp1.[pxtt,0,0]" description="Gradient_of_X#p@,_second_time_derivative" plot="true" summation="false" basename="root.comp1.gradptt" size="3,1" symmetric="false" axisymmetric="false" unit="1/(m*s^2)" edims="1">
        <scalar name="root.comp1.pxtt" description="Gradient_of_X#p@,_second_time_derivative@,_x_component#x"/>
        <scalar name="0" description="Gradient_of_X#p@,_second_time_derivative@,_x_component#y"/>
        <scalar name="0" description="Gradient_of_X#p@,_second_time_derivative@,_x_component#z"/>
      </tensor>
      <tensor name="root.comp1.[h1Tx,0,0]" description="Tangential_gradient_of_X#h1" plot="true" summation="false" basename="root.comp1.gradTh1" size="3,1" symmetric="false" axisymmetric="false" unit="1/m" edims="0">
        <scalar name="root.comp1.h1Tx" description="Tangential_gradient_of_X_Y_component#h1#x"/>
        <scalar name="0" description="Tangential_gradient_of_X_Y_component#h1#y"/>
        <scalar name="0" description="Tangential_gradient_of_X_Y_component#h1#z"/>
      </tensor>
      <tensor name="root.comp1.[h1Txx,0,0]" description="Tangential_gradient_of_X#h1Tx" plot="false" summation="false" basename="root.comp1.gradTh1Tx" size="3,1" symmetric="false" axisymmetric="false" unit="1/m^2" edims="0">
        <scalar name="root.comp1.h1Txx" description="Tangential_gradient_of_X_Y_component#h1Tx#x"/>
        <scalar name="0" description="Tangential_gradient_of_X_Y_component#h1Tx#y"/>
        <scalar name="0" description="Tangential_gradient_of_X_Y_component#h1Tx#z"/>
      </tensor>
      <tensor name="root.comp1.[h1Txt,0,0]" description="Tangential_gradient_of_X#h1@,_first_time_derivative" plot="true" summation="false" basename="root.comp1.gradTh1t" size="3,1" symmetric="false" axisymmetric="false" unit="1/(m*s)" edims="0">
        <scalar name="root.comp1.h1Txt" description="Tangential_gradient_of_X#h1@,_first_time_derivative@,_x_component#x"/>
        <scalar name="0" description="Tangential_gradient_of_X#h1@,_first_time_derivative@,_x_component#y"/>
        <scalar name="0" description="Tangential_gradient_of_X#h1@,_first_time_derivative@,_x_component#z"/>
      </tensor>
      <tensor name="root.comp1.[h1Txtt,0,0]" description="Tangential_gradient_of_X#h1@,_second_time_derivative" plot="true" summation="false" basename="root.comp1.gradTh1tt" size="3,1" symmetric="false" axisymmetric="false" unit="1/(m*s^2)" edims="0">
        <scalar name="root.comp1.h1Txtt" description="Tangential_gradient_of_X#h1@,_second_time_derivative@,_x_component#x"/>
        <scalar name="0" description="Tangential_gradient_of_X#h1@,_second_time_derivative@,_x_component#y"/>
        <scalar name="0" description="Tangential_gradient_of_X#h1@,_second_time_derivative@,_x_component#z"/>
      </tensor>
      <tensor name="root.comp1.[h1x,0,0]" description="Gradient_of_X#h1" plot="true" summation="false" basename="root.comp1.gradh1" size="3,1" symmetric="false" axisymmetric="false" unit="1/m" edims="1">
        <scalar name="root.comp1.h1x" description="Gradient_of_X_Y_component#h1#x"/>
        <scalar name="0" description="Gradient_of_X_Y_component#h1#y"/>
        <scalar name="0" description="Gradient_of_X_Y_component#h1#z"/>
      </tensor>
      <tensor name="root.comp1.[h1xx,0,0]" description="Gradient_of_X#h1x" plot="false" summation="false" basename="root.comp1.gradh1x" size="3,1" symmetric="false" axisymmetric="false" unit="1/m^2" edims="1">
        <scalar name="root.comp1.h1xx" description="Gradient_of_X_Y_component#h1x#x"/>
        <scalar name="0" description="Gradient_of_X_Y_component#h1x#y"/>
        <scalar name="0" description="Gradient_of_X_Y_component#h1x#z"/>
      </tensor>
      <tensor name="root.comp1.[h1xt,0,0]" description="Gradient_of_X#h1@,_first_time_derivative" plot="true" summation="false" basename="root.comp1.gradh1t" size="3,1" symmetric="false" axisymmetric="false" unit="1/(m*s)" edims="1">
        <scalar name="root.comp1.h1xt" description="Gradient_of_X#h1@,_first_time_derivative@,_x_component#x"/>
        <scalar name="0" description="Gradient_of_X#h1@,_first_time_derivative@,_x_component#y"/>
        <scalar name="0" description="Gradient_of_X#h1@,_first_time_derivative@,_x_component#z"/>
      </tensor>
      <tensor name="root.comp1.[h1xtt,0,0]" description="Gradient_of_X#h1@,_second_time_derivative" plot="true" summation="false" basename="root.comp1.gradh1tt" size="3,1" symmetric="false" axisymmetric="false" unit="1/(m*s^2)" edims="1">
        <scalar name="root.comp1.h1xtt" description="Gradient_of_X#h1@,_second_time_derivative@,_x_component#x"/>
        <scalar name="0" description="Gradient_of_X#h1@,_second_time_derivative@,_x_component#y"/>
        <scalar name="0" description="Gradient_of_X#h1@,_second_time_derivative@,_x_component#z"/>
      </tensor>
      <tensor name="root.comp1.[h2Tx,0,0]" description="Tangential_gradient_of_X#h2" plot="true" summation="false" basename="root.comp1.gradTh2" size="3,1" symmetric="false" axisymmetric="false" unit="1/m" edims="0">
        <scalar name="root.comp1.h2Tx" description="Tangential_gradient_of_X_Y_component#h2#x"/>
        <scalar name="0" description="Tangential_gradient_of_X_Y_component#h2#y"/>
        <scalar name="0" description="Tangential_gradient_of_X_Y_component#h2#z"/>
      </tensor>
      <tensor name="root.comp1.[h2Txx,0,0]" description="Tangential_gradient_of_X#h2Tx" plot="false" summation="false" basename="root.comp1.gradTh2Tx" size="3,1" symmetric="false" axisymmetric="false" unit="1/m^2" edims="0">
        <scalar name="root.comp1.h2Txx" description="Tangential_gradient_of_X_Y_component#h2Tx#x"/>
        <scalar name="0" description="Tangential_gradient_of_X_Y_component#h2Tx#y"/>
        <scalar name="0" description="Tangential_gradient_of_X_Y_component#h2Tx#z"/>
      </tensor>
      <tensor name="root.comp1.[h2Txt,0,0]" description="Tangential_gradient_of_X#h2@,_first_time_derivative" plot="true" summation="false" basename="root.comp1.gradTh2t" size="3,1" symmetric="false" axisymmetric="false" unit="1/(m*s)" edims="0">
        <scalar name="root.comp1.h2Txt" description="Tangential_gradient_of_X#h2@,_first_time_derivative@,_x_component#x"/>
        <scalar name="0" description="Tangential_gradient_of_X#h2@,_first_time_derivative@,_x_component#y"/>
        <scalar name="0" description="Tangential_gradient_of_X#h2@,_first_time_derivative@,_x_component#z"/>
      </tensor>
      <tensor name="root.comp1.[h2Txtt,0,0]" description="Tangential_gradient_of_X#h2@,_second_time_derivative" plot="true" summation="false" basename="root.comp1.gradTh2tt" size="3,1" symmetric="false" axisymmetric="false" unit="1/(m*s^2)" edims="0">
        <scalar name="root.comp1.h2Txtt" description="Tangential_gradient_of_X#h2@,_second_time_derivative@,_x_component#x"/>
        <scalar name="0" description="Tangential_gradient_of_X#h2@,_second_time_derivative@,_x_component#y"/>
        <scalar name="0" description="Tangential_gradient_of_X#h2@,_second_time_derivative@,_x_component#z"/>
      </tensor>
      <tensor name="root.comp1.[h2x,0,0]" description="Gradient_of_X#h2" plot="true" summation="false" basename="root.comp1.gradh2" size="3,1" symmetric="false" axisymmetric="false" unit="1/m" edims="1">
        <scalar name="root.comp1.h2x" description="Gradient_of_X_Y_component#h2#x"/>
        <scalar name="0" description="Gradient_of_X_Y_component#h2#y"/>
        <scalar name="0" description="Gradient_of_X_Y_component#h2#z"/>
      </tensor>
      <tensor name="root.comp1.[h2xx,0,0]" description="Gradient_of_X#h2x" plot="false" summation="false" basename="root.comp1.gradh2x" size="3,1" symmetric="false" axisymmetric="false" unit="1/m^2" edims="1">
        <scalar name="root.comp1.h2xx" description="Gradient_of_X_Y_component#h2x#x"/>
        <scalar name="0" description="Gradient_of_X_Y_component#h2x#y"/>
        <scalar name="0" description="Gradient_of_X_Y_component#h2x#z"/>
      </tensor>
      <tensor name="root.comp1.[h2xt,0,0]" description="Gradient_of_X#h2@,_first_time_derivative" plot="true" summation="false" basename="root.comp1.gradh2t" size="3,1" symmetric="false" axisymmetric="false" unit="1/(m*s)" edims="1">
        <scalar name="root.comp1.h2xt" description="Gradient_of_X#h2@,_first_time_derivative@,_x_component#x"/>
        <scalar name="0" description="Gradient_of_X#h2@,_first_time_derivative@,_x_component#y"/>
        <scalar name="0" description="Gradient_of_X#h2@,_first_time_derivative@,_x_component#z"/>
      </tensor>
      <tensor name="root.comp1.[h2xtt,0,0]" description="Gradient_of_X#h2@,_second_time_derivative" plot="true" summation="false" basename="root.comp1.gradh2tt" size="3,1" symmetric="false" axisymmetric="false" unit="1/(m*s^2)" edims="1">
        <scalar name="root.comp1.h2xtt" description="Gradient_of_X#h2@,_second_time_derivative@,_x_component#x"/>
        <scalar name="0" description="Gradient_of_X#h2@,_second_time_derivative@,_x_component#y"/>
        <scalar name="0" description="Gradient_of_X#h2@,_second_time_derivative@,_x_component#z"/>
      </tensor>
      <tensor name="root.comp1.g.[nx,ny,nz]" description="Normal_vector_xyz#(x,y,z)" plot="true" summation="false" basename="root.comp1.g.n" size="3,1" symmetric="false" axisymmetric="false" edims="0">
        <scalar name="root.comp1.g.nx" description="Normal_vector@,_x_component#x"/>
        <scalar name="root.comp1.g.ny" description="Normal_vector@,_x_component#y"/>
        <scalar name="root.comp1.g.nz" description="Normal_vector@,_x_component#z"/>
      </tensor>
      <tensor name="root.comp1.g.[nxmesh,nymesh,nzmesh]" description="Normal_vector_(mesh)" plot="false" summation="false" basename="root.comp1.g.nmesh" size="3,1" symmetric="false" axisymmetric="false" edims="0">
        <scalar name="root.comp1.g.nxmesh" description="Normal_vector_(mesh)@,_x_component#x"/>
        <scalar name="root.comp1.g.nymesh" description="Normal_vector_(mesh)@,_x_component#y"/>
        <scalar name="root.comp1.g.nzmesh" description="Normal_vector_(mesh)@,_x_component#z"/>
      </tensor>
    </group>
    <group name="Definitions" description="Definitions">
      <group name="Variables" description="Variables">
        <scalar name="root.comp1.h" description="#" plot="true" summation="false" unit="1" edims="-1"/>
        <scalar name="root.comp1.phi" description="#" plot="true" summation="false" unit="1" edims="-1"/>
        <scalar name="root.comp1.G1" description="#" plot="true" summation="false" unit="1" edims="-1"/>
        <scalar name="root.comp1.fmod" description="#" plot="true" summation="false" unit="1" edims="-1"/>
        <scalar name="root.comp1.v0" description="#" plot="true" summation="false" unit="1" edims="-1"/>
        <scalar name="root.comp1.uf" description="#" plot="true" summation="false" unit="1/m" edims="-1"/>
        <scalar name="root.comp1.uc" description="#" plot="true" summation="false" unit="1/m" edims="-1"/>
      </group>
    </group>
    <field name="root.comp1.p"/>
    <field name="root.comp1.h1"/>
    <field name="root.comp1.h2"/>
    <function name="root.comp1.atonly" type="built_in_scoped" scope="root.comp1." allowednargs="1"/>
    <function name="root.comp1.at0" type="built_in_scoped" scope="root.comp1." allowednargs="2" argtypes="3,'string','string','string'" stringargs="3,'Evaluate_on_the_boundary_at_the_given_coordinates_in_X#Geometry 1','x','expr'"/>
    <function name="root.comp1.at1" type="built_in_scoped" scope="root.comp1." allowednargs="2" argtypes="3,'string','string','string'" stringargs="3,'Evaluate_in_the_domain_at_the_given_coordinates_in_X#Geometry 1','x','expr'"/>
    <function name="root.comp1.atxd0" type="built_in_scoped" scope="root.comp1." allowednargs="2"/>
    <function name="root.comp1.atxd1" type="built_in_scoped" scope="root.comp1." allowednargs="2"/>
    <function name="root.test"/>
    <function name="root.var"/>
    <function name="root.mean"/>
    <function name="root.side"/>
    <function name="root.up"/>
    <function name="root.down"/>
    <function name="root.comp1.h1in" type="func" allowednargs="1" argtypes="5,'string','string','string','string','string'" stringargs="5,'','','#Piecewise 1','Functions','x'"/>
    <function name="root.comp1.h2in" type="func" allowednargs="1" argtypes="5,'string','string','string','string','string'" stringargs="5,'','','#Piecewise 2','Functions','x'"/>
  </vardata>
</savepoint>
