# Supplementary material for: A multiphase theory for spreading microbial swarms and films
Source: eLife. 2019 Apr 30;8:e42697. doi: 10.7554/eLife.42697 (PMC6491038; doi:10.7554/eLife.42697)
Supplement: Source code 2. [file elife-42697-code2.mph › guimodel.xml]

<?xml version="1.0" encoding="UTF-8"?>
<com.comsol.guimph-v1:GuiModel xmi:version="2.0" xmlns:xmi="http://www.omg.org/XMI" xmlns:com.comsol.guimph-v1="http://www.comsol.com/guimph/v1" dimension="1" viewDimension="1" guiView="POST" currentSubModel="//@subModels[geomSequenceName='geom1']" currentMeshModel="//@subModels[geomSequenceName='geom1']/@meshes[meshSequenceName='mesh1']" currentBatchFeature="b1" currentPlotGroupFeature="pg4" currentStudyFeature="std1" currentNode="//@result/@feature/@features[key='pg4']/@value">
  <subModels geomSelectionDimension="1" geomSequenceName="geom1" sdim="1" currentMeshModel="//@subModels[geomSequenceName='geom1']/@meshes[meshSequenceName='mesh1']">
    <meshes meshSequenceName="mesh1"/>
  </subModels>
</com.comsol.guimph-v1:GuiModel>
