# Supplementary material for: A multiphase theory for spreading microbial swarms and films
Source: eLife. 2019 Apr 30;8:e42697. doi: 10.7554/eLife.42697 (PMC6491038; doi:10.7554/eLife.42697)
Supplement: Source code 2. [file elife-42697-code2.mph › model.xml]

<?xml version="1.0" encoding="UTF-8"?>
<com.comsol.mph-v15:Model xmi:version="2.0" xmlns:xmi="http://www.omg.org/XMI" xmlns:xsi="http://www.w3.org/2001/XMLSchema-instance" xmlns:com.comsol.mph-v15="http://www.comsol.com/mph/v15" xmlns:com.comsol.mph.shapefunctions-v15="http://www.comsol.com/mph/shapefunctions/v15" tag="Model2" entityName="biofilm_simulation - Copy.mph" entityComments="untitled&#xA;&#xA;" entityAuthor="" entityCreationTime="1493940818919" entityModifyTime="1540064769786" entityModifiedBy="" multiphysicsEventHandlers="//@material //@sol/@solseqs[key='sol1']/@value/@feature/@features[key='st1']/@value" savedInVersion="454" comsolVersion="COMSOL 5.0 (Build: 276)" baseSystem="SI" srl="1035431">
  <entityFlags>nodeactivate</entityFlags>
  <entityFlags>noremove</entityFlags>
  <param tag="param" entityName="Parameters" entityComments="" entityAuthor="" entityCreationTime="1493940818935" visible="true">
    <entityFlags>nodeactivate</entityFlags>
    <entityFlags>noremove</entityFlags>
    <expressions key="beta1">
      <value tag="beta1" expression="168.3456" description="ratio of water uptake to g0*hmax"/>
    </expressions>
    <expressions key="beta2">
      <value tag="beta2" expression="1.2586" description="ratio of cell size to maximum thickness"/>
    </expressions>
    <expressions key="beta3">
      <value tag="beta3" expression="2.2096" description="L*g0/U"/>
    </expressions>
    <expressions key="beta4">
      <value tag="beta4" expression="0.6837"/>
    </expressions>
    <expressions key="beta5">
      <value tag="beta5" expression="1"/>
    </expressions>
    <expressions key="G">
      <value tag="G" expression="16.95"/>
    </expressions>
    <expressions key="h10">
      <value tag="h10" expression="0.025" description="threshold for bacterial growth"/>
    </expressions>
    <expressions key="h1lim">
      <value tag="h1lim" expression="1" description="limiting thickness of biomass"/>
    </expressions>
    <expressions key="h1s">
      <value tag="h1s" expression="hp" description="stable fixed point"/>
    </expressions>
    <expressions key="hp">
      <value tag="hp" expression="h10/2"/>
    </expressions>
    <expressions key="L">
      <value tag="L" expression="17.5/(L1*1E3)" description="geometry width"/>
    </expressions>
    <expressions key="alpha">
      <value tag="alpha" expression="1" description="grams of bacteria per gram of food"/>
    </expressions>
    <expressions key="phi0">
      <value tag="phi0" expression="0.04"/>
    </expressions>
    <expressions key="K1">
      <value tag="K1" expression="0.5"/>
    </expressions>
    <expressions key="cb1">
      <value tag="cb1" expression="1"/>
    </expressions>
    <expressions key="Rin">
      <value tag="Rin" expression="1/(L1*1E3)"/>
    </expressions>
    <expressions key="Tf">
      <value tag="Tf" expression="285"/>
    </expressions>
    <expressions key="D">
      <value tag="D" expression="5*10^(-10)"/>
    </expressions>
    <expressions key="T1">
      <value tag="T1" expression="G*60"/>
    </expressions>
    <expressions key="L1">
      <value tag="L1" expression="sqrt(D*T1)"/>
    </expressions>
    <expressions key="c0">
      <value tag="c0" expression="0.6"/>
    </expressions>
    <expressions key="hin">
      <value tag="hin" expression="0.06"/>
    </expressions>
  </param>
  <study entityName="List" entityComments="" entityAuthor="" entityCreationTime="1493940818919" model="/">
    <objects key="std1">
      <value tag="std1" entityName="Study 1" entityComments="" entityAuthor="" entityCreationTime="1493944849804" solvers="//@sol/@solseqs[key='sol1']/@value">
        <tags tag="Analysis" values="1,'std1'" readOnly="true"/>
        <entityFlags>nodeactivate</entityFlags>
        <feature model="/">
          <features key="time">
            <value xsi:type="com.comsol.mph-v15:StudyFeature" tag="time" entityName="Time Dependent" entityComments="" entityAuthor="" entityCreationTime="1493944849807" operationID="Transient" key="true[]activateg|on|activateCouplingactivateimagenull|autoremeshoffautoremeshgeomgeom1disabledcouplingdisabledphysicsdisabledvariables[]discretizationg|physics|geometricNonlinearityoffgeometricNonlinearityActiveongeomselectiongeom1initmethodinitinitsolcurrentcurrentinitsolhideoninitsolusecurrentcurrentinitstudyzerozeroinitstudyhideoninitstudystepnulllistsolofflistsolnum1|manualsoloffmanualsolnum1meshgeom1|mesh1|multiphysicsSelectionnullnotlistsoloffnotlistsolnum1|notmanualsoloffnotmanualsolnum1|notsolcurrentcurrentnotsolhideonnotsolmethodinitnotsolnum1notsolnumhideonnotsolusecurrentcurrentnotsolvertypenonenotstudyzerozeronotstudyhideonnotstudystepnullnott0.0nottimeinterpoffoldinitsoluse0oldnotsoluse0optimizationoffoutputhideoffphysselectiongplistarrplotoffplotfreqtoutplotgrouppg1Defaultpnameprobefreqtstepsprobes[]probeselallpunitrtol1.0E-6rtolactiveonshowGeometricNonlinearityoffsolnum1solnumhideonsolvertypenonesweeptypesparset0.0time_discreteofftimeadapgeomgeom1timeadaptionofftimeinterpofftlistrange(0,0.1,1)tunitsuseadvanceddisableoffuseinitsoloffuseparamoffusesoloff">
              <tags tag="Analysis" values="1,'std1/time'" readOnly="true"/>
              <properties key="tdescr">
                <value tag="tdescr" value="Time"/>
              </properties>
              <properties key="usetunit">
                <value tag="usetunit" value="on"/>
              </properties>
              <properties key="tunit">
                <value tag="tunit" value="s"/>
              </properties>
              <properties key="tlist">
                <value tag="tlist" value="range(0,0.1,Tf)" valueArray="1|2851,'0','0.1','0.2','0.30000000000000004','0.4','0.5','0.6000000000000001','0.7000000000000001','0.8','0.9','1','1.1','1.2000000000000002','1.3','1.4000000000000001','1.5','1.6','1.7000000000000002','1.8','1.9000000000000001','2','2.1','2.2','2.3000000000000003','2.4000000000000004','2.5','2.6','2.7','2.8000000000000003','2.9000000000000004','3','3.1','3.2','3.3000000000000003','3.4000000000000004','3.5','3.6','3.7','3.8000000000000003','3.9000000000000004','4','4.1000000000000005','4.2','4.3','4.4','4.5','4.6000000000000005','4.7','4.800000000000001','4.9','5','5.1000000000000005','5.2','5.300000000000001','5.4','5.5','5.6000000000000005','5.7','5.800000000000001','5.9','6','6.1000000000000005','6.2','6.300000000000001','6.4','6.5','6.6000000000000005','6.7','6.800000000000001','6.9','7','7.1000000000000005','7.2','7.300000000000001','7.4','7.5','7.6000000000000005','7.7','7.800000000000001','7.9','8','8.1','8.200000000000001','8.3','8.4','8.5','8.6','8.700000000000001','8.8','8.9','9','9.1','9.200000000000001','9.3','9.4','9.5','9.600000000000001','9.700000000000001','9.8','9.9','10','10.100000000000001','10.200000000000001','10.3','10.4','10.5','10.600000000000001','10.700000000000001','10.8','10.9','11','11.100000000000001','11.200000000000001','11.3','11.4','11.5','11.600000000000001','11.700000000000001','11.8','11.9','12','12.100000000000001','12.200000000000001','12.3','12.4','12.5','12.600000000000001','12.700000000000001','12.8','12.9','13','13.100000000000001','13.200000000000001','13.3','13.4','13.5','13.600000000000001','13.700000000000001','13.8','13.9','14','14.100000000000001','14.200000000000001','14.3','14.4','14.5','14.600000000000001','14.700000000000001','14.8','14.9','15','15.100000000000001','15.200000000000001','15.3','15.4','15.5','15.600000000000001','15.700000000000001','15.8','15.9','16','16.1','16.2','16.3','16.400000000000002','16.5','16.6','16.7','16.8','16.900000000000002','17','17.1','17.2','17.3','17.400000000000002','17.5','17.6','17.7','17.8','17.900000000000002','18','18.1','18.2','18.3','18.400000000000002','18.5','18.6','18.7','18.8','18.900000000000002','19','19.1','19.200000000000003','19.3','19.400000000000002','19.5','19.6','19.700000000000003','19.8','19.900000000000002','20','20.1','20.200000000000003','20.3','20.400000000000002','20.5','20.6','20.700000000000003','20.8','20.900000000000002','21','21.1','21.200000000000003','21.3','21.400000000000002','21.5','21.6','21.700000000000003','21.8','21.900000000000002','22','22.1','22.200000000000003','22.3','22.400000000000002','22.5','22.6','22.700000000000003','22.8','22.900000000000002','23','23.1','23.200000000000003','23.3','23.400000000000002','23.5','23.6','23.700000000000003','23.8','23.900000000000002','24','24.1','24.200000000000003','24.3','24.400000000000002','24.5','24.6','24.700000000000003','24.8','24.900000000000002','25','25.1','25.200000000000003','25.3','25.400000000000002','25.5','25.6','25.700000000000003','25.8','25.900000000000002','26','26.1','26.200000000000003','26.3','26.400000000000002','26.5','26.6','26.700000000000003','26.8','26.900000000000002','27','27.1','27.200000000000003','27.3','27.400000000000002','27.5','27.6','27.700000000000003','27.8','27.900000000000002','28','28.1','28.200000000000003','28.3','28.400000000000002','28.5','28.6','28.700000000000003','28.8','28.900000000000002','29','29.1','29.200000000000003','29.3','29.400000000000002','29.5','29.6','29.700000000000003','29.8','29.900000000000002','30','30.1','30.200000000000003','30.3','30.400000000000002','30.5','30.6','30.700000000000003','30.8','30.900000000000002','31','31.1','31.200000000000003','31.3','31.400000000000002','31.5','31.6','31.700000000000003','31.8','31.900000000000002','32','32.1','32.2','32.300000000000004','32.4','32.5','32.6','32.7','32.800000000000004','32.9','33','33.1','33.2','33.300000000000004','33.4','33.5','33.6','33.7','33.800000000000004','33.9','34','34.1','34.2','34.300000000000004','34.4','34.5','34.6','34.7','34.800000000000004','34.9','35','35.1','35.2','35.300000000000004','35.4','35.5','35.6','35.7','35.800000000000004','35.9','36','36.1','36.2','36.300000000000004','36.4','36.5','36.6','36.7','36.800000000000004','36.9','37','37.1','37.2','37.300000000000004','37.4','37.5','37.6','37.7','37.800000000000004','37.9','38','38.1','38.2','38.300000000000004','38.400000000000006','38.5','38.6','38.7','38.800000000000004','38.900000000000006','39','39.1','39.2','39.300000000000004','39.400000000000006','39.5','39.6','39.7','39.800000000000004','39.900000000000006','40','40.1','40.2','40.300000000000004','40.400000000000006','40.5','40.6','40.7','40.800000000000004','40.900000000000006','41','41.1','41.2','41.300000000000004','41.400000000000006','41.5','41.6','41.7','41.800000000000004','41.900000000000006','42','42.1','42.2','42.300000000000004','42.400000000000006','42.5','42.6','42.7','42.800000000000004','42.900000000000006','43','43.1','43.2','43.300000000000004','43.400000000000006','43.5','43.6','43.7','43.800000000000004','43.900000000000006','44','44.1','44.2','44.300000000000004','44.400000000000006','44.5','44.6','44.7','44.800000000000004','44.900000000000006','45','45.1','45.2','45.300000000000004','45.400000000000006','45.5','45.6','45.7','45.800000000000004','45.900000000000006','46','46.1','46.2','46.300000000000004','46.400000000000006','46.5','46.6','46.7','46.800000000000004','46.900000000000006','47','47.1','47.2','47.300000000000004','47.400000000000006','47.5','47.6','47.7','47.800000000000004','47.900000000000006','48','48.1','48.2','48.300000000000004','48.400000000000006','48.5','48.6','48.7','48.800000000000004','48.900000000000006','49','49.1','49.2','49.300000000000004','49.400000000000006','49.5','49.6','49.7','49.800000000000004','49.900000000000006','50','50.1','50.2','50.300000000000004','50.400000000000006','50.5','50.6','50.7','50.800000000000004','50.900000000000006','51','51.1','51.2','51.300000000000004','51.400000000000006','51.5','51.6','51.7','51.800000000000004','51.900000000000006','52','52.1','52.2','52.300000000000004','52.400000000000006','52.5','52.6','52.7','52.800000000000004','52.900000000000006','53','53.1','53.2','53.300000000000004','53.400000000000006','53.5','53.6','53.7','53.800000000000004','53.900000000000006','54','54.1','54.2','54.300000000000004','54.400000000000006','54.5','54.6','54.7','54.800000000000004','54.900000000000006','55','55.1','55.2','55.300000000000004','55.400000000000006','55.5','55.6','55.7','55.800000000000004','55.900000000000006','56','56.1','56.2','56.300000000000004','56.400000000000006','56.5','56.6','56.7','56.800000000000004','56.900000000000006','57','57.1','57.2','57.300000000000004','57.400000000000006','57.5','57.6','57.7','57.800000000000004','57.900000000000006','58','58.1','58.2','58.300000000000004','58.400000000000006','58.5','58.6','58.7','58.800000000000004','58.900000000000006','59','59.1','59.2','59.300000000000004','59.400000000000006','59.5','59.6','59.7','59.800000000000004','59.900000000000006','60','60.1','60.2','60.300000000000004','60.400000000000006','60.5','60.6','60.7','60.800000000000004','60.900000000000006','61','61.1','61.2','61.300000000000004','61.400000000000006','61.5','61.6','61.7','61.800000000000004','61.900000000000006','62','62.1','62.2','62.300000000000004','62.400000000000006','62.5','62.6','62.7','62.800000000000004','62.900000000000006','63','63.1','63.2','63.300000000000004','63.400000000000006','63.5','63.6','63.7','63.800000000000004','63.900000000000006','64','64.10000000000001','64.2','64.3','64.4','64.5','64.60000000000001','64.7','64.8','64.9','65','65.10000000000001','65.2','65.3','65.4','65.5','65.60000000000001','65.7','65.8','65.9','66','66.10000000000001','66.2','66.3','66.4','66.5','66.60000000000001','66.7','66.8','66.9','67','67.10000000000001','67.2','67.3','67.4','67.5','67.60000000000001','67.7','67.8','67.9','68','68.10000000000001','68.2','68.3','68.4','68.5','68.60000000000001','68.7','68.8','68.9','69','69.10000000000001','69.2','69.3','69.4','69.5','69.60000000000001','69.7','69.8','69.9','70','70.10000000000001','70.2','70.3','70.4','70.5','70.60000000000001','70.7','70.8','70.9','71','71.10000000000001','71.2','71.3','71.4','71.5','71.60000000000001','71.7','71.8','71.9','72','72.10000000000001','72.2','72.3','72.4','72.5','72.60000000000001','72.7','72.8','72.9','73','73.10000000000001','73.2','73.3','73.4','73.5','73.60000000000001','73.7','73.8','73.9','74','74.10000000000001','74.2','74.3','74.4','74.5','74.60000000000001','74.7','74.8','74.9','75','75.10000000000001','75.2','75.3','75.4','75.5','75.60000000000001','75.7','75.8','75.9','76','76.10000000000001','76.2','76.3','76.4','76.5','76.60000000000001','76.7','76.80000000000001','76.9','77','77.10000000000001','77.2','77.30000000000001','77.4','77.5','77.60000000000001','77.7','77.80000000000001','77.9','78','78.10000000000001','78.2','78.30000000000001','78.4','78.5','78.60000000000001','78.7','78.80000000000001','78.9','79','79.10000000000001','79.2','79.30000000000001','79.4','79.5','79.60000000000001','79.7','79.80000000000001','79.9','80','80.10000000000001','80.2','80.30000000000001','80.4','80.5','80.60000000000001','80.7','80.80000000000001','80.9','81','81.10000000000001','81.2','81.30000000000001','81.4','81.5','81.60000000000001','81.7','81.80000000000001','81.9','82','82.10000000000001','82.2','82.30000000000001','82.4','82.5','82.60000000000001','82.7','82.80000000000001','82.9','83','83.10000000000001','83.2','83.30000000000001','83.4','83.5','83.60000000000001','83.7','83.80000000000001','83.9','84','84.10000000000001','84.2','84.30000000000001','84.4','84.5','84.60000000000001','84.7','84.80000000000001','84.9','85','85.10000000000001','85.2','85.30000000000001','85.4','85.5','85.60000000000001','85.7','85.80000000000001','85.9','86','86.10000000000001','86.2','86.30000000000001','86.4','86.5','86.60000000000001','86.7','86.80000000000001','86.9','87','87.10000000000001','87.2','87.30000000000001','87.4','87.5','87.60000000000001','87.7','87.80000000000001','87.9','88','88.10000000000001','88.2','88.30000000000001','88.4','88.5','88.60000000000001','88.7','88.80000000000001','88.9','89','89.10000000000001','89.2','89.30000000000001','89.4','89.5','89.60000000000001','89.7','89.80000000000001','89.9','90','90.10000000000001','90.2','90.30000000000001','90.4','90.5','90.60000000000001','90.7','90.80000000000001','90.9','91','91.10000000000001','91.2','91.30000000000001','91.4','91.5','91.60000000000001','91.7','91.80000000000001','91.9','92','92.10000000000001','92.2','92.30000000000001','92.4','92.5','92.60000000000001','92.7','92.80000000000001','92.9','93','93.10000000000001','93.2','93.30000000000001','93.4','93.5','93.60000000000001','93.7','93.80000000000001','93.9','94','94.10000000000001','94.2','94.30000000000001','94.4','94.5','94.60000000000001','94.7','94.80000000000001','94.9','95','95.10000000000001','95.2','95.30000000000001','95.4','95.5','95.60000000000001','95.7','95.80000000000001','95.9','96','96.10000000000001','96.2','96.30000000000001','96.4','96.5','96.60000000000001','96.7','96.80000000000001','96.9','97','97.10000000000001','97.2','97.30000000000001','97.4','97.5','97.60000000000001','97.7','97.80000000000001','97.9','98','98.10000000000001','98.2','98.30000000000001','98.4','98.5','98.60000000000001','98.7','98.80000000000001','98.9','99','99.10000000000001','99.2','99.30000000000001','99.4','99.5','99.60000000000001','99.7','99.80000000000001','99.9','100','100.10000000000001','100.2','100.30000000000001','100.4','100.5','100.60000000000001','100.7','100.80000000000001','100.9','101','101.10000000000001','101.2','101.30000000000001','101.4','101.5','101.60000000000001','101.7','101.80000000000001','101.9','102','102.10000000000001','102.2','102.30000000000001','102.4','102.5','102.60000000000001','102.7','102.80000000000001','102.9','103','103.10000000000001','103.2','103.30000000000001','103.4','103.5','103.60000000000001','103.7','103.80000000000001','103.9','104','104.10000000000001','104.2','104.30000000000001','104.4','104.5','104.60000000000001','104.7','104.80000000000001','104.9','105','105.10000000000001','105.2','105.30000000000001','105.4','105.5','105.60000000000001','105.7','105.80000000000001','105.9','106','106.10000000000001','106.2','106.30000000000001','106.4','106.5','106.60000000000001','106.7','106.80000000000001','106.9','107','107.10000000000001','107.2','107.30000000000001','107.4','107.5','107.60000000000001','107.7','107.80000000000001','107.9','108','108.10000000000001','108.2','108.30000000000001','108.4','108.5','108.60000000000001','108.7','108.80000000000001','108.9','109','109.10000000000001','109.2','109.30000000000001','109.4','109.5','109.60000000000001','109.7','109.80000000000001','109.9','110','110.10000000000001','110.2','110.30000000000001','110.4','110.5','110.60000000000001','110.7','110.80000000000001','110.9','111','111.10000000000001','111.2','111.30000000000001','111.4','111.5','111.60000000000001','111.7','111.80000000000001','111.9','112','112.10000000000001','112.2','112.30000000000001','112.4','112.5','112.60000000000001','112.7','112.80000000000001','112.9','113','113.10000000000001','113.2','113.30000000000001','113.4','113.5','113.60000000000001','113.7','113.80000000000001','113.9','114','114.10000000000001','114.2','114.30000000000001','114.4','114.5','114.60000000000001','114.7','114.80000000000001','114.9','115','115.10000000000001','115.2','115.30000000000001','115.4','115.5','115.60000000000001','115.7','115.80000000000001','115.9','116','116.10000000000001','116.2','116.30000000000001','116.4','116.5','116.60000000000001','116.7','116.80000000000001','116.9','117','117.10000000000001','117.2','117.30000000000001','117.4','117.5','117.60000000000001','117.7','117.80000000000001','117.9','118','118.10000000000001','118.2','118.30000000000001','118.4','118.5','118.60000000000001','118.7','118.80000000000001','118.9','119','119.10000000000001','119.2','119.30000000000001','119.4','119.5','119.60000000000001','119.7','119.80000000000001','119.9','120','120.10000000000001','120.2','120.30000000000001','120.4','120.5','120.60000000000001','120.7','120.80000000000001','120.9','121','121.10000000000001','121.2','121.30000000000001','121.4','121.5','121.60000000000001','121.7','121.80000000000001','121.9','122','122.10000000000001','122.2','122.30000000000001','122.4','122.5','122.60000000000001','122.7','122.80000000000001','122.9','123','123.10000000000001','123.2','123.30000000000001','123.4','123.5','123.60000000000001','123.7','123.80000000000001','123.9','124','124.10000000000001','124.2','124.30000000000001','124.4','124.5','124.60000000000001','124.7','124.80000000000001','124.9','125','125.10000000000001','125.2','125.30000000000001','125.4','125.5','125.60000000000001','125.7','125.80000000000001','125.9','126','126.10000000000001','126.2','126.30000000000001','126.4','126.5','126.60000000000001','126.7','126.80000000000001','126.9','127','127.10000000000001','127.2','127.30000000000001','127.4','127.5','127.60000000000001','127.7','127.80000000000001','127.9','128','128.1','128.20000000000002','128.3','128.4','128.5','128.6','128.70000000000002','128.8','128.9','129','129.1','129.20000000000002','129.3','129.4','129.5','129.6','129.70000000000002','129.8','129.9','130','130.1','130.20000000000002','130.3','130.4','130.5','130.6','130.70000000000002','130.8','130.9','131','131.1','131.20000000000002','131.3','131.4','131.5','131.6','131.70000000000002','131.8','131.9','132','132.1','132.20000000000002','132.3','132.4','132.5','132.6','132.70000000000002','132.8','132.9','133','133.1','133.20000000000002','133.3','133.4','133.5','133.6','133.70000000000002','133.8','133.9','134','134.1','134.20000000000002','134.3','134.4','134.5','134.6','134.70000000000002','134.8','134.9','135','135.1','135.20000000000002','135.3','135.4','135.5','135.6','135.70000000000002','135.8','135.9','136','136.1','136.20000000000002','136.3','136.4','136.5','136.6','136.70000000000002','136.8','136.9','137','137.1','137.20000000000002','137.3','137.4','137.5','137.6','137.70000000000002','137.8','137.9','138','138.1','138.20000000000002','138.3','138.4','138.5','138.6','138.70000000000002','138.8','138.9','139','139.1','139.20000000000002','139.3','139.4','139.5','139.6','139.70000000000002','139.8','139.9','140','140.1','140.20000000000002','140.3','140.4','140.5','140.6','140.70000000000002','140.8','140.9','141','141.1','141.20000000000002','141.3','141.4','141.5','141.6','141.70000000000002','141.8','141.9','142','142.1','142.20000000000002','142.3','142.4','142.5','142.6','142.70000000000002','142.8','142.9','143','143.1','143.20000000000002','143.3','143.4','143.5','143.6','143.70000000000002','143.8','143.9','144','144.1','144.20000000000002','144.3','144.4','144.5','144.6','144.70000000000002','144.8','144.9','145','145.1','145.20000000000002','145.3','145.4','145.5','145.6','145.70000000000002','145.8','145.9','146','146.1','146.20000000000002','146.3','146.4','146.5','146.6','146.70000000000002','146.8','146.9','147','147.1','147.20000000000002','147.3','147.4','147.5','147.6','147.70000000000002','147.8','147.9','148','148.1','148.20000000000002','148.3','148.4','148.5','148.6','148.70000000000002','148.8','148.9','149','149.1','149.20000000000002','149.3','149.4','149.5','149.6','149.70000000000002','149.8','149.9','150','150.1','150.20000000000002','150.3','150.4','150.5','150.6','150.70000000000002','150.8','150.9','151','151.1','151.20000000000002','151.3','151.4','151.5','151.6','151.70000000000002','151.8','151.9','152','152.1','152.20000000000002','152.3','152.4','152.5','152.6','152.70000000000002','152.8','152.9','153','153.1','153.20000000000002','153.3','153.4','153.5','153.60000000000002','153.70000000000002','153.8','153.9','154','154.10000000000002','154.20000000000002','154.3','154.4','154.5','154.60000000000002','154.70000000000002','154.8','154.9','155','155.10000000000002','155.20000000000002','155.3','155.4','155.5','155.60000000000002','155.70000000000002','155.8','155.9','156','156.10000000000002','156.20000000000002','156.3','156.4','156.5','156.60000000000002','156.70000000000002','156.8','156.9','157','157.10000000000002','157.20000000000002','157.3','157.4','157.5','157.60000000000002','157.70000000000002','157.8','157.9','158','158.10000000000002','158.20000000000002','158.3','158.4','158.5','158.60000000000002','158.70000000000002','158.8','158.9','159','159.10000000000002','159.20000000000002','159.3','159.4','159.5','159.60000000000002','159.70000000000002','159.8','159.9','160','160.10000000000002','160.20000000000002','160.3','160.4','160.5','160.60000000000002','160.70000000000002','160.8','160.9','161','161.10000000000002','161.20000000000002','161.3','161.4','161.5','161.60000000000002','161.70000000000002','161.8','161.9','162','162.10000000000002','162.20000000000002','162.3','162.4','162.5','162.60000000000002','162.70000000000002','162.8','162.9','163','163.10000000000002','163.20000000000002','163.3','163.4','163.5','163.60000000000002','163.70000000000002','163.8','163.9','164','164.10000000000002','164.20000000000002','164.3','164.4','164.5','164.60000000000002','164.70000000000002','164.8','164.9','165','165.10000000000002','165.20000000000002','165.3','165.4','165.5','165.60000000000002','165.70000000000002','165.8','165.9','166','166.10000000000002','166.20000000000002','166.3','166.4','166.5','166.60000000000002','166.70000000000002','166.8','166.9','167','167.10000000000002','167.20000000000002','167.3','167.4','167.5','167.60000000000002','167.70000000000002','167.8','167.9','168','168.10000000000002','168.20000000000002','168.3','168.4','168.5','168.60000000000002','168.70000000000002','168.8','168.9','169','169.10000000000002','169.20000000000002','169.3','169.4','169.5','169.60000000000002','169.70000000000002','169.8','169.9','170','170.10000000000002','170.20000000000002','170.3','170.4','170.5','170.60000000000002','170.70000000000002','170.8','170.9','171','171.10000000000002','171.20000000000002','171.3','171.4','171.5','171.60000000000002','171.70000000000002','171.8','171.9','172','172.10000000000002','172.20000000000002','172.3','172.4','172.5','172.60000000000002','172.70000000000002','172.8','172.9','173','173.10000000000002','173.20000000000002','173.3','173.4','173.5','173.60000000000002','173.70000000000002','173.8','173.9','174','174.10000000000002','174.20000000000002','174.3','174.4','174.5','174.60000000000002','174.70000000000002','174.8','174.9','175','175.10000000000002','175.20000000000002','175.3','175.4','175.5','175.60000000000002','175.70000000000002','175.8','175.9','176','176.10000000000002','176.20000000000002','176.3','176.4','176.5','176.60000000000002','176.70000000000002','176.8','176.9','177','177.10000000000002','177.20000000000002','177.3','177.4','177.5','177.60000000000002','177.70000000000002','177.8','177.9','178','178.10000000000002','178.20000000000002','178.3','178.4','178.5','178.60000000000002','178.70000000000002','178.8','178.9','179','179.10000000000002','179.20000000000002','179.3','179.4','179.5','179.60000000000002','179.70000000000002','179.8','179.9','180','180.10000000000002','180.20000000000002','180.3','180.4','180.5','180.60000000000002','180.70000000000002','180.8','180.9','181','181.10000000000002','181.20000000000002','181.3','181.4','181.5','181.60000000000002','181.70000000000002','181.8','181.9','182','182.10000000000002','182.20000000000002','182.3','182.4','182.5','182.60000000000002','182.70000000000002','182.8','182.9','183','183.10000000000002','183.20000000000002','183.3','183.4','183.5','183.60000000000002','183.70000000000002','183.8','183.9','184','184.10000000000002','184.20000000000002','184.3','184.4','184.5','184.60000000000002','184.70000000000002','184.8','184.9','185','185.10000000000002','185.20000000000002','185.3','185.4','185.5','185.60000000000002','185.70000000000002','185.8','185.9','186','186.10000000000002','186.20000000000002','186.3','186.4','186.5','186.60000000000002','186.70000000000002','186.8','186.9','187','187.10000000000002','187.20000000000002','187.3','187.4','187.5','187.60000000000002','187.70000000000002','187.8','187.9','188','188.10000000000002','188.20000000000002','188.3','188.4','188.5','188.60000000000002','188.70000000000002','188.8','188.9','189','189.10000000000002','189.20000000000002','189.3','189.4','189.5','189.60000000000002','189.70000000000002','189.8','189.9','190','190.10000000000002','190.20000000000002','190.3','190.4','190.5','190.60000000000002','190.70000000000002','190.8','190.9','191','191.10000000000002','191.20000000000002','191.3','191.4','191.5','191.60000000000002','191.70000000000002','191.8','191.9','192','192.10000000000002','192.20000000000002','192.3','192.4','192.5','192.60000000000002','192.70000000000002','192.8','192.9','193','193.10000000000002','193.20000000000002','193.3','193.4','193.5','193.60000000000002','193.70000000000002','193.8','193.9','194','194.10000000000002','194.20000000000002','194.3','194.4','194.5','194.60000000000002','194.70000000000002','194.8','194.9','195','195.10000000000002','195.20000000000002','195.3','195.4','195.5','195.60000000000002','195.70000000000002','195.8','195.9','196','196.10000000000002','196.20000000000002','196.3','196.4','196.5','196.60000000000002','196.70000000000002','196.8','196.9','197','197.10000000000002','197.20000000000002','197.3','197.4','197.5','197.60000000000002','197.70000000000002','197.8','197.9','198','198.10000000000002','198.20000000000002','198.3','198.4','198.5','198.60000000000002','198.70000000000002','198.8','198.9','199','199.10000000000002','199.20000000000002','199.3','199.4','199.5','199.60000000000002','199.70000000000002','199.8','199.9','200','200.10000000000002','200.20000000000002','200.3','200.4','200.5','200.60000000000002','200.70000000000002','200.8','200.9','201','201.10000000000002','201.20000000000002','201.3','201.4','201.5','201.60000000000002','201.70000000000002','201.8','201.9','202','202.10000000000002','202.20000000000002','202.3','202.4','202.5','202.60000000000002','202.70000000000002','202.8','202.9','203','203.10000000000002','203.20000000000002','203.3','203.4','203.5','203.60000000000002','203.70000000000002','203.8','203.9','204','204.10000000000002','204.20000000000002','204.3','204.4','204.5','204.60000000000002','204.70000000000002','204.8','204.9','205','205.10000000000002','205.20000000000002','205.3','205.4','205.5','205.60000000000002','205.70000000000002','205.8','205.9','206','206.10000000000002','206.20000000000002','206.3','206.4','206.5','206.60000000000002','206.70000000000002','206.8','206.9','207','207.10000000000002','207.20000000000002','207.3','207.4','207.5','207.60000000000002','207.70000000000002','207.8','207.9','208','208.10000000000002','208.20000000000002','208.3','208.4','208.5','208.60000000000002','208.70000000000002','208.8','208.9','209','209.10000000000002','209.20000000000002','209.3','209.4','209.5','209.60000000000002','209.70000000000002','209.8','209.9','210','210.10000000000002','210.20000000000002','210.3','210.4','210.5','210.60000000000002','210.70000000000002','210.8','210.9','211','211.10000000000002','211.20000000000002','211.3','211.4','211.5','211.60000000000002','211.70000000000002','211.8','211.9','212','212.10000000000002','212.20000000000002','212.3','212.4','212.5','212.60000000000002','212.70000000000002','212.8','212.9','213','213.10000000000002','213.20000000000002','213.3','213.4','213.5','213.60000000000002','213.70000000000002','213.8','213.9','214','214.10000000000002','214.20000000000002','214.3','214.4','214.5','214.60000000000002','214.70000000000002','214.8','214.9','215','215.10000000000002','215.20000000000002','215.3','215.4','215.5','215.60000000000002','215.70000000000002','215.8','215.9','216','216.10000000000002','216.20000000000002','216.3','216.4','216.5','216.60000000000002','216.70000000000002','216.8','216.9','217','217.10000000000002','217.20000000000002','217.3','217.4','217.5','217.60000000000002','217.70000000000002','217.8','217.9','218','218.10000000000002','218.20000000000002','218.3','218.4','218.5','218.60000000000002','218.70000000000002','218.8','218.9','219','219.10000000000002','219.20000000000002','219.3','219.4','219.5','219.60000000000002','219.70000000000002','219.8','219.9','220','220.10000000000002','220.20000000000002','220.3','220.4','220.5','220.60000000000002','220.70000000000002','220.8','220.9','221','221.10000000000002','221.20000000000002','221.3','221.4','221.5','221.60000000000002','221.70000000000002','221.8','221.9','222','222.10000000000002','222.20000000000002','222.3','222.4','222.5','222.60000000000002','222.70000000000002','222.8','222.9','223','223.10000000000002','223.20000000000002','223.3','223.4','223.5','223.60000000000002','223.70000000000002','223.8','223.9','224','224.10000000000002','224.20000000000002','224.3','224.4','224.5','224.60000000000002','224.70000000000002','224.8','224.9','225','225.10000000000002','225.20000000000002','225.3','225.4','225.5','225.60000000000002','225.70000000000002','225.8','225.9','226','226.10000000000002','226.20000000000002','226.3','226.4','226.5','226.60000000000002','226.70000000000002','226.8','226.9','227','227.10000000000002','227.20000000000002','227.3','227.4','227.5','227.60000000000002','227.70000000000002','227.8','227.9','228','228.10000000000002','228.20000000000002','228.3','228.4','228.5','228.60000000000002','228.70000000000002','228.8','228.9','229','229.10000000000002','229.20000000000002','229.3','229.4','229.5','229.60000000000002','229.70000000000002','229.8','229.9','230','230.10000000000002','230.20000000000002','230.3','230.4','230.5','230.60000000000002','230.70000000000002','230.8','230.9','231','231.10000000000002','231.20000000000002','231.3','231.4','231.5','231.60000000000002','231.70000000000002','231.8','231.9','232','232.10000000000002','232.20000000000002','232.3','232.4','232.5','232.60000000000002','232.70000000000002','232.8','232.9','233','233.10000000000002','233.20000000000002','233.3','233.4','233.5','233.60000000000002','233.70000000000002','233.8','233.9','234','234.10000000000002','234.20000000000002','234.3','234.4','234.5','234.60000000000002','234.70000000000002','234.8','234.9','235','235.10000000000002','235.20000000000002','235.3','235.4','235.5','235.60000000000002','235.70000000000002','235.8','235.9','236','236.10000000000002','236.20000000000002','236.3','236.4','236.5','236.60000000000002','236.70000000000002','236.8','236.9','237','237.10000000000002','237.20000000000002','237.3','237.4','237.5','237.60000000000002','237.70000000000002','237.8','237.9','238','238.10000000000002','238.20000000000002','238.3','238.4','238.5','238.60000000000002','238.70000000000002','238.8','238.9','239','239.10000000000002','239.20000000000002','239.3','239.4','239.5','239.60000000000002','239.70000000000002','239.8','239.9','240','240.10000000000002','240.20000000000002','240.3','240.4','240.5','240.60000000000002','240.70000000000002','240.8','240.9','241','241.10000000000002','241.20000000000002','241.3','241.4','241.5','241.60000000000002','241.70000000000002','241.8','241.9','242','242.10000000000002','242.20000000000002','242.3','242.4','242.5','242.60000000000002','242.70000000000002','242.8','242.9','243','243.10000000000002','243.20000000000002','243.3','243.4','243.5','243.60000000000002','243.70000000000002','243.8','243.9','244','244.10000000000002','244.20000000000002','244.3','244.4','244.5','244.60000000000002','244.70000000000002','244.8','244.9','245','245.10000000000002','245.20000000000002','245.3','245.4','245.5','245.60000000000002','245.70000000000002','245.8','245.9','246','246.10000000000002','246.20000000000002','246.3','246.4','246.5','246.60000000000002','246.70000000000002','246.8','246.9','247','247.10000000000002','247.20000000000002','247.3','247.4','247.5','247.60000000000002','247.70000000000002','247.8','247.9','248','248.10000000000002','248.20000000000002','248.3','248.4','248.5','248.60000000000002','248.70000000000002','248.8','248.9','249','249.10000000000002','249.20000000000002','249.3','249.4','249.5','249.60000000000002','249.70000000000002','249.8','249.9','250','250.10000000000002','250.20000000000002','250.3','250.4','250.5','250.60000000000002','250.70000000000002','250.8','250.9','251','251.10000000000002','251.20000000000002','251.3','251.4','251.5','251.60000000000002','251.70000000000002','251.8','251.9','252','252.10000000000002','252.20000000000002','252.3','252.4','252.5','252.60000000000002','252.70000000000002','252.8','252.9','253','253.10000000000002','253.20000000000002','253.3','253.4','253.5','253.60000000000002','253.70000000000002','253.8','253.9','254','254.10000000000002','254.20000000000002','254.3','254.4','254.5','254.60000000000002','254.70000000000002','254.8','254.9','255','255.10000000000002','255.20000000000002','255.3','255.4','255.5','255.60000000000002','255.70000000000002','255.8','255.9','256','256.1','256.2','256.3','256.40000000000003','256.5','256.6','256.7','256.8','256.90000000000003','257','257.1','257.2','257.3','257.40000000000003','257.5','257.6','257.7','257.8','257.90000000000003','258','258.1','258.2','258.3','258.40000000000003','258.5','258.6','258.7','258.8','258.90000000000003','259','259.1','259.2','259.3','259.40000000000003','259.5','259.6','259.7','259.8','259.90000000000003','260','260.1','260.2','260.3','260.40000000000003','260.5','260.6','260.7','260.8','260.90000000000003','261','261.1','261.2','261.3','261.40000000000003','261.5','261.6','261.7','261.8','261.90000000000003','262','262.1','262.2','262.3','262.40000000000003','262.5','262.6','262.7','262.8','262.90000000000003','263','263.1','263.2','263.3','263.40000000000003','263.5','263.6','263.7','263.8','263.90000000000003','264','264.1','264.2','264.3','264.40000000000003','264.5','264.6','264.7','264.8','264.90000000000003','265','265.1','265.2','265.3','265.40000000000003','265.5','265.6','265.7','265.8','265.90000000000003','266','266.1','266.2','266.3','266.40000000000003','266.5','266.6','266.7','266.8','266.90000000000003','267','267.1','267.2','267.3','267.40000000000003','267.5','267.6','267.7','267.8','267.90000000000003','268','268.1','268.2','268.3','268.40000000000003','268.5','268.6','268.7','268.8','268.90000000000003','269','269.1','269.2','269.3','269.40000000000003','269.5','269.6','269.7','269.8','269.90000000000003','270','270.1','270.2','270.3','270.40000000000003','270.5','270.6','270.7','270.8','270.90000000000003','271','271.1','271.2','271.3','271.40000000000003','271.5','271.6','271.7','271.8','271.90000000000003','272','272.1','272.2','272.3','272.40000000000003','272.5','272.6','272.7','272.8','272.90000000000003','273','273.1','273.2','273.3','273.40000000000003','273.5','273.6','273.7','273.8','273.90000000000003','274','274.1','274.2','274.3','274.40000000000003','274.5','274.6','274.7','274.8','274.90000000000003','275','275.1','275.2','275.3','275.40000000000003','275.5','275.6','275.7','275.8','275.90000000000003','276','276.1','276.2','276.3','276.40000000000003','276.5','276.6','276.7','276.8','276.90000000000003','277','277.1','277.2','277.3','277.40000000000003','277.5','277.6','277.7','277.8','277.90000000000003','278','278.1','278.2','278.3','278.40000000000003','278.5','278.6','278.7','278.8','278.90000000000003','279','279.1','279.2','279.3','279.40000000000003','279.5','279.6','279.7','279.8','279.90000000000003','280','280.1','280.2','280.3','280.40000000000003','280.5','280.6','280.7','280.8','280.90000000000003','281','281.1','281.2','281.3','281.40000000000003','281.5','281.6','281.7','281.8','281.90000000000003','282','282.1','282.2','282.3','282.40000000000003','282.5','282.6','282.7','282.8','282.90000000000003','283','283.1','283.2','283.3','283.40000000000003','283.5','283.6','283.7','283.8','283.90000000000003','284','284.1','284.2','284.3','284.40000000000003','284.5','284.6','284.7','284.8','284.90000000000003','285'"/>
              </properties>
              <properties key="tlist_vector_method">
                <value tag="tlist_vector_method" value="step"/>
              </properties>
              <properties key="tlist_vector_start">
                <value tag="tlist_vector_start" value=""/>
              </properties>
              <properties key="tlist_vector_stop">
                <value tag="tlist_vector_stop" value=""/>
              </properties>
              <properties key="tlist_vector_step">
                <value tag="tlist_vector_step" value=""/>
              </properties>
              <properties key="tlist_vector_numvalues">
                <value tag="tlist_vector_numvalues" value=""/>
              </properties>
              <properties key="tlist_vector_function">
                <value tag="tlist_vector_function" value="none"/>
              </properties>
              <properties key="rtol">
                <value tag="rtol" value="1E-6"/>
              </properties>
              <properties key="rtolactive">
                <value tag="rtolactive" value="on"/>
              </properties>
              <properties key="time_discrete">
                <value tag="time_discrete" value="off"/>
              </properties>
              <properties key="showGeometricNonlinearity">
                <value tag="showGeometricNonlinearity" value="off"/>
              </properties>
              <properties key="geometricNonlinearityActive">
                <value tag="geometricNonlinearityActive" value="on"/>
              </properties>
              <properties key="geometricNonlinearity">
                <value tag="geometricNonlinearity" value="off"/>
              </properties>
              <properties key="outputhide">
                <value tag="outputhide" value="off"/>
              </properties>
              <properties key="plot">
                <value tag="plot" value="on"/>
              </properties>
              <properties key="plotgroup">
                <value tag="plotgroup" value="Default" reference="//@result/@feature/@features[key='pg3']/@value" referenceContainerList="//@result/@feature" compositeIndex="0"/>
              </properties>
              <properties key="plotfreq">
                <value tag="plotfreq" value="tsteps"/>
              </properties>
              <properties key="probesel">
                <value tag="probesel" value="all"/>
              </properties>
              <properties key="probes">
                <value tag="probes" referenceContainerList="//@probe"/>
              </properties>
              <properties key="probefreq">
                <value tag="probefreq" value="tsteps"/>
              </properties>
              <properties key="physselection">
                <value tag="physselection" reference="//@physics/@physints[key='g']/@value" referenceContainerList="//@physics"/>
              </properties>
              <properties key="activate">
                <value tag="activate" valueArray="1|2,'g','on'"/>
              </properties>
              <properties key="discretization">
                <value tag="discretization" valueArray="1|2,'g','physics'"/>
              </properties>
              <properties key="useadvanceddisable">
                <value tag="useadvanceddisable" value="off"/>
              </properties>
              <properties key="activateimage">
                <value tag="activateimage" valueArray="1|1, "/>
              </properties>
              <properties key="disabledvariables">
                <value tag="disabledvariables" referenceContainerList="//@expr"/>
              </properties>
              <properties key="disabledphysics">
                <value tag="disabledphysics" valueArray="1|0"/>
              </properties>
              <properties key="multiphysicsSelection">
                <value tag="multiphysicsSelection" referenceContainerList="//@multiphysics"/>
              </properties>
              <properties key="activateCoupling">
                <value tag="activateCoupling" valueArray="1|0"/>
              </properties>
              <properties key="disabledcoupling">
                <value tag="disabledcoupling" valueArray="1|0"/>
              </properties>
              <properties key="useinitsol">
                <value tag="useinitsol" value="off"/>
              </properties>
              <properties key="initmethod">
                <value tag="initmethod" value="init"/>
              </properties>
              <properties key="initstudy">
                <value tag="initstudy" value="zero" referenceContainerList="//@study" compositeIndex="0"/>
              </properties>
              <properties key="initstudyhide">
                <value tag="initstudyhide" value="on"/>
              </properties>
              <properties key="initsol">
                <value tag="initsol" value="current" referenceContainerList="//@sol" compositeIndex="0"/>
              </properties>
              <properties key="initsolhide">
                <value tag="initsolhide" value="on"/>
              </properties>
              <properties key="initsoluse">
                <value tag="initsoluse" value="current" referenceContainerList="//@sol" compositeIndex="0"/>
              </properties>
              <properties key="oldinitsoluse">
                <value tag="oldinitsoluse" value="0"/>
              </properties>
              <properties key="initstudystep">
                <value tag="initstudystep"/>
              </properties>
              <properties key="solnumhide">
                <value tag="solnumhide" value="on"/>
              </properties>
              <properties key="solnum">
                <value tag="solnum" value="1" compositeIndex="1"/>
              </properties>
              <properties key="solvertype">
                <value tag="solvertype" value="none"/>
              </properties>
              <properties key="timeinterp">
                <value tag="timeinterp" value="off"/>
              </properties>
              <properties key="t">
                <value tag="t" value="0"/>
              </properties>
              <properties key="manualsol">
                <value tag="manualsol" value="off"/>
              </properties>
              <properties key="manualsolnum">
                <value tag="manualsolnum" value="1"/>
              </properties>
              <properties key="listsol">
                <value tag="listsol" value="off"/>
              </properties>
              <properties key="listsolnum">
                <value tag="listsolnum" valueArray="1|1,'1'"/>
              </properties>
              <properties key="usesol">
                <value tag="usesol" value="off"/>
              </properties>
              <properties key="notsolmethod">
                <value tag="notsolmethod" value="init"/>
              </properties>
              <properties key="notstudy">
                <value tag="notstudy" value="zero" referenceContainerList="//@study" compositeIndex="0"/>
              </properties>
              <properties key="notstudyhide">
                <value tag="notstudyhide" value="on"/>
              </properties>
              <properties key="notsol">
                <value tag="notsol" value="current" referenceContainerList="//@sol" compositeIndex="0"/>
              </properties>
              <properties key="notsolhide">
                <value tag="notsolhide" value="on"/>
              </properties>
              <properties key="notsoluse">
                <value tag="notsoluse" value="current" referenceContainerList="//@sol" compositeIndex="0"/>
              </properties>
              <properties key="oldnotsoluse">
                <value tag="oldnotsoluse" value="0"/>
              </properties>
              <properties key="notstudystep">
                <value tag="notstudystep"/>
              </properties>
              <properties key="notsolnumhide">
                <value tag="notsolnumhide" value="on"/>
              </properties>
              <properties key="notsolnum">
                <value tag="notsolnum" value="1" compositeIndex="1"/>
              </properties>
              <properties key="notsolvertype">
                <value tag="notsolvertype" value="none"/>
              </properties>
              <properties key="nottimeinterp">
                <value tag="nottimeinterp" value="off"/>
              </properties>
              <properties key="nott">
                <value tag="nott" value="0"/>
              </properties>
              <properties key="notmanualsol">
                <value tag="notmanualsol" value="off"/>
              </properties>
              <properties key="notmanualsolnum">
                <value tag="notmanualsolnum" valueArray="1|1,'1'"/>
              </properties>
              <properties key="notmanualsolnum_vector_method">
                <value tag="notmanualsolnum_vector_method" value="step"/>
              </properties>
              <properties key="notmanualsolnum_vector_start">
                <value tag="notmanualsolnum_vector_start" value=""/>
              </properties>
              <properties key="notmanualsolnum_vector_stop">
                <value tag="notmanualsolnum_vector_stop" value=""/>
              </properties>
              <properties key="notmanualsolnum_vector_step">
                <value tag="notmanualsolnum_vector_step" value=""/>
              </properties>
              <properties key="notmanualsolnum_vector_numvalues">
                <value tag="notmanualsolnum_vector_numvalues" value=""/>
              </properties>
              <properties key="notmanualsolnum_vector_function">
                <value tag="notmanualsolnum_vector_function" value="none"/>
              </properties>
              <properties key="notlistsol">
                <value tag="notlistsol" value="off"/>
              </properties>
              <properties key="notlistsolnum">
                <value tag="notlistsolnum" valueArray="1|1,'1'"/>
              </properties>
              <properties key="geomselection">
                <value tag="geomselection" reference="//@geom/@geoms[key='geom1']/@value" referenceContainerList="//@geom"/>
              </properties>
              <properties key="mesh">
                <value tag="mesh" valueArray="1|2,'geom1','mesh1'"/>
              </properties>
              <properties key="useparam">
                <value tag="useparam" value="off"/>
              </properties>
              <properties key="sweeptype">
                <value tag="sweeptype" value="sparse"/>
              </properties>
              <properties key="pname">
                <value tag="pname" valueArray="1|0"/>
              </properties>
              <properties key="plistarr">
                <value tag="plistarr" valueArray="0"/>
              </properties>
              <properties key="plistarr_vector_method">
                <value tag="plistarr_vector_method" valueArray="1|0"/>
              </properties>
              <properties key="plistarr_vector_start">
                <value tag="plistarr_vector_start" valueArray="1|0"/>
              </properties>
              <properties key="plistarr_vector_stop">
                <value tag="plistarr_vector_stop" valueArray="1|0"/>
              </properties>
              <properties key="plistarr_vector_step">
                <value tag="plistarr_vector_step" valueArray="1|0"/>
              </properties>
              <properties key="plistarr_vector_numvalues">
                <value tag="plistarr_vector_numvalues" valueArray="1|0"/>
              </properties>
              <properties key="plistarr_vector_function">
                <value tag="plistarr_vector_function" valueArray="1|0"/>
              </properties>
              <properties key="punit">
                <value tag="punit" valueArray="1|0"/>
              </properties>
              <properties key="timeadaption">
                <value tag="timeadaption" value="off"/>
              </properties>
              <properties key="timeadapgeom">
                <value tag="timeadapgeom" reference="//@geom/@geoms[key='geom1']/@value" referenceContainerList="//@geom"/>
              </properties>
              <properties key="autoremesh">
                <value tag="autoremesh" value="off"/>
              </properties>
              <properties key="autoremeshgeom">
                <value tag="autoremeshgeom" reference="//@geom/@geoms[key='geom1']/@value" referenceContainerList="//@geom"/>
              </properties>
              <properties key="optimization">
                <value tag="optimization" value="off"/>
              </properties>
              <feature xsi:type="com.comsol.mph-v15:StudyFeatureList" model="/"/>
              <mglevel model="/"/>
            </value>
          </features>
        </feature>
      </value>
    </objects>
  </study>
  <cpl entityName="List" entityComments="" entityAuthor="" entityCreationTime="1493940818920" model="/">
    <features key="maxop1">
      <value xsi:type="com.comsol.mph-v15:Cpl" tag="maxop1" entityName="Maximum 1" entityComments="" entityAuthor="" entityCreationTime="1505764444866" operationID="Maximum" type="Maximum">
        <selection entityName="Selection" entityComments="" entityAuthor="" entityCreationTime="1505764444864" selType="geomdim" geom="//@geom/@geoms[key='geom1']/@value" allgeom="true" dim="1" hDim="1"/>
        <properties key="opname">
          <value tag="opname" value="maxop1"/>
        </properties>
        <properties key="points">
          <value tag="points" value="node"/>
        </properties>
        <properties key="intorder">
          <value tag="intorder" value="4"/>
        </properties>
        <properties key="lagrange">
          <value tag="lagrange" value="2"/>
        </properties>
        <feature xsi:type="com.comsol.mph-v15:CplList" model="/"/>
      </value>
    </features>
  </cpl>
  <frame entityName="List" entityComments="" entityAuthor="" entityCreationTime="1493940818920" model="/">
    <frames key="material1">
      <value tag="material1" coord="3,'x','y','z'" geom="//@geom/@geoms[key='geom1']/@value" sorder="3">
        <sshape model="/"/>
      </value>
    </frames>
  </frame>
  <weak entityName="List" entityComments="" entityAuthor="" entityCreationTime="1493942272192" model="/"/>
  <selection entityName="List" entityComments="" entityAuthor="" entityCreationTime="1493940819428" model="/"/>
  <view entityName="Views" entityComments="" entityAuthor="" entityCreationTime="1493940818927" model="/">
    <views key="view1">
      <value tag="view1" entityName="View 1" entityComments="" entityAuthor="" entityCreationTime="1493940819429" operationID="ModelView1D" geom="//@geom/@geoms[key='geom1']/@value" sdim="1" current="true" globalcurrent="true">
        <entityFlags>nodeactivate</entityFlags>
        <properties key="showlabels">
          <value tag="showlabels" value="off"/>
        </properties>
        <properties key="showDirections">
          <value tag="showDirections" value="off"/>
        </properties>
        <properties key="locked">
          <value tag="locked" value="off"/>
        </properties>
        <properties key="drawhidestatus">
          <value tag="drawhidestatus" value="hide"/>
        </properties>
        <properties key="geomhidestatus">
          <value tag="geomhidestatus" value="hide"/>
        </properties>
        <properties key="isnew">
          <value tag="isnew" value="off"/>
        </properties>
        <properties key="postviewkey">
          <value tag="postviewkey" value=""/>
        </properties>
        <properties key="workplaneclip">
          <value tag="workplaneclip" value="off"/>
        </properties>
        <feature xsi:type="com.comsol.mph-v15:ViewFeatureList" model="/"/>
        <hideObjects entityName="List" entityComments="" entityAuthor="" entityCreationTime="1493940819443" model="/"/>
        <hideEntities entityName="List" entityComments="" entityAuthor="" entityCreationTime="1493940819444" model="/"/>
        <axis tag="axis" storedParent="//@modelNode/@modelNodes[key='comp1']/@value" entityName="Axis" entityComments="" entityAuthor="" entityCreationTime="1493940819836" operationID="Axis1D">
          <entityFlags>noremove</entityFlags>
          <entityFlags>nodeactivate</entityFlags>
          <properties key="xmin">
            <value tag="xmin" value="-1.22705078125"/>
          </properties>
          <properties key="xmax">
            <value tag="xmax" value="25.768068313598633"/>
          </properties>
          <properties key="manualgrid">
            <value tag="manualgrid" value="off"/>
          </properties>
          <properties key="xspacing">
            <value tag="xspacing" value="1"/>
          </properties>
          <properties key="xextra">
            <value tag="xextra" value="" valueArray="1|0"/>
          </properties>
          <properties key="xextra_vector_method">
            <value tag="xextra_vector_method" value="step"/>
          </properties>
          <properties key="xextra_vector_start">
            <value tag="xextra_vector_start" value=""/>
          </properties>
          <properties key="xextra_vector_stop">
            <value tag="xextra_vector_stop" value=""/>
          </properties>
          <properties key="xextra_vector_step">
            <value tag="xextra_vector_step" value=""/>
          </properties>
          <properties key="xextra_vector_numvalues">
            <value tag="xextra_vector_numvalues" value=""/>
          </properties>
          <properties key="xextra_vector_function">
            <value tag="xextra_vector_function" value="none"/>
          </properties>
          <feature xsi:type="com.comsol.mph-v15:ViewFeatureList" entityComments="" entityAuthor="" model="/"/>
        </axis>
        <camera tag="cam" storedParent="//@modelNode/@modelNodes[key='comp1']/@value" entityName="Camera" entityComments="" entityAuthor="" entityCreationTime="1493940819911" operationID="Camera">
          <entityFlags>noremove</entityFlags>
          <entityFlags>nodeactivate</entityFlags>
          <properties key="projection">
            <value tag="projection" value="perspective"/>
          </properties>
          <properties key="orthoscale">
            <value tag="orthoscale" value="1"/>
          </properties>
          <properties key="zoomanglefull">
            <value tag="zoomanglefull" value="0"/>
          </properties>
          <properties key="viewscaletype">
            <value tag="viewscaletype" value="none"/>
          </properties>
          <properties key="xscale">
            <value tag="xscale" value="1"/>
          </properties>
          <properties key="yscale">
            <value tag="yscale" value="1"/>
          </properties>
          <properties key="zscale">
            <value tag="zscale" value="1"/>
          </properties>
          <properties key="position">
            <value tag="position" valueArray="1|3,'-3','-4','3'"/>
          </properties>
          <properties key="target">
            <value tag="target" valueArray="1|3,'0','0','0'"/>
          </properties>
          <properties key="up">
            <value tag="up" valueArray="1|3,'0','0','1'"/>
          </properties>
          <properties key="rotationpoint">
            <value tag="rotationpoint" valueArray="1|3,'0','0','0'"/>
          </properties>
          <properties key="viewoffset">
            <value tag="viewoffset" valueArray="1|2,'0','0'"/>
          </properties>
          <feature xsi:type="com.comsol.mph-v15:ViewFeatureList" entityComments="" entityAuthor="" model="/"/>
        </camera>
      </value>
    </views>
  </view>
  <field entityName="List" entityComments="" entityAuthor="" entityCreationTime="1493940819472" model="/">
    <fields key="field1">
      <value tag="field1" derivedFrom="//@physics/@physints[key='g']/@value/@feature/@features[key='gfeq1']/@value" fieldname="p" shapes="//@shape/@shapes[key='shape1']/@value"/>
    </fields>
    <fields key="field2">
      <value tag="field2" derivedFrom="//@physics/@physints[key='g']/@value/@feature/@features[key='gfeq1']/@value" fieldname="h1" shapes="//@shape/@shapes[key='shape2']/@value"/>
    </fields>
    <fields key="field3">
      <value tag="field3" derivedFrom="//@physics/@physints[key='g']/@value/@feature/@features[key='gfeq1']/@value" fieldname="h2" shapes="//@shape/@shapes[key='shape3']/@value"/>
    </fields>
    <fields key="field4">
      <value tag="field4" derivedFrom="//@physics/@physints[key='g']/@value/@feature/@features[key='gfeq1']/@value" fieldname="c" shapes="//@shape/@shapes[key='shape4']/@value"/>
    </fields>
  </field>
  <batch>
    <entityFlags>nodeactivate</entityFlags>
    <feature model="/"/>
  </batch>
  <constr entityName="List" entityComments="" entityAuthor="" entityCreationTime="1493942219924" model="/"/>
  <expr entityName="Variables" entityComments="" entityAuthor="" entityCreationTime="1493940818919" model="/">
    <objects key="var1">
      <value tag="var1" storedParent="//@modelNode/@modelNodes[key='comp1']/@value" entityName="Variables 1" entityComments="" entityAuthor="" entityCreationTime="1493943665878">
        <selection xsi:type="com.comsol.mph-v15:XDLocalSelection" entityName="Selection" entityComments="" entityAuthor="" entityCreationTime="1493943665878" selType="global"/>
        <expressions key="h">
          <value tag="h" expression="h1*phi0+h2"/>
        </expressions>
        <expressions key="phi">
          <value tag="phi" expression="h1/h"/>
        </expressions>
        <expressions key="G1">
          <value tag="G1" expression="h1*(c/(K1+c))*(1-h1)"/>
        </expressions>
        <expressions key="fmod">
          <value tag="fmod" expression="(1-exp(5*(h10-h1)))*(1-hp/h1)"/>
        </expressions>
        <expressions key="v0">
          <value tag="v0" expression="(1-phi*phi0)*(phi^3-1)"/>
        </expressions>
        <expressions key="uf">
          <value tag="uf" expression="-(h1+h2)^2/(2*(1-phi))*px"/>
        </expressions>
        <expressions key="uc">
          <value tag="uc" expression="-(h1+h2)^2/(2*(1-phi))*px-px"/>
        </expressions>
        <expressions key="psix">
          <value tag="psix" expression="(3*phi^2)*d(phi,x)"/>
        </expressions>
        <expressions key="G2">
          <value tag="G2" expression="h1*(c/(K1+c))"/>
        </expressions>
        <expressions key="pbar">
          <value tag="pbar" expression="phi^2"/>
        </expressions>
        <expressions key="G1T">
          <value tag="G1T" expression="d(G1*fmod,t)"/>
        </expressions>
        <expressions key="G2T">
          <value tag="G2T" expression="d(G2*fmod,t)"/>
        </expressions>
        <expressions key="G1TT">
          <value tag="G1TT" expression="d(d(G1*fmod,t),t)"/>
        </expressions>
        <expressions key="G2TT">
          <value tag="G2TT" expression="d(d(G2*fmod,t),t)"/>
        </expressions>
      </value>
    </objects>
    <objects key="var2">
      <value tag="var2" entityName="Variables 2" entityComments="" entityAuthor="" entityCreationTime="1498750729737">
        <selection xsi:type="com.comsol.mph-v15:XDLocalSelection" entityName="Selection" entityComments="" entityAuthor="" entityCreationTime="1498750729737" selType="global"/>
      </value>
    </objects>
  </expr>
  <func entityName="Functions" entityComments="" entityAuthor="" entityCreationTime="1493940818920" model="/">
    <features key="pw1">
      <value xsi:type="com.comsol.mph-v15:FunctionFeature" tag="pw1" storedParent="//@modelNode/@modelNodes[key='comp1']/@value" entityName="Piecewise 1" entityComments="" entityAuthor="" entityCreationTime="1493950497787" operationID="Piecewise">
        <properties key="relaxnamecheck">
          <value tag="relaxnamecheck" value="off"/>
        </properties>
        <properties key="funcname">
          <value tag="funcname" value="h1in"/>
        </properties>
        <properties key="arg">
          <value tag="arg" value="x"/>
        </properties>
        <properties key="extrap">
          <value tag="extrap" value="constant"/>
        </properties>
        <properties key="extrapvalue">
          <value tag="extrapvalue" value="0"/>
        </properties>
        <properties key="smooth">
          <value tag="smooth" value="contd2"/>
        </properties>
        <properties key="zonelengthtype">
          <value tag="zonelengthtype" value="absolute"/>
        </properties>
        <properties key="smoothzone">
          <value tag="smoothzone" value="Rin*0.49"/>
        </properties>
        <properties key="showbox">
          <value tag="showbox" value="on"/>
        </properties>
        <properties key="smoothends">
          <value tag="smoothends" value="on"/>
        </properties>
        <properties key="piecesexcelfilename">
          <value tag="piecesexcelfilename" value=""/>
        </properties>
        <properties key="piecesexcelsheet">
          <value tag="piecesexcelsheet" value=""/>
        </properties>
        <properties key="piecesexcelrange">
          <value tag="piecesexcelrange" value=""/>
        </properties>
        <properties key="piecesexceloverwrite">
          <value tag="piecesexceloverwrite" value="on"/>
        </properties>
        <properties key="piecesexcelincludeheaders">
          <value tag="piecesexcelincludeheaders" value="off"/>
        </properties>
        <properties key="piecesexcelseparateunits">
          <value tag="piecesexcelseparateunits" value="off"/>
        </properties>
        <properties key="pieces">
          <value tag="pieces" valueArray="2|3,'0','Rin','0.1*h1lim'|3,'Rin','L+1','h10'"/>
        </properties>
        <properties key="argunit">
          <value tag="argunit" value=""/>
        </properties>
        <properties key="fununit">
          <value tag="fununit" value=""/>
        </properties>
        <feature xsi:type="com.comsol.mph-v15:FunctionFeatureList" model="/"/>
      </value>
    </features>
    <features key="pw2">
      <value xsi:type="com.comsol.mph-v15:FunctionFeature" tag="pw2" storedParent="//@modelNode/@modelNodes[key='comp1']/@value" entityName="Piecewise 2" entityComments="" entityAuthor="" entityCreationTime="1493952549817" operationID="Piecewise">
        <properties key="relaxnamecheck">
          <value tag="relaxnamecheck" value="off"/>
        </properties>
        <properties key="funcname">
          <value tag="funcname" value="h2in"/>
        </properties>
        <properties key="arg">
          <value tag="arg" value="x"/>
        </properties>
        <properties key="extrap">
          <value tag="extrap" value="constant"/>
        </properties>
        <properties key="extrapvalue">
          <value tag="extrapvalue" value="0"/>
        </properties>
        <properties key="smooth">
          <value tag="smooth" value="contd2"/>
        </properties>
        <properties key="zonelengthtype">
          <value tag="zonelengthtype" value="absolute"/>
        </properties>
        <properties key="smoothzone">
          <value tag="smoothzone" value="Rin*0.49"/>
        </properties>
        <properties key="showbox">
          <value tag="showbox" value="on"/>
        </properties>
        <properties key="smoothends">
          <value tag="smoothends" value="on"/>
        </properties>
        <properties key="piecesexcelfilename">
          <value tag="piecesexcelfilename" value=""/>
        </properties>
        <properties key="piecesexcelsheet">
          <value tag="piecesexcelsheet" value=""/>
        </properties>
        <properties key="piecesexcelrange">
          <value tag="piecesexcelrange" value=""/>
        </properties>
        <properties key="piecesexceloverwrite">
          <value tag="piecesexceloverwrite" value="on"/>
        </properties>
        <properties key="piecesexcelincludeheaders">
          <value tag="piecesexcelincludeheaders" value="off"/>
        </properties>
        <properties key="piecesexcelseparateunits">
          <value tag="piecesexcelseparateunits" value="off"/>
        </properties>
        <properties key="pieces">
          <value tag="pieces" valueArray="2|3,'0','Rin','0.1*h1lim*(1-phi0)'|3,'Rin','L+1','h10*(1-phi0)'"/>
        </properties>
        <properties key="argunit">
          <value tag="argunit" value=""/>
        </properties>
        <properties key="fununit">
          <value tag="fununit" value=""/>
        </properties>
        <feature xsi:type="com.comsol.mph-v15:FunctionFeatureList" model="/"/>
      </value>
    </features>
    <features key="an1">
      <value xsi:type="com.comsol.mph-v15:FunctionFeature" tag="an1" storedParent="//@modelNode/@modelNodes[key='comp1']/@value" entityName="Analytic 1" entityComments="" entityAuthor="" entityCreationTime="1518631022674" operationID="Analytic">
        <properties key="relaxnamecheck">
          <value tag="relaxnamecheck" value="off"/>
        </properties>
        <properties key="funcname">
          <value tag="funcname" value="an1"/>
        </properties>
        <properties key="expr">
          <value tag="expr" value="hin*(1-tanh(5*(x-Rin)))+h10"/>
        </properties>
        <properties key="args">
          <value tag="args" valueArray="1|1,'x'"/>
        </properties>
        <properties key="dermethod">
          <value tag="dermethod" value="automatic"/>
        </properties>
        <properties key="argders">
          <value tag="argders" valueArray="0"/>
        </properties>
        <properties key="periodic">
          <value tag="periodic" value="off"/>
        </properties>
        <properties key="periodiclower">
          <value tag="periodiclower" value="0"/>
        </properties>
        <properties key="periodicupper">
          <value tag="periodicupper" value="1"/>
        </properties>
        <properties key="argunit">
          <value tag="argunit" value=""/>
        </properties>
        <properties key="fununit">
          <value tag="fununit" value=""/>
        </properties>
        <properties key="complex">
          <value tag="complex" value="off"/>
        </properties>
        <properties key="plotargs">
          <value tag="plotargs" valueArray="1|3,'x','0','L+1'"/>
        </properties>
        <feature xsi:type="com.comsol.mph-v15:FunctionFeatureList" model="/"/>
      </value>
    </features>
    <features key="an2">
      <value xsi:type="com.comsol.mph-v15:FunctionFeature" tag="an2" storedParent="//@modelNode/@modelNodes[key='comp1']/@value" entityName="Analytic 2" entityComments="" entityAuthor="" entityCreationTime="1518631161068" operationID="Analytic">
        <properties key="relaxnamecheck">
          <value tag="relaxnamecheck" value="off"/>
        </properties>
        <properties key="funcname">
          <value tag="funcname" value="an2"/>
        </properties>
        <properties key="expr">
          <value tag="expr" value="(1-phi0)*hin*(1-tanh(5*(x-Rin)))+h10*(1-phi0)"/>
        </properties>
        <properties key="args">
          <value tag="args" valueArray="1|1,'x'"/>
        </properties>
        <properties key="dermethod">
          <value tag="dermethod" value="automatic"/>
        </properties>
        <properties key="argders">
          <value tag="argders" valueArray="0"/>
        </properties>
        <properties key="periodic">
          <value tag="periodic" value="off"/>
        </properties>
        <properties key="periodiclower">
          <value tag="periodiclower" value="0"/>
        </properties>
        <properties key="periodicupper">
          <value tag="periodicupper" value="1"/>
        </properties>
        <properties key="argunit">
          <value tag="argunit" value=""/>
        </properties>
        <properties key="fununit">
          <value tag="fununit" value=""/>
        </properties>
        <properties key="complex">
          <value tag="complex" value="off"/>
        </properties>
        <properties key="plotargs">
          <value tag="plotargs" valueArray="1|3,'x','0','L+1'"/>
        </properties>
        <feature xsi:type="com.comsol.mph-v15:FunctionFeatureList" model="/"/>
      </value>
    </features>
  </func>
  <init entityName="List" entityComments="" entityAuthor="" entityCreationTime="1493940819612" model="/">
    <objects key="init1">
      <value tag="init1" derivedFrom="//@physics/@physints[key='g']/@value/@feature/@features[key='init1']/@value" entityName="Derived Variables 1" entityComments="" entityAuthor="" entityCreationTime="1540064588395">
        <selection xsi:type="com.comsol.mph-v15:XDLocalSelection" entityName="Selection" entityComments="" entityAuthor="" entityCreationTime="1540064588399" selType="geomdim" geom="//@geom/@geoms[key='geom1']/@value" domains="2,1" dim="1" hDim="1"/>
        <expressions key="root.comp1.p">
          <value tag="root.comp1.p" expression="-d((d(an1(x),x)+d(an2(x),x)),x)"/>
        </expressions>
        <expressions key="root.comp1.h1">
          <value tag="root.comp1.h1" expression="an1(x)"/>
        </expressions>
        <expressions key="root.comp1.h2">
          <value tag="root.comp1.h2" expression="an2(x)"/>
        </expressions>
        <expressions key="root.comp1.c">
          <value tag="root.comp1.c" expression="c0"/>
        </expressions>
        <expressions key="root.comp1.pt">
          <value tag="root.comp1.pt"/>
        </expressions>
        <expressions key="root.comp1.h1t">
          <value tag="root.comp1.h1t"/>
        </expressions>
        <expressions key="root.comp1.h2t">
          <value tag="root.comp1.h2t"/>
        </expressions>
        <expressions key="root.comp1.ct">
          <value tag="root.comp1.ct"/>
        </expressions>
      </value>
    </objects>
  </init>
  <geom entityComments="" entityAuthor="" entityCreationTime="1493940818919" model="/">
    <geoms key="geom1">
      <value tag="geom1" storedParent="//@modelNode/@modelNodes[key='comp1']/@value" entityName="Geometry 1" entityComments="" entityAuthor="" entityCreationTime="1493940819401" assocID="1,0,530529228,-1782338058" angularUnit="deg" assocMaps="{0,1,2},{0,1}" current="//@geom/@geoms[key='geom1']/@value/@feature/@features[key='fin']/@value" externallySet="false" geometryFrame="//@frame/@frames[key='material1']/@value" geomInfo="//@geom/@geoms[key='geom1']/@value/@geomnative" geomrep="comsol" hashKey="145419662927107" inverseAssocMaps="{0,1,2},{0,1}" lastBuiltFeature="//@geom/@geoms[key='geom1']/@value/@feature/@features[key='fin']/@value" lengthUnit="m" materialFrame="//@frame/@frames[key='material1']/@value" meshFrame="//@frame/@frames[key='material1']/@value" scaleUnits="true" sdim="1" sequenceType="STANDARD" spatialFrame="//@frame/@frames[key='material1']/@value" xmeshIndex="1">
        <entityFlags>nodeactivate</entityFlags>
        <geomnative tag="/geom1.mphbin" numEntities="2,1" numEntitiesMesh="2,1" spaceDim="1"/>
        <feature model="/" sequence="//@geom/@geoms[key='geom1']/@value">
          <features key="i1">
            <value xsi:type="com.comsol.mph-v15:GeomFeature" tag="i1" entityName="Interval 1" entityComments="" entityAuthor="" entityCreationTime="1493940837660" operationID="Interval" key="true[deg]intervalsonep0.0|24.541017778180827|p10.0p224.541017778180827" status="built" buildStatus="built" cacheTag="-7290197373299869179" id="2" sequence="//@geom/@geoms[key='geom1']/@value">
              <properties key="createselection">
                <value tag="createselection" value="off"/>
              </properties>
              <properties key="contributeto">
                <value tag="contributeto" value="none" referenceContainerList="//@geom/@geoms[key='geom1']/@value/@selection" compositeIndex="1"/>
              </properties>
              <properties key="intervals">
                <value tag="intervals" value="one"/>
              </properties>
              <properties key="p1">
                <value tag="p1" value="0"/>
              </properties>
              <properties key="p2">
                <value tag="p2" value="L"/>
              </properties>
              <properties key="p">
                <value tag="p" valueArray="1|2,'0','L'"/>
              </properties>
              <properties key="p_vector_method">
                <value tag="p_vector_method" value="step"/>
              </properties>
              <properties key="p_vector_start">
                <value tag="p_vector_start" value=""/>
              </properties>
              <properties key="p_vector_stop">
                <value tag="p_vector_stop" value=""/>
              </properties>
              <properties key="p_vector_step">
                <value tag="p_vector_step" value=""/>
              </properties>
              <properties key="p_vector_numvalues">
                <value tag="p_vector_numvalues" value=""/>
              </properties>
              <properties key="p_vector_function">
                <value tag="p_vector_function" value="none"/>
              </properties>
              <feature xsi:type="com.comsol.mph-v15:GeomFeatureList" model="/" sequence="//@geom/@geoms[key='geom1']/@value"/>
              <geom model="/">
                <objects key="i1(1)">
                  <value tag="i1(1)" entityName="Interval" entityComments="" entityAuthor="" entityCreationTime="1493940841023" assocID="2,0,-1697381347,905558533">
                    <entityFlags>norename</entityFlags>
                    <geomnative tag="/geom2.mphbin" numEntities="2,1" numEntitiesMesh="2,1" spaceDim="1"/>
                  </value>
                </objects>
              </geom>
              <importedGeom tag="i0" entityName="" entityComments="" entityAuthor="" entityCreationTime="1513298497485">
                <entityFlags>norename</entityFlags>
                <geomnative tag="/geom2.mphbin" numEntities="2,1" numEntitiesMesh="2,1" spaceDim="1"/>
              </importedGeom>
            </value>
          </features>
          <features key="fin">
            <value xsi:type="com.comsol.mph-v15:GeomFeature" tag="fin" entityName="Form Union" entityComments="" entityAuthor="" entityCreationTime="1493940819403" operationID="Finalize" key="true[deg]actionunioncreatepairsongeomrepcomsolimprintoffpairtypeidentityrepairtol1.0E-6splitpairsoff" status="built" buildStatus="built" cacheTag="2278605686344756726" id="1" sequence="//@geom/@geoms[key='geom1']/@value">
              <entityFlags>noremove</entityFlags>
              <entityFlags>nodeactivate</entityFlags>
              <entityFlags>norename</entityFlags>
              <properties key="action">
                <value tag="action" value="union"/>
              </properties>
              <properties key="imprint">
                <value tag="imprint" value="off"/>
              </properties>
              <properties key="createpairs">
                <value tag="createpairs" value="on"/>
              </properties>
              <properties key="splitpairs">
                <value tag="splitpairs" value="off"/>
              </properties>
              <properties key="pairtype">
                <value tag="pairtype" value="identity"/>
              </properties>
              <properties key="repairtol">
                <value tag="repairtol" value="1.0E-6"/>
              </properties>
              <properties key="geomrep">
                <value tag="geomrep" value="comsol"/>
              </properties>
              <feature xsi:type="com.comsol.mph-v15:GeomFeatureList" model="/" sequence="//@geom/@geoms[key='geom1']/@value"/>
              <geom model="/">
                <objects key="fin(1)">
                  <value tag="fin(1)" entityName="Form_union/assembly" entityComments="" entityAuthor="" entityCreationTime="1493940852589" assocID="1,0,530529228,-1782338058">
                    <entityFlags>norename</entityFlags>
                    <geomnative tag="/geom1.mphbin" numEntities="2,1" numEntitiesMesh="2,1" spaceDim="1"/>
                  </value>
                </objects>
              </geom>
            </value>
          </features>
        </feature>
        <selection model="/"/>
      </value>
    </geoms>
  </geom>
  <mesh entityName="Meshes" entityComments="" entityAuthor="" entityCreationTime="1493940818920" model="/">
    <meshes key="mesh1">
      <value tag="mesh1" entityName="Mesh 1" entityComments="" entityAuthor="" entityCreationTime="1493940819458" cacheTagCurrent="2278605682049789430" currentFeature="//@mesh/@meshes[key='mesh1']/@value/@feature/@features[key='edg1']/@value" geom="//@geom/@geoms[key='geom1']/@value" toolsSize="1.0" constructionEntitiesToKeep="{},{}">
        <entityFlags>nodeactivate</entityFlags>
        <importAssoc tag="/meshassoc1.mphbin"/>
        <feature model="/" sequence="//@mesh/@meshes[key='mesh1']/@value">
          <features key="size">
            <value xsi:type="com.comsol.mph-v15:MeshFeature" tag="size" entityName="Size" entityComments="" entityAuthor="" entityCreationTime="1493940852611" operationID="MeshSizeDefault" key="true[deg]hcurve0.2hgrad1.05hmax0.008180339259393609hmin0.001hnarrow0.75tablecfd" status="built" buildStatus="built" sequence="//@mesh/@meshes[key='mesh1']/@value">
              <entityFlags>nodeactivate</entityFlags>
              <entityFlags>noremove</entityFlags>
              <entityFlags>norename</entityFlags>
              <properties key="table">
                <value tag="table" value="cfd"/>
              </properties>
              <properties key="hmax">
                <value tag="hmax" value="L/3000"/>
              </properties>
              <properties key="hmin">
                <value tag="hmin" value="0.001"/>
              </properties>
              <properties key="hcurve">
                <value tag="hcurve" value="0.2"/>
              </properties>
              <properties key="hnarrow">
                <value tag="hnarrow" value="0.75"/>
              </properties>
              <properties key="hgrad">
                <value tag="hgrad" value="1.05"/>
              </properties>
              <properties key="hauto">
                <value tag="hauto" value="1"/>
              </properties>
              <properties key="custom">
                <value tag="custom" value="on"/>
              </properties>
              <feature xsi:type="com.comsol.mph-v15:MeshFeatureList" model="/" sequence="//@mesh/@meshes[key='mesh1']/@value"/>
            </value>
          </features>
          <features key="edg1">
            <value xsi:type="com.comsol.mph-v15:MeshFeature" tag="edg1" entityName="Edge 1" entityComments="" entityAuthor="" entityCreationTime="1498518498392" operationID="Edge" key="true[]MESHREMAINING" sequence="//@mesh/@meshes[key='mesh1']/@value">
              <selection xsi:type="com.comsol.mph-v15:MeshSelection" entityName="Selection" entityComments="" entityAuthor="" entityCreationTime="1498518498392" selType="meshremaining"/>
              <feature xsi:type="com.comsol.mph-v15:MeshFeatureList" model="/" sequence="//@mesh/@meshes[key='mesh1']/@value"/>
            </value>
          </features>
        </feature>
        <meshnative tag="/mesh1.mphbin" numEntities="0,0" numEntitiesMesh="0,0" spaceDim="1"/>
      </value>
    </meshes>
  </mesh>
  <modelNode model="/">
    <modelNodes key="comp1">
      <value tag="comp1" entityName="Component 1" entityComments="" entityAuthor="" entityCreationTime="1493940819399" identifier="comp1" defineLocalCoord="true">
        <entityFlags>nodeactivate</entityFlags>
      </value>
    </modelNodes>
  </modelNode>
  <shape entityName="List" entityComments="" entityAuthor="" entityCreationTime="1493940819473" model="/">
    <shapes key="shape1">
      <value tag="shape1" derivedFrom="//@physics/@physints[key='g']/@value/@feature/@features[key='gfeq1']/@value" entityName="Derived Shape 1" frame="//@frame/@frames[key='material1']/@value" upFlux="comp1.uflux.p" downFlux="comp1.dflux.p" domainFlux="1|1,'comp1.domflux.px'" smoothBoundaryFlux="true" domainFluxFrame="//@frame/@frames[key='material1']/@value">
        <feature model="/">
          <features key="shfun1">
            <value xsi:type="com.comsol.mph.shapefunctions-v15:ShLag" tag="shfun1" derivedFrom="//@physics/@physints[key='g']/@value/@feature/@features[key='gfeq1']/@value" entityName="Derived Shape 1" basename="comp1.p" order="3"/>
          </features>
        </feature>
      </value>
    </shapes>
    <shapes key="shape2">
      <value tag="shape2" derivedFrom="//@physics/@physints[key='g']/@value/@feature/@features[key='gfeq1']/@value" entityName="Derived Shape 2" frame="//@frame/@frames[key='material1']/@value" upFlux="comp1.uflux.h1" downFlux="comp1.dflux.h1" domainFlux="1|1,'comp1.domflux.h1x'" smoothBoundaryFlux="true" domainFluxFrame="//@frame/@frames[key='material1']/@value">
        <feature model="/">
          <features key="shfun1">
            <value xsi:type="com.comsol.mph.shapefunctions-v15:ShLag" tag="shfun1" derivedFrom="//@physics/@physints[key='g']/@value/@feature/@features[key='gfeq1']/@value" entityName="Derived Shape 1" basename="comp1.h1" order="3"/>
          </features>
        </feature>
      </value>
    </shapes>
    <shapes key="shape3">
      <value tag="shape3" derivedFrom="//@physics/@physints[key='g']/@value/@feature/@features[key='gfeq1']/@value" entityName="Derived Shape 3" frame="//@frame/@frames[key='material1']/@value" upFlux="comp1.uflux.h2" downFlux="comp1.dflux.h2" domainFlux="1|1,'comp1.domflux.h2x'" smoothBoundaryFlux="true" domainFluxFrame="//@frame/@frames[key='material1']/@value">
        <feature model="/">
          <features key="shfun1">
            <value xsi:type="com.comsol.mph.shapefunctions-v15:ShLag" tag="shfun1" derivedFrom="//@physics/@physints[key='g']/@value/@feature/@features[key='gfeq1']/@value" entityName="Derived Shape 1" basename="comp1.h2" order="3"/>
          </features>
        </feature>
      </value>
    </shapes>
    <shapes key="shape4">
      <value tag="shape4" derivedFrom="//@physics/@physints[key='g']/@value/@feature/@features[key='gfeq1']/@value" entityName="Derived Shape 4" frame="//@frame/@frames[key='material1']/@value" upFlux="comp1.uflux.c" downFlux="comp1.dflux.c" domainFlux="1|1,'comp1.domflux.cx'" smoothBoundaryFlux="true" domainFluxFrame="//@frame/@frames[key='material1']/@value">
        <feature model="/">
          <features key="shfun1">
            <value xsi:type="com.comsol.mph.shapefunctions-v15:ShLag" tag="shfun1" derivedFrom="//@physics/@physints[key='g']/@value/@feature/@features[key='gfeq1']/@value" entityName="Derived Shape 1" basename="comp1.c" order="3"/>
          </features>
        </feature>
      </value>
    </shapes>
  </shape>
  <coeff entityName="List" entityComments="" entityAuthor="" entityCreationTime="1493940885756" model="/">
    <coeffs key="coeff1">
      <value tag="coeff1" derivedFrom="//@physics/@physints[key='g']/@value/@feature/@features[key='gfeq1']/@value" fields="//@field/@fields[key='field1']/@value //@field/@fields[key='field2']/@value //@field/@fields[key='field3']/@value //@field/@fields[key='field4']/@value" intrules="//@intrule/@intrules[key='intrule1']/@value">
        <feature model="/">
          <objects key="coeff1">
            <value tag="coeff1" derivedFrom="//@physics/@physints[key='g']/@value/@feature/@features[key='gfeq1']/@value" entityName="Derived Parameters 1" entityComments="" entityAuthor="" entityCreationTime="1540064588381">
              <selection entityName="Selection" entityComments="" entityAuthor="" entityCreationTime="1540064588386" selType="geomdim" geom="//@geom/@geoms[key='geom1']/@value" domains="2,1" dim="1" hDim="1"/>
              <param key="c">
                <value tag="c" value="16|1,'0'|1,'0'|1,'0'|1,'0'|1,'0'|1,'0'|1,'0'|1,'0'|1,'0'|1,'0'|1,'0'|1,'0'|1,'0'|1,'0'|1,'0'|1,'0'"/>
              </param>
              <param key="a">
                <value tag="a" value="16|1,'0'|1,'0'|1,'0'|1,'0'|1,'0'|1,'0'|1,'0'|1,'0'|1,'0'|1,'0'|1,'0'|1,'0'|1,'0'|1,'0'|1,'0'|1,'0'"/>
              </param>
              <param key="q">
                <value tag="q" value="16|1,'0'|1,'0'|1,'0'|1,'0'|1,'0'|1,'0'|1,'0'|1,'0'|1,'0'|1,'0'|1,'0'|1,'0'|1,'0'|1,'0'|1,'0'|1,'0'"/>
              </param>
              <param key="ea">
                <value tag="ea" value="16|1,'0'|1,'0'|1,'0'|1,'0'|1,'0'|1,'0'|1,'0'|1,'0'|1,'0'|1,'0'|1,'0'|1,'0'|1,'0'|1,'0'|1,'0'|1,'0'"/>
              </param>
              <param key="da">
                <value tag="da" value="16|1,'0'|1,'0'|1,'0'|1,'0'|1,'0'|1,'1'|1,'0'|1,'0'|1,'0'|1,'0'|1,'1'|1,'0'|1,'0'|1,'0'|1,'0'|1,'1'"/>
              </param>
              <param key="f">
                <value tag="f" value="4|1,'p'|1,'G1*fmod'|1,'beta5*v0'|1,'-G2*fmod*beta4'"/>
              </param>
              <param key="g">
                <value tag="g" value="4|1,'0'|1,'0'|1,'0'|1,'0'"/>
              </param>
              <param key="tau">
                <value tag="tau" value="4|1,'NaN'|1,'NaN'|1,'NaN'|1,'NaN'"/>
              </param>
              <param key="filter">
                <value tag="filter" value="3|1,'NaN'|1,'NaN'|1,'NaN'"/>
              </param>
              <param key="rw">
                <value tag="rw" value="4|1,'NaN'|1,'NaN'|1,'NaN'|1,'NaN'"/>
              </param>
              <param key="be">
                <value tag="be" value="16|1,'0'|1,'0'|1,'0'|1,'0'|1,'0'|1,'0'|1,'0'|1,'0'|1,'0'|1,'0'|1,'0'|1,'0'|1,'0'|1,'0'|1,'0'|1,'0'"/>
              </param>
              <param key="al">
                <value tag="al" value="16|1,'0'|1,'0'|1,'0'|1,'0'|1,'0'|1,'0'|1,'0'|1,'0'|1,'0'|1,'0'|1,'0'|1,'0'|1,'0'|1,'0'|1,'0'|1,'0'"/>
              </param>
              <param key="ga">
                <value tag="ga" value="4|1,'-h1x*phi0-h2x'|1,'-(1/3)*beta1*(h^3*psix)-(1/3)*beta2*(h^3*px)'|1,'-(1/3)*beta1*(psix*h^3*(h2/h1))-(1/3)*beta2*(px*h^3*(h2/h1))-beta3*(px*h2*(h2/h1))'|1,'-cx'"/>
              </param>
            </value>
          </objects>
        </feature>
      </value>
    </coeffs>
    <coeffs key="coeff2">
      <value tag="coeff2" derivedFrom="//@physics/@physints[key='g']/@value/@feature/@features[key='flux2']/@value" fields="//@field/@fields[key='field1']/@value //@field/@fields[key='field2']/@value //@field/@fields[key='field3']/@value //@field/@fields[key='field4']/@value" intrules="//@intrule/@intrules[key='intrule1']/@value">
        <feature model="/">
          <objects key="coeff1">
            <value tag="coeff1" derivedFrom="//@physics/@physints[key='g']/@value/@feature/@features[key='flux2']/@value" entityName="Derived Parameters 1" entityComments="" entityAuthor="" entityCreationTime="1540064588402">
              <selection entityName="Selection" entityComments="" entityAuthor="" entityCreationTime="1540064588404" selType="geomdim" geom="//@geom/@geoms[key='geom1']/@value" domains="3,2" dim="0" hDim="0"/>
              <param key="c">
                <value tag="c" value="16|1,'0'|1,'0'|1,'0'|1,'0'|1,'0'|1,'0'|1,'0'|1,'0'|1,'0'|1,'0'|1,'0'|1,'0'|1,'0'|1,'0'|1,'0'|1,'0'"/>
              </param>
              <param key="a">
                <value tag="a" value="16|1,'0'|1,'0'|1,'0'|1,'0'|1,'0'|1,'0'|1,'0'|1,'0'|1,'0'|1,'0'|1,'0'|1,'0'|1,'0'|1,'0'|1,'0'|1,'0'"/>
              </param>
              <param key="q">
                <value tag="q" value="16|1,'0'|1,'0'|1,'0'|1,'0'|1,'0'|1,'0'|1,'0'|1,'0'|1,'0'|1,'0'|1,'0'|1,'0'|1,'0'|1,'0'|1,'0'|1,'0'"/>
              </param>
              <param key="ea">
                <value tag="ea" value="16|1,'0'|1,'0'|1,'0'|1,'0'|1,'0'|1,'0'|1,'0'|1,'0'|1,'0'|1,'0'|1,'0'|1,'0'|1,'0'|1,'0'|1,'0'|1,'0'"/>
              </param>
              <param key="da">
                <value tag="da" value="16|1,'0'|1,'0'|1,'0'|1,'0'|1,'0'|1,'0'|1,'0'|1,'0'|1,'0'|1,'0'|1,'0'|1,'0'|1,'0'|1,'0'|1,'0'|1,'0'"/>
              </param>
              <param key="f">
                <value tag="f" value="4|1,'0'|1,'0'|1,'0'|1,'0'"/>
              </param>
              <param key="g">
                <value tag="g" value="4|1,'0'|1,'0'|1,'0'|1,'0'"/>
              </param>
              <param key="tau">
                <value tag="tau" value="4|1,'NaN'|1,'NaN'|1,'NaN'|1,'NaN'"/>
              </param>
              <param key="filter">
                <value tag="filter" value="3|1,'NaN'|1,'NaN'|1,'NaN'"/>
              </param>
              <param key="rw">
                <value tag="rw" value="4|1,'NaN'|1,'NaN'|1,'NaN'|1,'NaN'"/>
              </param>
              <param key="be">
                <value tag="be" value="16|1,'0'|1,'0'|1,'0'|1,'0'|1,'0'|1,'0'|1,'0'|1,'0'|1,'0'|1,'0'|1,'0'|1,'0'|1,'0'|1,'0'|1,'0'|1,'0'"/>
              </param>
              <param key="al">
                <value tag="al" value="16|1,'0'|1,'0'|1,'0'|1,'0'|1,'0'|1,'0'|1,'0'|1,'0'|1,'0'|1,'0'|1,'0'|1,'0'|1,'0'|1,'0'|1,'0'|1,'0'"/>
              </param>
              <param key="ga">
                <value tag="ga" value="4|1,'0'|1,'0'|1,'0'|1,'0'"/>
              </param>
            </value>
          </objects>
        </feature>
      </value>
    </coeffs>
  </coeff>
  <material entityName="Materials" entityComments="" entityAuthor="" entityCreationTime="1493940818920" model="/">
    <valid>true</valid>
  </material>
  <physics entityName="Physics" entityComments="" entityAuthor="" entityCreationTime="1493940818920" model="/">
    <physints key="g">
      <value tag="g" entityName="General Form PDE" entityComments="" entityAuthor="" entityCreationTime="1493940819619" applmodeID="GeneralFormPDE" geom="//@geom/@geoms[key='geom1']/@value" applmodeIDs="0" identifier="g">
        <selection entityName="Selection" entityComments="" entityAuthor="" entityCreationTime="1493940819486" selType="geomdim" geom="//@geom/@geoms[key='geom1']/@value" allgeom="true" dim="1" hDim="1"/>
        <prop model="/">
          <props key="ShapeProperty">
            <value tag="ShapeProperty" applmode="//@physics/@physints[key='g']/@value">
              <param key="shapeFunctionType">
                <value tag="shapeFunctionType" value="1|1,'shlag'"/>
              </param>
              <param key="order">
                <value tag="order" value="1|1,'3'"/>
              </param>
              <param key="boundaryFlux">
                <value tag="boundaryFlux" value="1|1,'1'"/>
              </param>
              <param key="boundaryFluxSmooth">
                <value tag="boundaryFluxSmooth" value="1|1,'1'"/>
              </param>
              <param key="hiddenRowLabels">
                <value tag="hiddenRowLabels" value="1|1,'Field name'"/>
              </param>
              <param key="valueType">
                <value tag="valueType" value="1|1,'complex'"/>
              </param>
              <param key="frame">
                <value tag="frame" value="1|1,'spatial'"/>
              </param>
            </value>
          </props>
          <props key="EquationForm">
            <value tag="EquationForm" applmode="//@physics/@physints[key='g']/@value">
              <param key="form">
                <value tag="form" value="1|1,'Automatic'"/>
              </param>
              <param key="freq_src">
                <value tag="freq_src" value="1|1,'fromSolver'"/>
              </param>
              <param key="freq">
                <value tag="freq" value="1|1,'1[kHz]'"/>
              </param>
              <param key="showAllModelInputs">
                <value tag="showAllModelInputs" value="1|1,'0'"/>
              </param>
            </value>
          </props>
          <props key="Units">
            <value tag="Units" applmode="//@physics/@physints[key='g']/@value">
              <param key="DependentVariableQuantity">
                <value tag="DependentVariableQuantity" value="1|1,'dimensionless'"/>
              </param>
              <param key="CustomDependentVariableUnit">
                <value tag="CustomDependentVariableUnit" value="1|1,'m'"/>
              </param>
              <param key="SourceTermQuantity">
                <value tag="SourceTermQuantity" value="1|1,'none'"/>
              </param>
              <param key="CustomSourceTermUnit">
                <value tag="CustomSourceTermUnit" value="1|1,'m^-2'"/>
              </param>
            </value>
          </props>
          <props key="StudyStep">
            <value tag="StudyStep" applmode="//@physics/@physints[key='g']/@value">
              <param key="StudyStep">
                <value tag="StudyStep" value="1|1,'0'"/>
              </param>
            </value>
          </props>
        </prop>
        <field model="/">
          <fields key="dimensionless">
            <value tag="dimensionless" applfieldID="dimensionless" components="4,'p','h1','h2','c'" applmode="//@physics/@physints[key='g']/@value" fieldname="u">
              <entityFlags>noremove</entityFlags>
              <entityFlags>norename</entityFlags>
              <entityFlags>nodeactivate</entityFlags>
            </value>
          </fields>
        </field>
        <feature model="/" appl="//@physics/@physints[key='g']/@value">
          <features key="gfeq1">
            <value tag="gfeq1" entityName="General Form PDE 1" entityComments="" entityAuthor="" entityCreationTime="1493940819491" applfeatureID="GeneralFormPDE" applmode="//@physics/@physints[key='g']/@value" edim="1" default="true">
              <tags tag="DomainType" values="1,'GEOMETRY'"/>
              <entityFlags>noremove</entityFlags>
              <entityFlags>nodeactivate</entityFlags>
              <selection xsi:type="com.comsol.mph-v15:XDLocalSelection" entityName="Selection" entityComments="" entityAuthor="" entityCreationTime="1493940819494" selType="geomdim" locked="true" geom="//@geom/@geoms[key='geom1']/@value" allgeom="true" dim="1" hDim="1"/>
              <param key="f">
                <value tag="f" value="4|1,'p'|1,'G1*fmod'|1,'beta5*v0'|1,'-G2*fmod*beta4'"/>
              </param>
              <param key="Ga">
                <value tag="Ga" value="4|1,'-h1x*phi0-h2x'|1,'-(1/3)*beta1*(h^3*psix)-(1/3)*beta2*(h^3*px)'|1,'-(1/3)*beta1*(psix*h^3*(h2/h1))-(1/3)*beta2*(px*h^3*(h2/h1))-beta3*(px*h2*(h2/h1))'|1,'-cx'"/>
              </param>
              <param key="da">
                <value tag="da" value="16|1,'0'|1,'0'|1,'0'|1,'0'|1,'0'|1,'1'|1,'0'|1,'0'|1,'0'|1,'0'|1,'1'|1,'0'|1,'0'|1,'0'|1,'0'|1,'1'"/>
              </param>
              <param key="ea">
                <value tag="ea" value="16|1,'0'|1,'0'|1,'0'|1,'0'|1,'0'|1,'0'|1,'0'|1,'0'|1,'0'|1,'0'|1,'0'|1,'0'|1,'0'|1,'0'|1,'0'|1,'0'"/>
              </param>
              <param key="StudyStep">
                <value tag="StudyStep" value="1|1,'std1/time'"/>
              </param>
              <feature model="/" appl="//@physics/@physints[key='g']/@value"/>
              <featureInfo model="/">
                <objects key="info">
                  <value tag="info" entityName="Equation View" entityComments="" entityAuthor="" entityCreationTime="1493940819492">
                    <entityFlags>noremove</entityFlags>
                    <entityFlags>nodeactivate</entityFlags>
                  </value>
                </objects>
              </featureInfo>
            </value>
          </features>
          <features key="zflx1">
            <value tag="zflx1" entityName="Zero Flux 1" entityComments="" entityAuthor="" entityCreationTime="1493940819495" applfeatureID="ZeroFluxBoundary" applmode="//@physics/@physints[key='g']/@value" edim="0" default="true">
              <tags tag="DomainType" values="1,'EXTERIOR'"/>
              <entityFlags>noremove</entityFlags>
              <entityFlags>nodeactivate</entityFlags>
              <selection xsi:type="com.comsol.mph-v15:XDLocalSelection" entityName="Selection" entityComments="" entityAuthor="" entityCreationTime="1493940819497" selType="geomdim" locked="true" geom="//@geom/@geoms[key='geom1']/@value" allgeom="true" dim="0" hDim="0"/>
              <param key="StudyStep">
                <value tag="StudyStep" value="1|1,'std1/time'"/>
              </param>
              <feature model="/" appl="//@physics/@physints[key='g']/@value"/>
              <featureInfo model="/">
                <objects key="info">
                  <value tag="info" entityName="Equation View" entityComments="" entityAuthor="" entityCreationTime="1493940819496">
                    <entityFlags>noremove</entityFlags>
                    <entityFlags>nodeactivate</entityFlags>
                  </value>
                </objects>
              </featureInfo>
            </value>
          </features>
          <features key="init1">
            <value tag="init1" entityName="Initial Values 1" entityComments="" entityAuthor="" entityCreationTime="1493940819500" applfeatureID="init" applmode="//@physics/@physints[key='g']/@value" edim="1" default="true">
              <tags tag="DomainType" values="1,'ACTIVE'"/>
              <entityFlags>noremove</entityFlags>
              <entityFlags>nodeactivate</entityFlags>
              <selection xsi:type="com.comsol.mph-v15:XDLocalSelection" entityName="Selection" entityComments="" entityAuthor="" entityCreationTime="1493940819502" selType="geomdim" locked="true" geom="//@geom/@geoms[key='geom1']/@value" allgeom="true" dim="1" hDim="1"/>
              <param key="p">
                <value tag="p" value="1|1,'-d((d(an1(x)\,x)+d(an2(x)\,x))\,x)'"/>
              </param>
              <param key="pt">
                <value tag="pt" value="1|1,'0'"/>
              </param>
              <param key="StudyStep">
                <value tag="StudyStep" value="1|1,'std1/time'"/>
              </param>
              <param key="c">
                <value tag="c" value="1|1,'c0'"/>
              </param>
              <param key="ct">
                <value tag="ct" value="1|1,'0'"/>
              </param>
              <param key="h2">
                <value tag="h2" value="1|1,'an2(x)'"/>
              </param>
              <param key="h2t">
                <value tag="h2t" value="1|1,'0'"/>
              </param>
              <param key="h1">
                <value tag="h1" value="1|1,'an1(x)'"/>
              </param>
              <param key="h1t">
                <value tag="h1t" value="1|1,'0'"/>
              </param>
              <feature model="/" appl="//@physics/@physints[key='g']/@value"/>
              <featureInfo model="/">
                <objects key="info">
                  <value tag="info" entityName="Equation View" entityComments="" entityAuthor="" entityCreationTime="1493940819501">
                    <entityFlags>noremove</entityFlags>
                    <entityFlags>nodeactivate</entityFlags>
                  </value>
                </objects>
              </featureInfo>
            </value>
          </features>
          <features key="flux1">
            <value tag="flux1" activeFlag="false" entityName="Flux/Source 1" entityComments="" entityAuthor="" entityCreationTime="1493942094542" applfeatureID="FluxBoundary" applmode="//@physics/@physints[key='g']/@value" edim="0">
              <tags tag="DomainType" values="2,'ACTIVE','PAIR'"/>
              <selection xsi:type="com.comsol.mph-v15:XDLocalSelection" entityName="Selection" entityComments="" entityAuthor="" entityCreationTime="1493942094545" selType="geomdim" geom="//@geom/@geoms[key='geom1']/@value" domains="3,1" dim="0" hDim="0"/>
              <param key="g">
                <value tag="g" value="4|1,'0'|1,'0'|1,'0'|1,'0'"/>
              </param>
              <param key="q">
                <value tag="q" value="16|1,'0'|1,'0'|1,'0'|1,'0'|1,'0'|1,'0'|1,'0'|1,'0'|1,'0'|1,'0'|1,'0'|1,'0'|1,'0'|1,'0'|1,'0'|1,'0'"/>
              </param>
              <param key="StudyStep">
                <value tag="StudyStep" value="1|1,'std1/time'"/>
              </param>
              <feature model="/" appl="//@physics/@physints[key='g']/@value"/>
              <featureInfo model="/">
                <objects key="info">
                  <value tag="info" entityName="Equation View" entityComments="" entityAuthor="" entityCreationTime="1493942094543">
                    <entityFlags>noremove</entityFlags>
                    <entityFlags>nodeactivate</entityFlags>
                  </value>
                </objects>
              </featureInfo>
            </value>
          </features>
          <features key="flux2">
            <value tag="flux2" entityName="Flux/Source 2" entityComments="" entityAuthor="" entityCreationTime="1493942129546" applfeatureID="FluxBoundary" applmode="//@physics/@physints[key='g']/@value" edim="0">
              <tags tag="DomainType" values="2,'ACTIVE','PAIR'"/>
              <selection xsi:type="com.comsol.mph-v15:XDLocalSelection" entityName="Selection" entityComments="" entityAuthor="" entityCreationTime="1493942129549" selType="geomdim" geom="//@geom/@geoms[key='geom1']/@value" domains="3,2" dim="0" hDim="0"/>
              <param key="g">
                <value tag="g" value="4|1,'0'|1,'0'|1,'0'|1,'0'"/>
              </param>
              <param key="q">
                <value tag="q" value="16|1,'0'|1,'0'|1,'0'|1,'0'|1,'0'|1,'0'|1,'0'|1,'0'|1,'0'|1,'0'|1,'0'|1,'0'|1,'0'|1,'0'|1,'0'|1,'0'"/>
              </param>
              <param key="StudyStep">
                <value tag="StudyStep" value="1|1,'std1/time'"/>
              </param>
              <feature model="/" appl="//@physics/@physints[key='g']/@value"/>
              <featureInfo model="/">
                <objects key="info">
                  <value tag="info" entityName="Equation View" entityComments="" entityAuthor="" entityCreationTime="1493942129547">
                    <entityFlags>noremove</entityFlags>
                    <entityFlags>nodeactivate</entityFlags>
                  </value>
                </objects>
              </featureInfo>
            </value>
          </features>
          <features key="cons1">
            <value tag="cons1" entityName="Constraint 1" entityComments="" entityAuthor="" entityCreationTime="1493951362239" applfeatureID="Constraint" applmode="//@physics/@physints[key='g']/@value" edim="0">
              <tags tag="DomainType" values="2,'ACTIVE','PAIR'"/>
              <selection xsi:type="com.comsol.mph-v15:XDLocalSelection" entityName="Selection" entityComments="" entityAuthor="" entityCreationTime="1493951362242" selType="geomdim" geom="//@geom/@geoms[key='geom1']/@value" domains="3,1" dim="0" hDim="0"/>
              <param key="R">
                <value tag="R" value="4|1,'h1x'|1,'h2x'|1,'px'|1,'cx'"/>
              </param>
              <param key="constraintType">
                <value tag="constraintType" value="1|1,'symmetricConstraint'"/>
              </param>
              <param key="weakConstraints">
                <value tag="weakConstraints" value="1|1,'0'"/>
              </param>
              <param key="constraintMethod">
                <value tag="constraintMethod" value="1|1,'elemental'"/>
              </param>
              <param key="StudyStep">
                <value tag="StudyStep" value="1|1,'std1/time'"/>
              </param>
              <feature model="/" appl="//@physics/@physints[key='g']/@value"/>
              <featureInfo model="/">
                <objects key="info">
                  <value tag="info" entityName="Equation View" entityComments="" entityAuthor="" entityCreationTime="1493951362239">
                    <entityFlags>noremove</entityFlags>
                    <entityFlags>nodeactivate</entityFlags>
                  </value>
                </objects>
              </featureInfo>
            </value>
          </features>
        </feature>
        <featureInfo model="/">
          <objects key="info">
            <value tag="info" entityName="Equation View" entityComments="" entityAuthor="" entityCreationTime="1493940819619">
              <entityFlags>noremove</entityFlags>
              <entityFlags>nodeactivate</entityFlags>
            </value>
          </objects>
        </featureInfo>
      </value>
    </physints>
  </physics>
  <opt tag="optsequence">
    <objective model="/" sequence="//@opt" optListType="objective"/>
    <gconstr model="/" sequence="//@opt" optListType="gconstr"/>
    <bound model="/" sequence="//@opt" optListType="bound"/>
    <constr model="/"/>
  </opt>
  <sol model="/">
    <solseqs key="sol1">
      <value tag="sol1" entityName="Solution 1" entityComments="" entityAuthor="" entityCreationTime="1493944859105" solutionnative="//@sol/@solutions[tag='solution1.mphbin']" currentFeature="//@sol/@solseqs[key='sol1']/@value/@feature/@features[key='t1']/@value" study="//@study/@objects[key='std1']/@value" paramNames="0" paramVals="" attachedFlag="true" paramUnits="0">
        <entityFlags>nodeactivate</entityFlags>
        <feature model="/">
          <features key="st1">
            <value xsi:type="com.comsol.mph-v15:SolverFeature" tag="st1" entityName="" entityComments="" entityAuthor="" entityCreationTime="1493945076078" operationID="StudyStep" key="true[]assemparaonsplitcomplexoffstudystd1studysteptime" status="built" resetStateKey="true">
              <properties key="study">
                <value tag="study" reference="//@study/@objects[key='std1']/@value" referenceContainerList="//@study"/>
              </properties>
              <properties key="studystep">
                <value tag="studystep" reference="//@study/@objects[key='std1']/@value/@feature/@features[key='time']/@value" referenceContainerList="//@study/@objects[key='std1']/@value/@feature"/>
              </properties>
              <properties key="splitcomplex">
                <value tag="splitcomplex" value="off"/>
              </properties>
              <properties key="assempara">
                <value tag="assempara" value="on"/>
              </properties>
              <feature xsi:type="com.comsol.mph-v15:SolverFeatureList" model="/"/>
            </value>
          </features>
          <features key="v1">
            <value xsi:type="com.comsol.mph-v15:SolverFeature" tag="v1" entityName="Dependent Variables 1" entityComments="" entityAuthor="" entityCreationTime="1493945076081" operationID="Variables" key="true[]constinitmethodinitinitsolzerozeroinitsolhideoninitsolusecurrentcurrentlistsolofflistsolnum1|manualsoloffmanualsolnum1notlistsoloffnotlistsolnum1|notmanualsoloffnotmanualsolnum1|notsolzerozeronotsolhideonnotsolmethodinitnotsolnum1notsolusecurrentcurrentnotsolvertypenonenott0.0nottimeinterpoffoldinitsoluse0oldnotsoluse0scalemethodautoscaleval1.0solnum1solvertypenonestoresolinitt0.0timeinterpofftrue[]compcomp1.h2|compintcomp1.uflux.h2|comp1.dflux.h2|compintstatcompintstatuseoffcompintuseonoutonscalemethodparentscaleval1.0solveforonvariablescomp1_phitrue[]compcomp1.p|compintcomp1.uflux.p|comp1.dflux.p|compintstatcompintstatuseoffcompintuseonoutonscalemethodparentscaleval1.0solveforonvariablescomp1_ptrue[]compcomp1.h1|compintcomp1.uflux.h1|comp1.dflux.h1|compintstatcompintstatuseoffcompintuseonoutonscalemethodparentscaleval1.0solveforonvariablescomp1_htrue[]compcomp1.c|compintcomp1.uflux.c|comp1.dflux.c|compintstatcompintstatuseoffcompintuseonoutonscalemethodparentscaleval1.0solveforonvariablescomp1_u4" status="built" resetStateKey="true">
              <properties key="control">
                <value tag="control" value="user" reference="//@study/@objects[key='std1']/@value/@feature/@features[key='time']/@value" referenceContainerList="//@study/@objects[key='std1']/@value/@feature" compositeIndex="0"/>
              </properties>
              <properties key="const">
                <value tag="const" valueArray="1|0"/>
              </properties>
              <properties key="initmethod">
                <value tag="initmethod" value="init"/>
              </properties>
              <properties key="initsol">
                <value tag="initsol" value="zero" referenceContainerList="//@sol" compositeIndex="0"/>
              </properties>
              <properties key="initsolhide">
                <value tag="initsolhide" value="on"/>
              </properties>
              <properties key="initsoluse">
                <value tag="initsoluse" value="current" referenceContainerList="//@sol" compositeIndex="0"/>
              </properties>
              <properties key="oldinitsoluse">
                <value tag="oldinitsoluse" value="0"/>
              </properties>
              <properties key="solvertype">
                <value tag="solvertype" value="none"/>
              </properties>
              <properties key="solnum">
                <value tag="solnum" value="1" compositeIndex="1"/>
              </properties>
              <properties key="timeinterp">
                <value tag="timeinterp" value="off"/>
              </properties>
              <properties key="t">
                <value tag="t" value="0"/>
              </properties>
              <properties key="manualsol">
                <value tag="manualsol" value="off"/>
              </properties>
              <properties key="manualsolnum">
                <value tag="manualsolnum" value="1"/>
              </properties>
              <properties key="listsol">
                <value tag="listsol" value="off"/>
              </properties>
              <properties key="listsolnum">
                <value tag="listsolnum" valueArray="1|1,'1'"/>
              </properties>
              <properties key="scalemethod">
                <value tag="scalemethod" value="auto"/>
              </properties>
              <properties key="scaleval">
                <value tag="scaleval" value="1.0"/>
              </properties>
              <properties key="notsolmethod">
                <value tag="notsolmethod" value="init"/>
              </properties>
              <properties key="notsol">
                <value tag="notsol" value="zero" referenceContainerList="//@sol" compositeIndex="0"/>
              </properties>
              <properties key="notsolhide">
                <value tag="notsolhide" value="on"/>
              </properties>
              <properties key="notsoluse">
                <value tag="notsoluse" value="current" referenceContainerList="//@sol" compositeIndex="0"/>
              </properties>
              <properties key="oldnotsoluse">
                <value tag="oldnotsoluse" value="0"/>
              </properties>
              <properties key="notsolvertype">
                <value tag="notsolvertype" value="none"/>
              </properties>
              <properties key="notsolnum">
                <value tag="notsolnum" value="1" compositeIndex="1"/>
              </properties>
              <properties key="nottimeinterp">
                <value tag="nottimeinterp" value="off"/>
              </properties>
              <properties key="nott">
                <value tag="nott" value="0"/>
              </properties>
              <properties key="notmanualsol">
                <value tag="notmanualsol" value="off"/>
              </properties>
              <properties key="notmanualsolnum">
                <value tag="notmanualsolnum" valueArray="1|1,'1'"/>
              </properties>
              <properties key="notmanualsolnum_vector_method">
                <value tag="notmanualsolnum_vector_method" value="step"/>
              </properties>
              <properties key="notmanualsolnum_vector_start">
                <value tag="notmanualsolnum_vector_start" value=""/>
              </properties>
              <properties key="notmanualsolnum_vector_stop">
                <value tag="notmanualsolnum_vector_stop" value=""/>
              </properties>
              <properties key="notmanualsolnum_vector_step">
                <value tag="notmanualsolnum_vector_step" value=""/>
              </properties>
              <properties key="notmanualsolnum_vector_numvalues">
                <value tag="notmanualsolnum_vector_numvalues" value=""/>
              </properties>
              <properties key="notmanualsolnum_vector_function">
                <value tag="notmanualsolnum_vector_function" value="none"/>
              </properties>
              <properties key="notlistsol">
                <value tag="notlistsol" value="off"/>
              </properties>
              <properties key="notlistsolnum">
                <value tag="notlistsolnum" valueArray="1|1,'1'"/>
              </properties>
              <properties key="storesol">
                <value tag="storesol" value="init"/>
              </properties>
              <feature xsi:type="com.comsol.mph-v15:SolverFeatureList" model="/">
                <features key="comp1_phi">
                  <value xsi:type="com.comsol.mph-v15:SolverFeature" tag="comp1_h2" entityName="Dependent variable h2 (comp1.h2)" entityComments="" entityAuthor="" entityCreationTime="1493945076086" operationID="Field" status="built">
                    <entityFlags>nodeactivate</entityFlags>
                    <entityFlags>noremove</entityFlags>
                    <entityFlags>norename</entityFlags>
                    <properties key="comp">
                      <value tag="comp" valueArray="1|1,'comp1.h2'"/>
                    </properties>
                    <properties key="compintuse">
                      <value tag="compintuse" value="on"/>
                    </properties>
                    <properties key="compint">
                      <value tag="compint" valueArray="1|2,'comp1.uflux.h2','comp1.dflux.h2'"/>
                    </properties>
                    <properties key="compintstatuse">
                      <value tag="compintstatuse" value="off"/>
                    </properties>
                    <properties key="compintstat">
                      <value tag="compintstat" valueArray="1|0"/>
                    </properties>
                    <properties key="solvefor">
                      <value tag="solvefor" value="on"/>
                    </properties>
                    <properties key="out">
                      <value tag="out" value="on"/>
                    </properties>
                    <properties key="variables">
                      <value tag="variables" value="comp1_phi"/>
                    </properties>
                    <properties key="scalemethod">
                      <value tag="scalemethod" value="parent"/>
                    </properties>
                    <properties key="scaleval">
                      <value tag="scaleval" value="1.0"/>
                    </properties>
                    <feature xsi:type="com.comsol.mph-v15:SolverFeatureList" model="/"/>
                  </value>
                </features>
                <features key="comp1_p">
                  <value xsi:type="com.comsol.mph-v15:SolverFeature" tag="comp1_p" entityName="Dependent variable p (comp1.p)" entityComments="" entityAuthor="" entityCreationTime="1493945076087" operationID="Field" status="built">
                    <entityFlags>nodeactivate</entityFlags>
                    <entityFlags>noremove</entityFlags>
                    <entityFlags>norename</entityFlags>
                    <properties key="comp">
                      <value tag="comp" valueArray="1|1,'comp1.p'"/>
                    </properties>
                    <properties key="compintuse">
                      <value tag="compintuse" value="on"/>
                    </properties>
                    <properties key="compint">
                      <value tag="compint" valueArray="1|2,'comp1.uflux.p','comp1.dflux.p'"/>
                    </properties>
                    <properties key="compintstatuse">
                      <value tag="compintstatuse" value="off"/>
                    </properties>
                    <properties key="compintstat">
                      <value tag="compintstat" valueArray="1|0"/>
                    </properties>
                    <properties key="solvefor">
                      <value tag="solvefor" value="on"/>
                    </properties>
                    <properties key="out">
                      <value tag="out" value="on"/>
                    </properties>
                    <properties key="variables">
                      <value tag="variables" value="comp1_p"/>
                    </properties>
                    <properties key="scalemethod">
                      <value tag="scalemethod" value="parent"/>
                    </properties>
                    <properties key="scaleval">
                      <value tag="scaleval" value="1.0"/>
                    </properties>
                    <feature xsi:type="com.comsol.mph-v15:SolverFeatureList" model="/"/>
                  </value>
                </features>
                <features key="comp1_h">
                  <value xsi:type="com.comsol.mph-v15:SolverFeature" tag="comp1_h1" entityName="Dependent variable h1 (comp1.h1)" entityComments="" entityAuthor="" entityCreationTime="1493945076089" operationID="Field" status="built">
                    <entityFlags>nodeactivate</entityFlags>
                    <entityFlags>noremove</entityFlags>
                    <entityFlags>norename</entityFlags>
                    <properties key="comp">
                      <value tag="comp" valueArray="1|1,'comp1.h1'"/>
                    </properties>
                    <properties key="compintuse">
                      <value tag="compintuse" value="on"/>
                    </properties>
                    <properties key="compint">
                      <value tag="compint" valueArray="1|2,'comp1.uflux.h1','comp1.dflux.h1'"/>
                    </properties>
                    <properties key="compintstatuse">
                      <value tag="compintstatuse" value="off"/>
                    </properties>
                    <properties key="compintstat">
                      <value tag="compintstat" valueArray="1|0"/>
                    </properties>
                    <properties key="solvefor">
                      <value tag="solvefor" value="on"/>
                    </properties>
                    <properties key="out">
                      <value tag="out" value="on"/>
                    </properties>
                    <properties key="variables">
                      <value tag="variables" value="comp1_h"/>
                    </properties>
                    <properties key="scalemethod">
                      <value tag="scalemethod" value="parent"/>
                    </properties>
                    <properties key="scaleval">
                      <value tag="scaleval" value="1.0"/>
                    </properties>
                    <feature xsi:type="com.comsol.mph-v15:SolverFeatureList" model="/"/>
                  </value>
                </features>
                <features key="comp1_u4">
                  <value xsi:type="com.comsol.mph-v15:SolverFeature" tag="comp1_c" entityName="Dependent variable c (comp1.c)" entityComments="" entityAuthor="" entityCreationTime="1504650998845" operationID="Field" status="built">
                    <entityFlags>nodeactivate</entityFlags>
                    <entityFlags>noremove</entityFlags>
                    <entityFlags>norename</entityFlags>
                    <properties key="comp">
                      <value tag="comp" valueArray="1|1,'comp1.c'"/>
                    </properties>
                    <properties key="compintuse">
                      <value tag="compintuse" value="on"/>
                    </properties>
                    <properties key="compint">
                      <value tag="compint" valueArray="1|2,'comp1.uflux.c','comp1.dflux.c'"/>
                    </properties>
                    <properties key="compintstatuse">
                      <value tag="compintstatuse" value="off"/>
                    </properties>
                    <properties key="compintstat">
                      <value tag="compintstat" valueArray="1|0"/>
                    </properties>
                    <properties key="solvefor">
                      <value tag="solvefor" value="on"/>
                    </properties>
                    <properties key="out">
                      <value tag="out" value="on"/>
                    </properties>
                    <properties key="variables">
                      <value tag="variables" value="comp1_u4"/>
                    </properties>
                    <properties key="scalemethod">
                      <value tag="scalemethod" value="parent"/>
                    </properties>
                    <properties key="scaleval">
                      <value tag="scaleval" value="1.0"/>
                    </properties>
                    <feature xsi:type="com.comsol.mph-v15:SolverFeatureList" model="/"/>
                  </value>
                </features>
              </feature>
            </value>
          </features>
          <features key="t1">
            <value xsi:type="com.comsol.mph-v15:SolverFeature" tag="t1" entityName="Time-Dependent Solver 1" entityComments="" entityAuthor="" entityCreationTime="1493945076093" operationID="Time" key="true[]atolcomp1_phi|1e-3|comp1_p|1e-3|comp1_h|1e-3|atolglobal0.001atolglobalmethodscaledatolmethodcomp1_phi|global|comp1_p|global|comp1_h|global|atoludotcomp1_phi|1e-3|comp1_p|1e-3|comp1_h|1e-3|atoludotactivecomp1_phi|off|comp1_p|off|comp1_h|off|bwinitstepfrac0.001complexoffconsistentbweulerconstestratincludeeventoutoffeventtol0.01ewtrescaleonincrdelay15incrdelayactiveoffinitialstepbdf0.001initialstepbdfactiveoffinitialstepgenalpha0.001initialstepgenalphaactiveoffkeeplogofflumpedfluxoffmasssingularmaybemaxorder5maxstepbdf0.1maxstepbdfactiveoffmaxstepgenalpha0.1maxstepgenalphaactiveoffminorder1plotoffplotfreqtoutplotgrouppg1Defaultpredictorlinearprobefreqtstepsprobes[]probeselallreacfonrhoinf0.75rtol1.0E-6solfileonsolfileblock16stabcntrloffstoreudotontimemethodbdftimestepgenalpha0.01tlistrange(0,0.1,1)touttlisttstepsbdffreetstepsgenalphafreetunitsusetunitontrue[]errorchkautoincoreautointernalmemusage3.0linsolvermumpsminicmemory512.0mumpsalloc1.2mumpsreorderautomumpsrreorderonoocoffoocmemory512.0pardmtsolveoffpardreorderndmtpardrreorderonpardscheduleautopivotenableonpivotperturb1.0E-8pivotrefines0pivotstrategyoffpreorderndrhob400.0thresh0.1usetotmemory0.8true[]DonEonKonLonMonNonblocksize1000blocksizeactiveoffcomplexfunoffconvinfoonkeepoffmatherronmatrixformatautonullfunautoorthonormallimit1.0E7rowscaleonsymmetricautotrue[]aaccdim10damp1.0dtechconstinitstep1.0initsteph1.0E-4jtechminimallinsolverdDefmaxiter4minstep1.0E-4minsteph1.0E-8minsteprecovery0.75niter1ntermautotolntermconsttolntolfact1.0plotoffplotgrouppg1Defaultprobes[]probeselnoneratelimit0.9ratelimitactiveoffrstep10.0stabaccnoneuseminsteprecoveryauto" status="built">
              <properties key="control">
                <value tag="control" value="user" reference="//@study/@objects[key='std1']/@value/@feature/@features[key='time']/@value" referenceContainerList="//@study/@objects[key='std1']/@value/@feature" compositeIndex="0"/>
              </properties>
              <properties key="usetunit">
                <value tag="usetunit" value="on"/>
              </properties>
              <properties key="tunit">
                <value tag="tunit" value="s"/>
              </properties>
              <properties key="tlist">
                <value tag="tlist" value="range(0,0.1,Tf)" valueArray="1|2851,'0','0.1','0.2','0.30000000000000004','0.4','0.5','0.6000000000000001','0.7000000000000001','0.8','0.9','1','1.1','1.2000000000000002','1.3','1.4000000000000001','1.5','1.6','1.7000000000000002','1.8','1.9000000000000001','2','2.1','2.2','2.3000000000000003','2.4000000000000004','2.5','2.6','2.7','2.8000000000000003','2.9000000000000004','3','3.1','3.2','3.3000000000000003','3.4000000000000004','3.5','3.6','3.7','3.8000000000000003','3.9000000000000004','4','4.1000000000000005','4.2','4.3','4.4','4.5','4.6000000000000005','4.7','4.800000000000001','4.9','5','5.1000000000000005','5.2','5.300000000000001','5.4','5.5','5.6000000000000005','5.7','5.800000000000001','5.9','6','6.1000000000000005','6.2','6.300000000000001','6.4','6.5','6.6000000000000005','6.7','6.800000000000001','6.9','7','7.1000000000000005','7.2','7.300000000000001','7.4','7.5','7.6000000000000005','7.7','7.800000000000001','7.9','8','8.1','8.200000000000001','8.3','8.4','8.5','8.6','8.700000000000001','8.8','8.9','9','9.1','9.200000000000001','9.3','9.4','9.5','9.600000000000001','9.700000000000001','9.8','9.9','10','10.100000000000001','10.200000000000001','10.3','10.4','10.5','10.600000000000001','10.700000000000001','10.8','10.9','11','11.100000000000001','11.200000000000001','11.3','11.4','11.5','11.600000000000001','11.700000000000001','11.8','11.9','12','12.100000000000001','12.200000000000001','12.3','12.4','12.5','12.600000000000001','12.700000000000001','12.8','12.9','13','13.100000000000001','13.200000000000001','13.3','13.4','13.5','13.600000000000001','13.700000000000001','13.8','13.9','14','14.100000000000001','14.200000000000001','14.3','14.4','14.5','14.600000000000001','14.700000000000001','14.8','14.9','15','15.100000000000001','15.200000000000001','15.3','15.4','15.5','15.600000000000001','15.700000000000001','15.8','15.9','16','16.1','16.2','16.3','16.400000000000002','16.5','16.6','16.7','16.8','16.900000000000002','17','17.1','17.2','17.3','17.400000000000002','17.5','17.6','17.7','17.8','17.900000000000002','18','18.1','18.2','18.3','18.400000000000002','18.5','18.6','18.7','18.8','18.900000000000002','19','19.1','19.200000000000003','19.3','19.400000000000002','19.5','19.6','19.700000000000003','19.8','19.900000000000002','20','20.1','20.200000000000003','20.3','20.400000000000002','20.5','20.6','20.700000000000003','20.8','20.900000000000002','21','21.1','21.200000000000003','21.3','21.400000000000002','21.5','21.6','21.700000000000003','21.8','21.900000000000002','22','22.1','22.200000000000003','22.3','22.400000000000002','22.5','22.6','22.700000000000003','22.8','22.900000000000002','23','23.1','23.200000000000003','23.3','23.400000000000002','23.5','23.6','23.700000000000003','23.8','23.900000000000002','24','24.1','24.200000000000003','24.3','24.400000000000002','24.5','24.6','24.700000000000003','24.8','24.900000000000002','25','25.1','25.200000000000003','25.3','25.400000000000002','25.5','25.6','25.700000000000003','25.8','25.900000000000002','26','26.1','26.200000000000003','26.3','26.400000000000002','26.5','26.6','26.700000000000003','26.8','26.900000000000002','27','27.1','27.200000000000003','27.3','27.400000000000002','27.5','27.6','27.700000000000003','27.8','27.900000000000002','28','28.1','28.200000000000003','28.3','28.400000000000002','28.5','28.6','28.700000000000003','28.8','28.900000000000002','29','29.1','29.200000000000003','29.3','29.400000000000002','29.5','29.6','29.700000000000003','29.8','29.900000000000002','30','30.1','30.200000000000003','30.3','30.400000000000002','30.5','30.6','30.700000000000003','30.8','30.900000000000002','31','31.1','31.200000000000003','31.3','31.400000000000002','31.5','31.6','31.700000000000003','31.8','31.900000000000002','32','32.1','32.2','32.300000000000004','32.4','32.5','32.6','32.7','32.800000000000004','32.9','33','33.1','33.2','33.300000000000004','33.4','33.5','33.6','33.7','33.800000000000004','33.9','34','34.1','34.2','34.300000000000004','34.4','34.5','34.6','34.7','34.800000000000004','34.9','35','35.1','35.2','35.300000000000004','35.4','35.5','35.6','35.7','35.800000000000004','35.9','36','36.1','36.2','36.300000000000004','36.4','36.5','36.6','36.7','36.800000000000004','36.9','37','37.1','37.2','37.300000000000004','37.4','37.5','37.6','37.7','37.800000000000004','37.9','38','38.1','38.2','38.300000000000004','38.400000000000006','38.5','38.6','38.7','38.800000000000004','38.900000000000006','39','39.1','39.2','39.300000000000004','39.400000000000006','39.5','39.6','39.7','39.800000000000004','39.900000000000006','40','40.1','40.2','40.300000000000004','40.400000000000006','40.5','40.6','40.7','40.800000000000004','40.900000000000006','41','41.1','41.2','41.300000000000004','41.400000000000006','41.5','41.6','41.7','41.800000000000004','41.900000000000006','42','42.1','42.2','42.300000000000004','42.400000000000006','42.5','42.6','42.7','42.800000000000004','42.900000000000006','43','43.1','43.2','43.300000000000004','43.400000000000006','43.5','43.6','43.7','43.800000000000004','43.900000000000006','44','44.1','44.2','44.300000000000004','44.400000000000006','44.5','44.6','44.7','44.800000000000004','44.900000000000006','45','45.1','45.2','45.300000000000004','45.400000000000006','45.5','45.6','45.7','45.800000000000004','45.900000000000006','46','46.1','46.2','46.300000000000004','46.400000000000006','46.5','46.6','46.7','46.800000000000004','46.900000000000006','47','47.1','47.2','47.300000000000004','47.400000000000006','47.5','47.6','47.7','47.800000000000004','47.900000000000006','48','48.1','48.2','48.300000000000004','48.400000000000006','48.5','48.6','48.7','48.800000000000004','48.900000000000006','49','49.1','49.2','49.300000000000004','49.400000000000006','49.5','49.6','49.7','49.800000000000004','49.900000000000006','50','50.1','50.2','50.300000000000004','50.400000000000006','50.5','50.6','50.7','50.800000000000004','50.900000000000006','51','51.1','51.2','51.300000000000004','51.400000000000006','51.5','51.6','51.7','51.800000000000004','51.900000000000006','52','52.1','52.2','52.300000000000004','52.400000000000006','52.5','52.6','52.7','52.800000000000004','52.900000000000006','53','53.1','53.2','53.300000000000004','53.400000000000006','53.5','53.6','53.7','53.800000000000004','53.900000000000006','54','54.1','54.2','54.300000000000004','54.400000000000006','54.5','54.6','54.7','54.800000000000004','54.900000000000006','55','55.1','55.2','55.300000000000004','55.400000000000006','55.5','55.6','55.7','55.800000000000004','55.900000000000006','56','56.1','56.2','56.300000000000004','56.400000000000006','56.5','56.6','56.7','56.800000000000004','56.900000000000006','57','57.1','57.2','57.300000000000004','57.400000000000006','57.5','57.6','57.7','57.800000000000004','57.900000000000006','58','58.1','58.2','58.300000000000004','58.400000000000006','58.5','58.6','58.7','58.800000000000004','58.900000000000006','59','59.1','59.2','59.300000000000004','59.400000000000006','59.5','59.6','59.7','59.800000000000004','59.900000000000006','60','60.1','60.2','60.300000000000004','60.400000000000006','60.5','60.6','60.7','60.800000000000004','60.900000000000006','61','61.1','61.2','61.300000000000004','61.400000000000006','61.5','61.6','61.7','61.800000000000004','61.900000000000006','62','62.1','62.2','62.300000000000004','62.400000000000006','62.5','62.6','62.7','62.800000000000004','62.900000000000006','63','63.1','63.2','63.300000000000004','63.400000000000006','63.5','63.6','63.7','63.800000000000004','63.900000000000006','64','64.10000000000001','64.2','64.3','64.4','64.5','64.60000000000001','64.7','64.8','64.9','65','65.10000000000001','65.2','65.3','65.4','65.5','65.60000000000001','65.7','65.8','65.9','66','66.10000000000001','66.2','66.3','66.4','66.5','66.60000000000001','66.7','66.8','66.9','67','67.10000000000001','67.2','67.3','67.4','67.5','67.60000000000001','67.7','67.8','67.9','68','68.10000000000001','68.2','68.3','68.4','68.5','68.60000000000001','68.7','68.8','68.9','69','69.10000000000001','69.2','69.3','69.4','69.5','69.60000000000001','69.7','69.8','69.9','70','70.10000000000001','70.2','70.3','70.4','70.5','70.60000000000001','70.7','70.8','70.9','71','71.10000000000001','71.2','71.3','71.4','71.5','71.60000000000001','71.7','71.8','71.9','72','72.10000000000001','72.2','72.3','72.4','72.5','72.60000000000001','72.7','72.8','72.9','73','73.10000000000001','73.2','73.3','73.4','73.5','73.60000000000001','73.7','73.8','73.9','74','74.10000000000001','74.2','74.3','74.4','74.5','74.60000000000001','74.7','74.8','74.9','75','75.10000000000001','75.2','75.3','75.4','75.5','75.60000000000001','75.7','75.8','75.9','76','76.10000000000001','76.2','76.3','76.4','76.5','76.60000000000001','76.7','76.80000000000001','76.9','77','77.10000000000001','77.2','77.30000000000001','77.4','77.5','77.60000000000001','77.7','77.80000000000001','77.9','78','78.10000000000001','78.2','78.30000000000001','78.4','78.5','78.60000000000001','78.7','78.80000000000001','78.9','79','79.10000000000001','79.2','79.30000000000001','79.4','79.5','79.60000000000001','79.7','79.80000000000001','79.9','80','80.10000000000001','80.2','80.30000000000001','80.4','80.5','80.60000000000001','80.7','80.80000000000001','80.9','81','81.10000000000001','81.2','81.30000000000001','81.4','81.5','81.60000000000001','81.7','81.80000000000001','81.9','82','82.10000000000001','82.2','82.30000000000001','82.4','82.5','82.60000000000001','82.7','82.80000000000001','82.9','83','83.10000000000001','83.2','83.30000000000001','83.4','83.5','83.60000000000001','83.7','83.80000000000001','83.9','84','84.10000000000001','84.2','84.30000000000001','84.4','84.5','84.60000000000001','84.7','84.80000000000001','84.9','85','85.10000000000001','85.2','85.30000000000001','85.4','85.5','85.60000000000001','85.7','85.80000000000001','85.9','86','86.10000000000001','86.2','86.30000000000001','86.4','86.5','86.60000000000001','86.7','86.80000000000001','86.9','87','87.10000000000001','87.2','87.30000000000001','87.4','87.5','87.60000000000001','87.7','87.80000000000001','87.9','88','88.10000000000001','88.2','88.30000000000001','88.4','88.5','88.60000000000001','88.7','88.80000000000001','88.9','89','89.10000000000001','89.2','89.30000000000001','89.4','89.5','89.60000000000001','89.7','89.80000000000001','89.9','90','90.10000000000001','90.2','90.30000000000001','90.4','90.5','90.60000000000001','90.7','90.80000000000001','90.9','91','91.10000000000001','91.2','91.30000000000001','91.4','91.5','91.60000000000001','91.7','91.80000000000001','91.9','92','92.10000000000001','92.2','92.30000000000001','92.4','92.5','92.60000000000001','92.7','92.80000000000001','92.9','93','93.10000000000001','93.2','93.30000000000001','93.4','93.5','93.60000000000001','93.7','93.80000000000001','93.9','94','94.10000000000001','94.2','94.30000000000001','94.4','94.5','94.60000000000001','94.7','94.80000000000001','94.9','95','95.10000000000001','95.2','95.30000000000001','95.4','95.5','95.60000000000001','95.7','95.80000000000001','95.9','96','96.10000000000001','96.2','96.30000000000001','96.4','96.5','96.60000000000001','96.7','96.80000000000001','96.9','97','97.10000000000001','97.2','97.30000000000001','97.4','97.5','97.60000000000001','97.7','97.80000000000001','97.9','98','98.10000000000001','98.2','98.30000000000001','98.4','98.5','98.60000000000001','98.7','98.80000000000001','98.9','99','99.10000000000001','99.2','99.30000000000001','99.4','99.5','99.60000000000001','99.7','99.80000000000001','99.9','100','100.10000000000001','100.2','100.30000000000001','100.4','100.5','100.60000000000001','100.7','100.80000000000001','100.9','101','101.10000000000001','101.2','101.30000000000001','101.4','101.5','101.60000000000001','101.7','101.80000000000001','101.9','102','102.10000000000001','102.2','102.30000000000001','102.4','102.5','102.60000000000001','102.7','102.80000000000001','102.9','103','103.10000000000001','103.2','103.30000000000001','103.4','103.5','103.60000000000001','103.7','103.80000000000001','103.9','104','104.10000000000001','104.2','104.30000000000001','104.4','104.5','104.60000000000001','104.7','104.80000000000001','104.9','105','105.10000000000001','105.2','105.30000000000001','105.4','105.5','105.60000000000001','105.7','105.80000000000001','105.9','106','106.10000000000001','106.2','106.30000000000001','106.4','106.5','106.60000000000001','106.7','106.80000000000001','106.9','107','107.10000000000001','107.2','107.30000000000001','107.4','107.5','107.60000000000001','107.7','107.80000000000001','107.9','108','108.10000000000001','108.2','108.30000000000001','108.4','108.5','108.60000000000001','108.7','108.80000000000001','108.9','109','109.10000000000001','109.2','109.30000000000001','109.4','109.5','109.60000000000001','109.7','109.80000000000001','109.9','110','110.10000000000001','110.2','110.30000000000001','110.4','110.5','110.60000000000001','110.7','110.80000000000001','110.9','111','111.10000000000001','111.2','111.30000000000001','111.4','111.5','111.60000000000001','111.7','111.80000000000001','111.9','112','112.10000000000001','112.2','112.30000000000001','112.4','112.5','112.60000000000001','112.7','112.80000000000001','112.9','113','113.10000000000001','113.2','113.30000000000001','113.4','113.5','113.60000000000001','113.7','113.80000000000001','113.9','114','114.10000000000001','114.2','114.30000000000001','114.4','114.5','114.60000000000001','114.7','114.80000000000001','114.9','115','115.10000000000001','115.2','115.30000000000001','115.4','115.5','115.60000000000001','115.7','115.80000000000001','115.9','116','116.10000000000001','116.2','116.30000000000001','116.4','116.5','116.60000000000001','116.7','116.80000000000001','116.9','117','117.10000000000001','117.2','117.30000000000001','117.4','117.5','117.60000000000001','117.7','117.80000000000001','117.9','118','118.10000000000001','118.2','118.30000000000001','118.4','118.5','118.60000000000001','118.7','118.80000000000001','118.9','119','119.10000000000001','119.2','119.30000000000001','119.4','119.5','119.60000000000001','119.7','119.80000000000001','119.9','120','120.10000000000001','120.2','120.30000000000001','120.4','120.5','120.60000000000001','120.7','120.80000000000001','120.9','121','121.10000000000001','121.2','121.30000000000001','121.4','121.5','121.60000000000001','121.7','121.80000000000001','121.9','122','122.10000000000001','122.2','122.30000000000001','122.4','122.5','122.60000000000001','122.7','122.80000000000001','122.9','123','123.10000000000001','123.2','123.30000000000001','123.4','123.5','123.60000000000001','123.7','123.80000000000001','123.9','124','124.10000000000001','124.2','124.30000000000001','124.4','124.5','124.60000000000001','124.7','124.80000000000001','124.9','125','125.10000000000001','125.2','125.30000000000001','125.4','125.5','125.60000000000001','125.7','125.80000000000001','125.9','126','126.10000000000001','126.2','126.30000000000001','126.4','126.5','126.60000000000001','126.7','126.80000000000001','126.9','127','127.10000000000001','127.2','127.30000000000001','127.4','127.5','127.60000000000001','127.7','127.80000000000001','127.9','128','128.1','128.20000000000002','128.3','128.4','128.5','128.6','128.70000000000002','128.8','128.9','129','129.1','129.20000000000002','129.3','129.4','129.5','129.6','129.70000000000002','129.8','129.9','130','130.1','130.20000000000002','130.3','130.4','130.5','130.6','130.70000000000002','130.8','130.9','131','131.1','131.20000000000002','131.3','131.4','131.5','131.6','131.70000000000002','131.8','131.9','132','132.1','132.20000000000002','132.3','132.4','132.5','132.6','132.70000000000002','132.8','132.9','133','133.1','133.20000000000002','133.3','133.4','133.5','133.6','133.70000000000002','133.8','133.9','134','134.1','134.20000000000002','134.3','134.4','134.5','134.6','134.70000000000002','134.8','134.9','135','135.1','135.20000000000002','135.3','135.4','135.5','135.6','135.70000000000002','135.8','135.9','136','136.1','136.20000000000002','136.3','136.4','136.5','136.6','136.70000000000002','136.8','136.9','137','137.1','137.20000000000002','137.3','137.4','137.5','137.6','137.70000000000002','137.8','137.9','138','138.1','138.20000000000002','138.3','138.4','138.5','138.6','138.70000000000002','138.8','138.9','139','139.1','139.20000000000002','139.3','139.4','139.5','139.6','139.70000000000002','139.8','139.9','140','140.1','140.20000000000002','140.3','140.4','140.5','140.6','140.70000000000002','140.8','140.9','141','141.1','141.20000000000002','141.3','141.4','141.5','141.6','141.70000000000002','141.8','141.9','142','142.1','142.20000000000002','142.3','142.4','142.5','142.6','142.70000000000002','142.8','142.9','143','143.1','143.20000000000002','143.3','143.4','143.5','143.6','143.70000000000002','143.8','143.9','144','144.1','144.20000000000002','144.3','144.4','144.5','144.6','144.70000000000002','144.8','144.9','145','145.1','145.20000000000002','145.3','145.4','145.5','145.6','145.70000000000002','145.8','145.9','146','146.1','146.20000000000002','146.3','146.4','146.5','146.6','146.70000000000002','146.8','146.9','147','147.1','147.20000000000002','147.3','147.4','147.5','147.6','147.70000000000002','147.8','147.9','148','148.1','148.20000000000002','148.3','148.4','148.5','148.6','148.70000000000002','148.8','148.9','149','149.1','149.20000000000002','149.3','149.4','149.5','149.6','149.70000000000002','149.8','149.9','150','150.1','150.20000000000002','150.3','150.4','150.5','150.6','150.70000000000002','150.8','150.9','151','151.1','151.20000000000002','151.3','151.4','151.5','151.6','151.70000000000002','151.8','151.9','152','152.1','152.20000000000002','152.3','152.4','152.5','152.6','152.70000000000002','152.8','152.9','153','153.1','153.20000000000002','153.3','153.4','153.5','153.60000000000002','153.70000000000002','153.8','153.9','154','154.10000000000002','154.20000000000002','154.3','154.4','154.5','154.60000000000002','154.70000000000002','154.8','154.9','155','155.10000000000002','155.20000000000002','155.3','155.4','155.5','155.60000000000002','155.70000000000002','155.8','155.9','156','156.10000000000002','156.20000000000002','156.3','156.4','156.5','156.60000000000002','156.70000000000002','156.8','156.9','157','157.10000000000002','157.20000000000002','157.3','157.4','157.5','157.60000000000002','157.70000000000002','157.8','157.9','158','158.10000000000002','158.20000000000002','158.3','158.4','158.5','158.60000000000002','158.70000000000002','158.8','158.9','159','159.10000000000002','159.20000000000002','159.3','159.4','159.5','159.60000000000002','159.70000000000002','159.8','159.9','160','160.10000000000002','160.20000000000002','160.3','160.4','160.5','160.60000000000002','160.70000000000002','160.8','160.9','161','161.10000000000002','161.20000000000002','161.3','161.4','161.5','161.60000000000002','161.70000000000002','161.8','161.9','162','162.10000000000002','162.20000000000002','162.3','162.4','162.5','162.60000000000002','162.70000000000002','162.8','162.9','163','163.10000000000002','163.20000000000002','163.3','163.4','163.5','163.60000000000002','163.70000000000002','163.8','163.9','164','164.10000000000002','164.20000000000002','164.3','164.4','164.5','164.60000000000002','164.70000000000002','164.8','164.9','165','165.10000000000002','165.20000000000002','165.3','165.4','165.5','165.60000000000002','165.70000000000002','165.8','165.9','166','166.10000000000002','166.20000000000002','166.3','166.4','166.5','166.60000000000002','166.70000000000002','166.8','166.9','167','167.10000000000002','167.20000000000002','167.3','167.4','167.5','167.60000000000002','167.70000000000002','167.8','167.9','168','168.10000000000002','168.20000000000002','168.3','168.4','168.5','168.60000000000002','168.70000000000002','168.8','168.9','169','169.10000000000002','169.20000000000002','169.3','169.4','169.5','169.60000000000002','169.70000000000002','169.8','169.9','170','170.10000000000002','170.20000000000002','170.3','170.4','170.5','170.60000000000002','170.70000000000002','170.8','170.9','171','171.10000000000002','171.20000000000002','171.3','171.4','171.5','171.60000000000002','171.70000000000002','171.8','171.9','172','172.10000000000002','172.20000000000002','172.3','172.4','172.5','172.60000000000002','172.70000000000002','172.8','172.9','173','173.10000000000002','173.20000000000002','173.3','173.4','173.5','173.60000000000002','173.70000000000002','173.8','173.9','174','174.10000000000002','174.20000000000002','174.3','174.4','174.5','174.60000000000002','174.70000000000002','174.8','174.9','175','175.10000000000002','175.20000000000002','175.3','175.4','175.5','175.60000000000002','175.70000000000002','175.8','175.9','176','176.10000000000002','176.20000000000002','176.3','176.4','176.5','176.60000000000002','176.70000000000002','176.8','176.9','177','177.10000000000002','177.20000000000002','177.3','177.4','177.5','177.60000000000002','177.70000000000002','177.8','177.9','178','178.10000000000002','178.20000000000002','178.3','178.4','178.5','178.60000000000002','178.70000000000002','178.8','178.9','179','179.10000000000002','179.20000000000002','179.3','179.4','179.5','179.60000000000002','179.70000000000002','179.8','179.9','180','180.10000000000002','180.20000000000002','180.3','180.4','180.5','180.60000000000002','180.70000000000002','180.8','180.9','181','181.10000000000002','181.20000000000002','181.3','181.4','181.5','181.60000000000002','181.70000000000002','181.8','181.9','182','182.10000000000002','182.20000000000002','182.3','182.4','182.5','182.60000000000002','182.70000000000002','182.8','182.9','183','183.10000000000002','183.20000000000002','183.3','183.4','183.5','183.60000000000002','183.70000000000002','183.8','183.9','184','184.10000000000002','184.20000000000002','184.3','184.4','184.5','184.60000000000002','184.70000000000002','184.8','184.9','185','185.10000000000002','185.20000000000002','185.3','185.4','185.5','185.60000000000002','185.70000000000002','185.8','185.9','186','186.10000000000002','186.20000000000002','186.3','186.4','186.5','186.60000000000002','186.70000000000002','186.8','186.9','187','187.10000000000002','187.20000000000002','187.3','187.4','187.5','187.60000000000002','187.70000000000002','187.8','187.9','188','188.10000000000002','188.20000000000002','188.3','188.4','188.5','188.60000000000002','188.70000000000002','188.8','188.9','189','189.10000000000002','189.20000000000002','189.3','189.4','189.5','189.60000000000002','189.70000000000002','189.8','189.9','190','190.10000000000002','190.20000000000002','190.3','190.4','190.5','190.60000000000002','190.70000000000002','190.8','190.9','191','191.10000000000002','191.20000000000002','191.3','191.4','191.5','191.60000000000002','191.70000000000002','191.8','191.9','192','192.10000000000002','192.20000000000002','192.3','192.4','192.5','192.60000000000002','192.70000000000002','192.8','192.9','193','193.10000000000002','193.20000000000002','193.3','193.4','193.5','193.60000000000002','193.70000000000002','193.8','193.9','194','194.10000000000002','194.20000000000002','194.3','194.4','194.5','194.60000000000002','194.70000000000002','194.8','194.9','195','195.10000000000002','195.20000000000002','195.3','195.4','195.5','195.60000000000002','195.70000000000002','195.8','195.9','196','196.10000000000002','196.20000000000002','196.3','196.4','196.5','196.60000000000002','196.70000000000002','196.8','196.9','197','197.10000000000002','197.20000000000002','197.3','197.4','197.5','197.60000000000002','197.70000000000002','197.8','197.9','198','198.10000000000002','198.20000000000002','198.3','198.4','198.5','198.60000000000002','198.70000000000002','198.8','198.9','199','199.10000000000002','199.20000000000002','199.3','199.4','199.5','199.60000000000002','199.70000000000002','199.8','199.9','200','200.10000000000002','200.20000000000002','200.3','200.4','200.5','200.60000000000002','200.70000000000002','200.8','200.9','201','201.10000000000002','201.20000000000002','201.3','201.4','201.5','201.60000000000002','201.70000000000002','201.8','201.9','202','202.10000000000002','202.20000000000002','202.3','202.4','202.5','202.60000000000002','202.70000000000002','202.8','202.9','203','203.10000000000002','203.20000000000002','203.3','203.4','203.5','203.60000000000002','203.70000000000002','203.8','203.9','204','204.10000000000002','204.20000000000002','204.3','204.4','204.5','204.60000000000002','204.70000000000002','204.8','204.9','205','205.10000000000002','205.20000000000002','205.3','205.4','205.5','205.60000000000002','205.70000000000002','205.8','205.9','206','206.10000000000002','206.20000000000002','206.3','206.4','206.5','206.60000000000002','206.70000000000002','206.8','206.9','207','207.10000000000002','207.20000000000002','207.3','207.4','207.5','207.60000000000002','207.70000000000002','207.8','207.9','208','208.10000000000002','208.20000000000002','208.3','208.4','208.5','208.60000000000002','208.70000000000002','208.8','208.9','209','209.10000000000002','209.20000000000002','209.3','209.4','209.5','209.60000000000002','209.70000000000002','209.8','209.9','210','210.10000000000002','210.20000000000002','210.3','210.4','210.5','210.60000000000002','210.70000000000002','210.8','210.9','211','211.10000000000002','211.20000000000002','211.3','211.4','211.5','211.60000000000002','211.70000000000002','211.8','211.9','212','212.10000000000002','212.20000000000002','212.3','212.4','212.5','212.60000000000002','212.70000000000002','212.8','212.9','213','213.10000000000002','213.20000000000002','213.3','213.4','213.5','213.60000000000002','213.70000000000002','213.8','213.9','214','214.10000000000002','214.20000000000002','214.3','214.4','214.5','214.60000000000002','214.70000000000002','214.8','214.9','215','215.10000000000002','215.20000000000002','215.3','215.4','215.5','215.60000000000002','215.70000000000002','215.8','215.9','216','216.10000000000002','216.20000000000002','216.3','216.4','216.5','216.60000000000002','216.70000000000002','216.8','216.9','217','217.10000000000002','217.20000000000002','217.3','217.4','217.5','217.60000000000002','217.70000000000002','217.8','217.9','218','218.10000000000002','218.20000000000002','218.3','218.4','218.5','218.60000000000002','218.70000000000002','218.8','218.9','219','219.10000000000002','219.20000000000002','219.3','219.4','219.5','219.60000000000002','219.70000000000002','219.8','219.9','220','220.10000000000002','220.20000000000002','220.3','220.4','220.5','220.60000000000002','220.70000000000002','220.8','220.9','221','221.10000000000002','221.20000000000002','221.3','221.4','221.5','221.60000000000002','221.70000000000002','221.8','221.9','222','222.10000000000002','222.20000000000002','222.3','222.4','222.5','222.60000000000002','222.70000000000002','222.8','222.9','223','223.10000000000002','223.20000000000002','223.3','223.4','223.5','223.60000000000002','223.70000000000002','223.8','223.9','224','224.10000000000002','224.20000000000002','224.3','224.4','224.5','224.60000000000002','224.70000000000002','224.8','224.9','225','225.10000000000002','225.20000000000002','225.3','225.4','225.5','225.60000000000002','225.70000000000002','225.8','225.9','226','226.10000000000002','226.20000000000002','226.3','226.4','226.5','226.60000000000002','226.70000000000002','226.8','226.9','227','227.10000000000002','227.20000000000002','227.3','227.4','227.5','227.60000000000002','227.70000000000002','227.8','227.9','228','228.10000000000002','228.20000000000002','228.3','228.4','228.5','228.60000000000002','228.70000000000002','228.8','228.9','229','229.10000000000002','229.20000000000002','229.3','229.4','229.5','229.60000000000002','229.70000000000002','229.8','229.9','230','230.10000000000002','230.20000000000002','230.3','230.4','230.5','230.60000000000002','230.70000000000002','230.8','230.9','231','231.10000000000002','231.20000000000002','231.3','231.4','231.5','231.60000000000002','231.70000000000002','231.8','231.9','232','232.10000000000002','232.20000000000002','232.3','232.4','232.5','232.60000000000002','232.70000000000002','232.8','232.9','233','233.10000000000002','233.20000000000002','233.3','233.4','233.5','233.60000000000002','233.70000000000002','233.8','233.9','234','234.10000000000002','234.20000000000002','234.3','234.4','234.5','234.60000000000002','234.70000000000002','234.8','234.9','235','235.10000000000002','235.20000000000002','235.3','235.4','235.5','235.60000000000002','235.70000000000002','235.8','235.9','236','236.10000000000002','236.20000000000002','236.3','236.4','236.5','236.60000000000002','236.70000000000002','236.8','236.9','237','237.10000000000002','237.20000000000002','237.3','237.4','237.5','237.60000000000002','237.70000000000002','237.8','237.9','238','238.10000000000002','238.20000000000002','238.3','238.4','238.5','238.60000000000002','238.70000000000002','238.8','238.9','239','239.10000000000002','239.20000000000002','239.3','239.4','239.5','239.60000000000002','239.70000000000002','239.8','239.9','240','240.10000000000002','240.20000000000002','240.3','240.4','240.5','240.60000000000002','240.70000000000002','240.8','240.9','241','241.10000000000002','241.20000000000002','241.3','241.4','241.5','241.60000000000002','241.70000000000002','241.8','241.9','242','242.10000000000002','242.20000000000002','242.3','242.4','242.5','242.60000000000002','242.70000000000002','242.8','242.9','243','243.10000000000002','243.20000000000002','243.3','243.4','243.5','243.60000000000002','243.70000000000002','243.8','243.9','244','244.10000000000002','244.20000000000002','244.3','244.4','244.5','244.60000000000002','244.70000000000002','244.8','244.9','245','245.10000000000002','245.20000000000002','245.3','245.4','245.5','245.60000000000002','245.70000000000002','245.8','245.9','246','246.10000000000002','246.20000000000002','246.3','246.4','246.5','246.60000000000002','246.70000000000002','246.8','246.9','247','247.10000000000002','247.20000000000002','247.3','247.4','247.5','247.60000000000002','247.70000000000002','247.8','247.9','248','248.10000000000002','248.20000000000002','248.3','248.4','248.5','248.60000000000002','248.70000000000002','248.8','248.9','249','249.10000000000002','249.20000000000002','249.3','249.4','249.5','249.60000000000002','249.70000000000002','249.8','249.9','250','250.10000000000002','250.20000000000002','250.3','250.4','250.5','250.60000000000002','250.70000000000002','250.8','250.9','251','251.10000000000002','251.20000000000002','251.3','251.4','251.5','251.60000000000002','251.70000000000002','251.8','251.9','252','252.10000000000002','252.20000000000002','252.3','252.4','252.5','252.60000000000002','252.70000000000002','252.8','252.9','253','253.10000000000002','253.20000000000002','253.3','253.4','253.5','253.60000000000002','253.70000000000002','253.8','253.9','254','254.10000000000002','254.20000000000002','254.3','254.4','254.5','254.60000000000002','254.70000000000002','254.8','254.9','255','255.10000000000002','255.20000000000002','255.3','255.4','255.5','255.60000000000002','255.70000000000002','255.8','255.9','256','256.1','256.2','256.3','256.40000000000003','256.5','256.6','256.7','256.8','256.90000000000003','257','257.1','257.2','257.3','257.40000000000003','257.5','257.6','257.7','257.8','257.90000000000003','258','258.1','258.2','258.3','258.40000000000003','258.5','258.6','258.7','258.8','258.90000000000003','259','259.1','259.2','259.3','259.40000000000003','259.5','259.6','259.7','259.8','259.90000000000003','260','260.1','260.2','260.3','260.40000000000003','260.5','260.6','260.7','260.8','260.90000000000003','261','261.1','261.2','261.3','261.40000000000003','261.5','261.6','261.7','261.8','261.90000000000003','262','262.1','262.2','262.3','262.40000000000003','262.5','262.6','262.7','262.8','262.90000000000003','263','263.1','263.2','263.3','263.40000000000003','263.5','263.6','263.7','263.8','263.90000000000003','264','264.1','264.2','264.3','264.40000000000003','264.5','264.6','264.7','264.8','264.90000000000003','265','265.1','265.2','265.3','265.40000000000003','265.5','265.6','265.7','265.8','265.90000000000003','266','266.1','266.2','266.3','266.40000000000003','266.5','266.6','266.7','266.8','266.90000000000003','267','267.1','267.2','267.3','267.40000000000003','267.5','267.6','267.7','267.8','267.90000000000003','268','268.1','268.2','268.3','268.40000000000003','268.5','268.6','268.7','268.8','268.90000000000003','269','269.1','269.2','269.3','269.40000000000003','269.5','269.6','269.7','269.8','269.90000000000003','270','270.1','270.2','270.3','270.40000000000003','270.5','270.6','270.7','270.8','270.90000000000003','271','271.1','271.2','271.3','271.40000000000003','271.5','271.6','271.7','271.8','271.90000000000003','272','272.1','272.2','272.3','272.40000000000003','272.5','272.6','272.7','272.8','272.90000000000003','273','273.1','273.2','273.3','273.40000000000003','273.5','273.6','273.7','273.8','273.90000000000003','274','274.1','274.2','274.3','274.40000000000003','274.5','274.6','274.7','274.8','274.90000000000003','275','275.1','275.2','275.3','275.40000000000003','275.5','275.6','275.7','275.8','275.90000000000003','276','276.1','276.2','276.3','276.40000000000003','276.5','276.6','276.7','276.8','276.90000000000003','277','277.1','277.2','277.3','277.40000000000003','277.5','277.6','277.7','277.8','277.90000000000003','278','278.1','278.2','278.3','278.40000000000003','278.5','278.6','278.7','278.8','278.90000000000003','279','279.1','279.2','279.3','279.40000000000003','279.5','279.6','279.7','279.8','279.90000000000003','280','280.1','280.2','280.3','280.40000000000003','280.5','280.6','280.7','280.8','280.90000000000003','281','281.1','281.2','281.3','281.40000000000003','281.5','281.6','281.7','281.8','281.90000000000003','282','282.1','282.2','282.3','282.40000000000003','282.5','282.6','282.7','282.8','282.90000000000003','283','283.1','283.2','283.3','283.40000000000003','283.5','283.6','283.7','283.8','283.90000000000003','284','284.1','284.2','284.3','284.40000000000003','284.5','284.6','284.7','284.8','284.90000000000003','285'"/>
              </properties>
              <properties key="tlist_vector_method">
                <value tag="tlist_vector_method" value="step"/>
              </properties>
              <properties key="tlist_vector_start">
                <value tag="tlist_vector_start" value=""/>
              </properties>
              <properties key="tlist_vector_stop">
                <value tag="tlist_vector_stop" value=""/>
              </properties>
              <properties key="tlist_vector_step">
                <value tag="tlist_vector_step" value=""/>
              </properties>
              <properties key="tlist_vector_numvalues">
                <value tag="tlist_vector_numvalues" value=""/>
              </properties>
              <properties key="tlist_vector_function">
                <value tag="tlist_vector_function" value="none"/>
              </properties>
              <properties key="rtol">
                <value tag="rtol" value="1E-6"/>
              </properties>
              <properties key="atolglobalmethod">
                <value tag="atolglobalmethod" value="scaled"/>
              </properties>
              <properties key="atolglobal">
                <value tag="atolglobal" value="0.001"/>
              </properties>
              <properties key="fieldselection">
                <value tag="fieldselection" reference="//@sol/@solseqs[key='sol1']/@value/@feature/@features[key='v1']/@value/@feature/@features[key='comp1_phi']/@value" referenceContainerList="//@sol/@solseqs[key='sol1']/@value/@feature/@features[key='v1']/@value/@feature"/>
              </properties>
              <properties key="atolmethod">
                <value tag="atolmethod" valueArray="1|8,'comp1_h2','global','comp1_p','global','comp1_h1','global','comp1_c','global'"/>
              </properties>
              <properties key="atol">
                <value tag="atol" valueArray="1|8,'comp1_h2','1e-3','comp1_p','1e-3','comp1_h1','1e-3','comp1_c','1e-3'"/>
              </properties>
              <properties key="atoludot">
                <value tag="atoludot" valueArray="1|8,'comp1_h2','1e-3','comp1_p','1e-3','comp1_h1','1e-3','comp1_c','1e-3'"/>
              </properties>
              <properties key="atoludotactive">
                <value tag="atoludotactive" valueArray="1|8,'comp1_h2','off','comp1_p','off','comp1_h1','off','comp1_c','off'"/>
              </properties>
              <properties key="ewtrescale">
                <value tag="ewtrescale" value="on"/>
              </properties>
              <properties key="timemethod">
                <value tag="timemethod" value="bdf"/>
              </properties>
              <properties key="tstepsbdf">
                <value tag="tstepsbdf" value="free"/>
              </properties>
              <properties key="initialstepbdf">
                <value tag="initialstepbdf" value="0.001"/>
              </properties>
              <properties key="initialstepbdfactive">
                <value tag="initialstepbdfactive" value="off"/>
              </properties>
              <properties key="maxstepbdf">
                <value tag="maxstepbdf" value="0.1"/>
              </properties>
              <properties key="maxstepbdfactive">
                <value tag="maxstepbdfactive" value="off"/>
              </properties>
              <properties key="maxorder">
                <value tag="maxorder" value="5"/>
              </properties>
              <properties key="minorder">
                <value tag="minorder" value="1"/>
              </properties>
              <properties key="eventtol">
                <value tag="eventtol" value="0.01"/>
              </properties>
              <properties key="stabcntrl">
                <value tag="stabcntrl" value="off"/>
              </properties>
              <properties key="tstepsgenalpha">
                <value tag="tstepsgenalpha" value="free"/>
              </properties>
              <properties key="initialstepgenalpha">
                <value tag="initialstepgenalpha" value="0.001"/>
              </properties>
              <properties key="initialstepgenalphaactive">
                <value tag="initialstepgenalphaactive" value="off"/>
              </properties>
              <properties key="maxstepgenalpha">
                <value tag="maxstepgenalpha" value="0.1"/>
              </properties>
              <properties key="maxstepgenalphaactive">
                <value tag="maxstepgenalphaactive" value="off"/>
              </properties>
              <properties key="incrdelay">
                <value tag="incrdelay" value="15"/>
              </properties>
              <properties key="incrdelayactive">
                <value tag="incrdelayactive" value="off"/>
              </properties>
              <properties key="rhoinf">
                <value tag="rhoinf" value="0.75"/>
              </properties>
              <properties key="predictor">
                <value tag="predictor" value="linear"/>
              </properties>
              <properties key="timestepgenalpha">
                <value tag="timestepgenalpha" value="0.01"/>
              </properties>
              <properties key="plot">
                <value tag="plot" value="on"/>
              </properties>
              <properties key="plotgroup">
                <value tag="plotgroup" value="Default" reference="//@result/@feature/@features[key='pg3']/@value" referenceContainerList="//@result/@feature" compositeIndex="0"/>
              </properties>
              <properties key="plotfreq">
                <value tag="plotfreq" value="tsteps"/>
              </properties>
              <properties key="probesel">
                <value tag="probesel" value="all"/>
              </properties>
              <properties key="probes">
                <value tag="probes" referenceContainerList="//@probe"/>
              </properties>
              <properties key="probefreq">
                <value tag="probefreq" value="tsteps"/>
              </properties>
              <properties key="tout">
                <value tag="tout" value="tlist"/>
              </properties>
              <properties key="reacf">
                <value tag="reacf" value="on"/>
              </properties>
              <properties key="lumpedflux">
                <value tag="lumpedflux" value="off"/>
              </properties>
              <properties key="storeudot">
                <value tag="storeudot" value="on"/>
              </properties>
              <properties key="solfile">
                <value tag="solfile" value="on"/>
              </properties>
              <properties key="eventout">
                <value tag="eventout" value="off"/>
              </properties>
              <properties key="solfileblock">
                <value tag="solfileblock" value="16"/>
              </properties>
              <properties key="masssingular">
                <value tag="masssingular" value="yes"/>
              </properties>
              <properties key="consistent">
                <value tag="consistent" value="bweuler"/>
              </properties>
              <properties key="bwinitstepfrac">
                <value tag="bwinitstepfrac" value="0.001"/>
              </properties>
              <properties key="estrat">
                <value tag="estrat" value="include"/>
              </properties>
              <properties key="complex">
                <value tag="complex" value="off"/>
              </properties>
              <properties key="keeplog">
                <value tag="keeplog" value="off"/>
              </properties>
              <properties key="message">
                <value tag="message" value="Time-Dependent Solver 1 in Solution 1 started at 16-Feb-2018 12:08:07.&#xA;Time-dependent solver (BDF)&#xA;Number of degrees of freedom solved for: 36004 (plus 8 internal DOFs).&#xA;Nonsymmetric matrix found.&#xA;Scales for dependent variables:&#xA;Dependent variable h2 (comp1.h2): 0.033&#xA;Dependent variable p (comp1.p): 2.3&#xA;Dependent variable h1 (comp1.h1): 0.83&#xA;Dependent variable c (comp1.c): 1.6&#xA;Step        Time    Stepsize      Res  Jac  Sol Order Tfail NLfail LinIt   LinErr   LinRes&#xA;   0           0             out    5    4    9                  0     6   1e-011   1e-013&#xA;   1 3.0734e-005 3.0734e-005        7    5   12     1     0      0     8   4e-012 5.5e-014&#xA;   2 6.1468e-005 3.0734e-005        9    6   15     1     0      0    10 8.4e-012 5.8e-014&#xA;   3  0.00012294 6.1468e-005       11    7   18     2     0      0    12 8.2e-012 4.3e-014&#xA;   4  0.00024587  0.00012294       13    8   21     3     0      0    14 8.9e-012 5.1e-014&#xA;   5  0.00049175  0.00024587       15    9   24     2     0      0    16   9e-012 7.9e-014&#xA;   6  0.00070985  0.00021811       17   10   27     1     0      0    18 1.5e-011 1.1e-013&#xA;   7  0.00090615   0.0001963       19   11   30     1     0      0    20 7.9e-012 9.7e-014&#xA;   8   0.0011025   0.0001963       21   12   33     1     0      0    22 8.7e-012 1.2e-013&#xA;   9   0.0012987   0.0001963       23   13   36     1     0      0    24 9.8e-012 1.2e-013&#xA;  10   0.0016913   0.0003926       25   14   39     2     0      0    26   1e-011 1.1e-013&#xA;  11   0.0020839   0.0003926       27   15   42     2     0      0    28 1.7e-011 1.1e-013&#xA;  12   0.0028691  0.00078519       29   16   45     2     0      0    30 1.6e-011 1.1e-013&#xA;  13   0.0035758  0.00070667       31   17   48     2     0      0    32 1.2e-011 1.2e-013&#xA;  14   0.0042825  0.00070667       33   18   51     2     0      0    34 1.3e-011 1.4e-013&#xA;  15   0.0049892  0.00070667       35   19   54     2     0      0    36 1.1e-011 1.4e-013&#xA;  16   0.0056958  0.00070667       37   20   57     2     0      0    38 1.7e-011 1.5e-013&#xA;  17   0.0064025  0.00070667       39   21   60     3     0      0    40 1.4e-011 1.5e-013&#xA;  18   0.0071092  0.00070667       41   22   63     3     0      0    42   2e-011 1.3e-013&#xA;  19   0.0085225   0.0014133       43   23   66     3     0      0    44 1.1e-011 1.7e-013&#xA;  20   0.0099359   0.0014133       45   24   69     3     0      0    46 2.2e-011   2e-013&#xA;  21    0.011349   0.0014133       47   25   72     3     0      0    48 1.6e-011 1.7e-013&#xA;  22    0.012763   0.0014133       49   26   75     3     0      0    50 2.2e-011 2.1e-013&#xA;  23    0.014176   0.0014133       51   27   78     3     0      0    52 3.8e-011 2.4e-013&#xA;  24    0.017003   0.0028267       53   28   81     3     0      0    54 7.6e-011 3.8e-013&#xA;  25    0.019829   0.0028267       55   29   84     3     0      0    56 4.3e-011 2.4e-013&#xA;  26    0.022656   0.0028267       57   30   87     3     0      0    58 5.7e-011 3.5e-013&#xA;  27    0.025483   0.0028267       59   31   90     3     0      0    60 5.4e-011 3.2e-013&#xA;  28    0.028309   0.0028267       61   32   93     3     0      0    62 6.2e-011 2.9e-013&#xA;  29    0.033963   0.0056534       63   33   96     2     0      0    64 5.1e-011   4e-013&#xA;  30    0.039616   0.0056534       65   34   99     2     0      0    66 1.5e-010   5e-013&#xA;  31    0.050923    0.011307       67   35  102     2     0      0    68 1.6e-010 1.1e-012&#xA;  32    0.060665   0.0097423       69   36  105     2     0      0    70 1.1e-010   1e-012&#xA;  33    0.070407   0.0097423       71   37  108     2     0      0    72 9.5e-011 1.2e-012&#xA;  34     0.08015   0.0097423       73   38  111     2     0      0    74 8.5e-011 1.2e-012&#xA;  35    0.089892   0.0097423       75   39  114     2     0      0    76 1.2e-010 1.1e-012&#xA;  36    0.099634   0.0097423       77   40  117     3     0      0    78 6.9e-011 9.3e-013&#xA;  37     0.10938   0.0097423       79   41  120     3     0      0    80 8.1e-011 1.2e-012&#xA;  38     0.12886    0.019485       81   42  123     3     0      0    82 3.9e-011 1.9e-012&#xA;  39     0.14835    0.019485       83   43  126     2     0      0    84   1e-010   3e-012&#xA;  40     0.16783    0.019485       85   44  129     2     0      0    86 4.8e-011 1.8e-012&#xA;  41      0.2068    0.038969       87   45  132     2     0      0    88 1.4e-010 2.3e-012&#xA;  42     0.24577    0.038969       89   46  135     2     0      0    90 6.9e-011 1.5e-012&#xA;  43     0.28474    0.038969       91   47  138     2     0      0    92 6.3e-011 1.6e-012&#xA;  44     0.32371    0.038969       93   48  141     2     0      0    94 1.6e-010 1.2e-012&#xA;  45     0.40164    0.077938       95   49  144     3     0      0    96 6.4e-011 1.6e-012&#xA;  46     0.47958    0.077938       97   50  147     2     0      0    98 2.3e-010 1.3e-012&#xA;  47     0.55752    0.077938       99   51  150     2     0      0   100 1.7e-010 5.5e-013&#xA;  48     0.63546    0.077938      101   52  153     2     0      0   102 3.7e-010 8.2e-013&#xA;  49     0.79134     0.15588      103   53  156     2     0      0   104 1.1e-009 1.6e-012&#xA;  50     0.94721     0.15588      105   54  159     2     0      0   106 2.5e-010 1.6e-012&#xA;               1           - out&#xA;  51      1.1031     0.15588      107   55  162     2     0      0   108 1.8e-010 1.6e-012&#xA;  52       1.259     0.15588      109   56  165     2     0      0   110 1.4e-010 1.7e-012&#xA;  53      1.4148     0.15588      111   57  168     3     0      0   112 4.7e-010 1.4e-012&#xA;  54      1.7266     0.31175      113   58  171     3     0      0   114 1.9e-010   2e-012&#xA;               2           - out&#xA;  55      2.0383     0.31175      115   59  174     3     0      0   116   1e-010   2e-012&#xA;  56      2.3501     0.31175      117   60  177     3     0      0   118 1.7e-010 1.3e-012&#xA;  57      2.6619     0.31175      119   61  180     3     0      0   120 2.7e-010 1.1e-012&#xA;  58      2.9736     0.31175      121   62  183     3     0      0   122 1.5e-010 9.6e-013&#xA;               3           - out&#xA;  59      3.2854     0.31175      123   63  186     4     0      0   124 4.4e-010 5.9e-013&#xA;  60      3.5971     0.31175      125   64  189     4     0      0   126 8.3e-010 5.7e-013&#xA;  61      3.9089     0.31175      127   65  192     4     0      0   128 8.6e-010 6.3e-013&#xA;               4           - out&#xA;  62      4.2206     0.31175      129   66  195     4     0      0   130 6.1e-010 6.2e-013&#xA;  63      4.5324     0.31175      131   67  198     4     0      0   132 2.8e-009 6.4e-013&#xA;  64      4.8441     0.31175      133   68  201     4     0      0   134 1.9e-009 6.8e-013&#xA;               5           - out&#xA;  65      5.1559     0.31175      135   69  204     5     0      0   136 7.2e-010 5.5e-013&#xA;  66      5.4676     0.31175      137   70  207     5     0      0   138 3.8e-009 5.3e-013&#xA;  67      5.7794     0.31175      139   71  210     5     0      0   140 8.2e-009   6e-013&#xA;               6           - out&#xA;  68      6.0911     0.31175      141   72  213     5     0      0   142 2.9e-009 6.5e-013&#xA;  69      6.4029     0.31175      143   73  216     5     0      0   144 7.5e-009 6.9e-013&#xA;  70      6.7146     0.31175      145   74  219     5     0      0   146 1.1e-008 7.4e-013&#xA;               7           - out&#xA;  71      7.0264     0.31175      147   75  222     5     0      0   148 1.9e-009 8.2e-013&#xA;  72      7.3381     0.31175      149   76  225     5     0      0   150 8.9e-009 8.6e-013&#xA;  73      7.6499     0.31175      151   77  228     5     0      0   152 1.1e-008 9.6e-013&#xA;  74      7.9616     0.31175      153   78  231     5     0      0   154 8.1e-009 9.9e-013&#xA;               8           - out&#xA;  75      8.2422     0.28058      155   79  234     4     0      0   156 3.2e-009 1.1e-012&#xA;  76      8.5228     0.28058      157   80  237     4     0      0   158   2e-009 1.1e-012&#xA;  77      8.8034     0.28058      159   81  240     4     0      0   160   6e-009   1e-012&#xA;               9           - out&#xA;  78       9.084     0.28058      161   82  243     4     0      0   162 4.6e-009 9.9e-013&#xA;  79      9.3645     0.28058      163   83  246     4     0      0   164 3.5e-009 9.7e-013&#xA;  80      9.6451     0.28058      165   84  249     4     0      0   166 5.6e-009 8.9e-013&#xA;  81      9.9257     0.28058      167   85  252     4     0      0   168 3.1e-009 8.7e-013&#xA;              10           - out&#xA;  82      10.206     0.28058      169   86  255     4     0      0   170 1.2e-009   9e-013&#xA;  83      10.487     0.28058      171   87  258     4     0      0   172 7.4e-009 8.9e-013&#xA;  84      10.767     0.28058      173   88  261     5     0      0   174 1.1e-008 6.9e-013&#xA;              11           - out&#xA;  85      11.048     0.28058      175   89  264     5     0      0   176 6.7e-009 6.5e-013&#xA;  86      11.329     0.28058      177   90  267     5     0      0   178 4.2e-009 6.9e-013&#xA;  87      11.609     0.28058      179   91  270     5     0      0   180 7.9e-009 6.9e-013&#xA;  88       11.89     0.28058      181   92  273     5     0      0   182 1.5e-009 6.8e-013&#xA;              12           - out&#xA;  89       12.17     0.28058      183   93  276     5     0      0   184 5.3e-009 5.9e-013&#xA;  90      12.451     0.28058      185   94  279     5     0      0   186 5.9e-009 6.1e-013&#xA;  91      12.731     0.28058      187   95  282     5     0      0   188   2e-009 6.1e-013&#xA;              13           - out&#xA;  92      13.012     0.28058      189   96  285     5     0      0   190 3.5e-009 5.6e-013&#xA;  93      13.293     0.28058      191   97  288     5     0      0   192 4.1e-010 5.9e-013&#xA;  94      13.573     0.28058      193   98  291     5     0      0   194 8.8e-010 5.9e-013&#xA;  95      13.854     0.28058      195   99  294     5     0      0   196 4.7e-009 5.3e-013&#xA;              14           - out&#xA;  96      14.134     0.28058      197  100  297     5     0      0   198 1.2e-009 5.4e-013&#xA;  97      14.415     0.28058      199  101  300     5     0      0   200 5.6e-009 5.7e-013&#xA;  98      14.696     0.28058      201  102  303     5     0      0   202 3.7e-009 5.7e-013&#xA;  99      14.976     0.28058      203  103  306     5     0      0   204   2e-009 4.6e-013&#xA;              15           - out&#xA; 100      15.537     0.56115      205  104  309     5     0      0   206 1.4e-008 7.9e-013&#xA;              16           - out&#xA; 101      16.098     0.56115      207  105  312     4     0      0   208 8.5e-009 1.4e-012&#xA; 102       16.66     0.56115      209  106  315     4     0      0   210 2.3e-008 1.7e-012&#xA;              17           - out&#xA; 103      17.221     0.56115      211  107  318     4     0      0   212 1.6e-008 1.6e-012&#xA; 104      17.782     0.56115      213  108  321     4     0      0   214 7.9e-009 1.6e-012&#xA;              18           - out&#xA; 105      18.343     0.56115      215  109  324     4     0      0   216 2.4e-008 1.7e-012&#xA; 106      18.904     0.56115      217  110  327     4     0      0   218 1.5e-008 1.4e-012&#xA;              19           - out&#xA; 107      19.465     0.56115      219  111  330     5     0      0   220 2.3e-008 1.3e-012&#xA;              20           - out&#xA; 108      20.026     0.56115      221  112  333     5     0      0   222 8.7e-009 1.3e-012&#xA; 109      20.588     0.56115      223  113  336     5     0      0   224 8.3e-009 1.4e-012&#xA;              21           - out&#xA; 110      21.149     0.56115      225  114  339     5     0      0   226 8.5e-009 1.2e-012&#xA; 111       21.71     0.56115      227  115  342     5     0      0   228 8.8e-009 1.1e-012&#xA;              22           - out&#xA; 112      22.271     0.56115      229  116  345     5     0      0   230 1.6e-008 1.1e-012&#xA; 113      22.832     0.56115      231  117  348     5     0      0   232 1.6e-008 1.2e-012&#xA;              23           - out&#xA; 114      23.393     0.56115      233  118  351     5     0      0   234 1.4e-008 1.1e-012&#xA; 115      23.955     0.56115      235  119  354     5     0      0   236 2.1e-008   1e-012&#xA;              24           - out&#xA; 116      24.516     0.56115      237  120  357     5     0      0   238 4.4e-009 1.1e-012&#xA;              25           - out&#xA; 117      25.077     0.56115      239  121  360     5     0      0   240 1.2e-008 1.1e-012&#xA; 118      25.638     0.56115      241  122  363     5     0      0   242 1.4e-008   1e-012&#xA;              26           - out&#xA; 119      26.199     0.56115      243  123  366     5     0      0   244 4.7e-008 9.9e-013&#xA;              27           - out&#xA; 120      27.321      1.1223      245  124  369     5     0      0   246 5.6e-008 1.9e-012&#xA;              28           - out&#xA; 121      28.444      1.1223      247  125  372     4     0      0   248 1.4e-008 2.5e-012&#xA;              29           - out&#xA; 122      29.566      1.1223      249  126  375     4     0      0   250 3.3e-008 2.5e-012&#xA;              30           - out&#xA; 123      30.688      1.1223      251  127  378     4     0      0   252 1.7e-008 2.8e-012&#xA;              31           - out&#xA; 124      31.811      1.1223      253  128  381     4     0      0   254 9.3e-009 2.9e-012&#xA;              32           - out&#xA; 125      32.933      1.1223      255  129  384     4     0      0   256 1.8e-008 2.6e-012&#xA;              33           - out&#xA;              34           - out&#xA; 126      34.055      1.1223      257  130  387     4     0      0   258 2.5e-008 2.5e-012&#xA;              35           - out&#xA; 127      35.178      1.1223      259  131  390     5     0      0   260 1.8e-008 2.3e-012&#xA;              36           - out&#xA; 128        36.3      1.1223      261  132  393     5     0      0   262 1.8e-008 2.2e-012&#xA;              37           - out&#xA; 129      37.422      1.1223      263  133  396     5     0      0   264 3.8e-008 2.4e-012&#xA;              38           - out&#xA; 130      38.545      1.1223      265  134  399     5     0      0   266 5.5e-008 1.9e-012&#xA;              39           - out&#xA; 131      39.667      1.1223      267  135  402     5     0      0   268 3.5e-008 1.9e-012&#xA;              40           - out&#xA; 132      40.789      1.1223      269  136  405     5     0      0   270 4.8e-008 1.9e-012&#xA;              41           - out&#xA; 133      41.912      1.1223      271  137  408     5     0      0   272 4.9e-008   2e-012&#xA;              42           - out&#xA;              43           - out&#xA; 134      43.034      1.1223      273  138  411     5     0      0   274 6.4e-008 1.9e-012&#xA;              44           - out&#xA; 135      44.156      1.1223      275  139  414     5     0      0   276 2.1e-008 1.9e-012&#xA;              45           - out&#xA; 136      45.278      1.1223      277  140  417     5     0      0   278 1.5e-007 1.8e-012&#xA;              46           - out&#xA; 137      46.401      1.1223      279  141  420     5     0      0   280   4e-008   2e-012&#xA;              47           - out&#xA; 138      47.523      1.1223      281  142  423     5     0      0   282   3e-008 1.9e-012&#xA;              48           - out&#xA; 139      48.645      1.1223      283  143  426     5     0      0   284 1.4e-007 1.8e-012&#xA;              49           - out&#xA; 140      49.768      1.1223      285  144  429     5     0      0   286 2.4e-007 1.9e-012&#xA;              50           - out&#xA; 141       50.89      1.1223      287  145  432     5     0      0   288 1.5e-007 1.8e-012&#xA;              51           - out&#xA;              52           - out&#xA; 142      52.012      1.1223      289  146  435     5     0      0   290 1.4e-007 1.7e-012&#xA;              53           - out&#xA; 143      53.135      1.1223      291  147  438     5     0      0   292 7.1e-008 1.8e-012&#xA;              54           - out&#xA; 144      54.257      1.1223      293  148  441     5     0      0   294 1.1e-007 1.8e-012&#xA;              55           - out&#xA; 145      55.379      1.1223      295  149  444     5     0      0   296 1.1e-007 1.8e-012&#xA;              56           - out&#xA;              57           - out&#xA; 146      57.624      2.2446      297  150  447     5     0      0   298 3.3e-008 2.9e-012&#xA;              58           - out&#xA;              59           - out&#xA; 147      59.868      2.2446      299  151  450     4     0      0   300   2e-007 3.8e-012&#xA;              60           - out&#xA;              61           - out&#xA;              62           - out&#xA; 148      62.113      2.2446      301  152  453     4     0      0   302 3.3e-008 4.5e-012&#xA;              63           - out&#xA;              64           - out&#xA; 149      64.358      2.2446      303  153  456     4     0      0   304 1.2e-007 4.2e-012&#xA;              65           - out&#xA;              66           - out&#xA; 150      66.602      2.2446      305  154  459     4     0      0   306 1.4e-007 4.6e-012&#xA;              67           - out&#xA;              68           - out&#xA; 151      68.847      2.2446      307  155  462     4     0      0   308 3.9e-007 4.4e-012&#xA;              69           - out&#xA;              70           - out&#xA;              71           - out&#xA; 152      71.092      2.2446      309  156  465     4     0      0   310 1.6e-007 4.2e-012&#xA;              72           - out&#xA;              73           - out&#xA; 153      73.336      2.2446      311  157  468     5     0      0   312 8.8e-008 3.3e-012&#xA;              74           - out&#xA;              75           - out&#xA; 154      75.581      2.2446      313  158  471     5     0      0   314 3.6e-008 3.8e-012&#xA;              76           - out&#xA;              77           - out&#xA; 155      77.825      2.2446      315  159  474     5     0      0   316 3.2e-008 3.7e-012&#xA;              78           - out&#xA;              79           - out&#xA;              80           - out&#xA; 156       80.07      2.2446      317  160  477     5     0      0   318 3.5e-007 3.1e-012&#xA;              81           - out&#xA;              82           - out&#xA; 157      82.315      2.2446      319  161  480     5     0      0   320 1.7e-007   3e-012&#xA;              83           - out&#xA;              84           - out&#xA; 158      84.559      2.2446      321  162  483     5     0      0   322 3.9e-007 3.2e-012&#xA;              85           - out&#xA;              86           - out&#xA; 159      86.804      2.2446      323  163  486     5     0      0   324 2.5e-008 3.3e-012&#xA;              87           - out&#xA;              88           - out&#xA;              89           - out&#xA; 160      89.049      2.2446      325  164  489     5     0      0   326 1.9e-007 3.2e-012&#xA;              90           - out&#xA;              91           - out&#xA; 161      91.293      2.2446      327  165  492     5     0      0   328 8.6e-008 3.1e-012&#xA;              92           - out&#xA;              93           - out&#xA; 162      93.538      2.2446      329  166  495     5     0      0   330   1e-007 3.2e-012&#xA;              94           - out&#xA;              95           - out&#xA; 163      95.782      2.2446      331  167  498     5     0      0   332 1.8e-007   3e-012&#xA;              96           - out&#xA;              97           - out&#xA;              98           - out&#xA; 164      98.027      2.2446      333  168  501     5     0      0   334   8e-008 2.9e-012&#xA;              99           - out&#xA;             100           - out&#xA; 165      100.27      2.2446      335  169  504     5     0      0   336 4.8e-007   3e-012&#xA;             101           - out&#xA;             102           - out&#xA; 166      102.52      2.2446      337  170  507     5     0      0   338 2.6e-007 2.9e-012&#xA;             103           - out&#xA;             104           - out&#xA; 167      104.76      2.2446      339  171  510     5     0      0   340 2.7e-007 2.8e-012&#xA;             105           - out&#xA;             106           - out&#xA;             107           - out&#xA; 168      107.01      2.2446      341  172  513     5     0      0   342 1.6e-007 2.8e-012&#xA;             108           - out&#xA;             109           - out&#xA; 169      109.25      2.2446      343  173  516     5     0      0   344 3.7e-007 2.9e-012&#xA;             110           - out&#xA;             111           - out&#xA; 170      111.49      2.2446      345  174  519     5     0      0   346 3.1e-007 2.5e-012&#xA;             112           - out&#xA;             113           - out&#xA; 171      113.74      2.2446      347  175  522     5     0      0   348 1.2e-007 2.7e-012&#xA;             114           - out&#xA;             115           - out&#xA; 172      115.98      2.2446      349  176  525     5     0      0   350 4.1e-007 2.7e-012&#xA;             116           - out&#xA;             117           - out&#xA;             118           - out&#xA; 173      118.23      2.2446      351  177  528     5     0      0   352 9.2e-008 2.7e-012&#xA;             119           - out&#xA;             120           - out&#xA; 174      120.47      2.2446      353  178  531     5     0      0   354 6.7e-008 2.7e-012&#xA;             121           - out&#xA;             122           - out&#xA; 175      122.72      2.2446      355  179  534     5     0      0   356 3.4e-007 2.7e-012&#xA;             123           - out&#xA;             124           - out&#xA; 176      124.96      2.2446      357  180  537     5     0      0   358 2.1e-007 2.6e-012&#xA;             125           - out&#xA;             126           - out&#xA;             127           - out&#xA; 177      127.21      2.2446      359  181  540     5     0      0   360 3.7e-007 2.5e-012&#xA;             128           - out&#xA;             129           - out&#xA; 178      129.45      2.2446      361  182  543     5     0      0   362 2.1e-007 2.5e-012&#xA;             130           - out&#xA;             131           - out&#xA; 179       131.7      2.2446      363  183  546     5     0      0   364 2.6e-007 2.4e-012&#xA;             132           - out&#xA;             133           - out&#xA; 180      133.94      2.2446      365  184  549     5     0      0   366 1.5e-007 2.4e-012&#xA;             134           - out&#xA;             135           - out&#xA;             136           - out&#xA; 181      136.19      2.2446      367  185  552     5     0      0   368 4.2e-007 2.4e-012&#xA;             137           - out&#xA;             138           - out&#xA; 182      138.43      2.2446      369  186  555     5     0      0   370 2.1e-007 2.4e-012&#xA;             139           - out&#xA;             140           - out&#xA;             141           - out&#xA;             142           - out&#xA; 183      142.92      4.4892      371  187  558     5     0      0   372 8.2e-007 4.3e-012&#xA;             143           - out&#xA;             144           - out&#xA;             145           - out&#xA;             146           - out&#xA;             147           - out&#xA; 184      147.41      4.4892      373  188  561     4     0      0   374 1.6e-006 5.4e-012&#xA;             148           - out&#xA;             149           - out&#xA;             150           - out&#xA;             151           - out&#xA; 185       151.9      4.4892      375  189  564     4     0      0   376 2.3e-007 7.3e-012&#xA;             152           - out&#xA;             153           - out&#xA;             154           - out&#xA;             155           - out&#xA;             156           - out&#xA; 186      156.39      4.4892      377  190  567     4     0      0   378 5.3e-007 6.4e-012&#xA;             157           - out&#xA;             158           - out&#xA;             159           - out&#xA;             160           - out&#xA; 187      160.88      4.4892      379  191  570     4     0      0   380   1e-006 6.7e-012&#xA;             161           - out&#xA;             162           - out&#xA;             163           - out&#xA;             164           - out&#xA;             165           - out&#xA; 188      165.37      4.4892      381  192  573     4     0      0   382 1.6e-006 6.8e-012&#xA;             166           - out&#xA;             167           - out&#xA;             168           - out&#xA;             169           - out&#xA; 189      169.85      4.4892      383  193  576     4     0      0   384 3.5e-007 6.6e-012&#xA;             170           - out&#xA;             171           - out&#xA;             172           - out&#xA;             173           - out&#xA;             174           - out&#xA; 190      174.34      4.4892      385  194  579     5     0      0   386 5.9e-007 4.9e-012&#xA;             175           - out&#xA;             176           - out&#xA;             177           - out&#xA;             178           - out&#xA; 191      178.83      4.4892      387  195  582     5     0      0   388 6.8e-007 4.6e-012&#xA;             179           - out&#xA;             180           - out&#xA;             181           - out&#xA;             182           - out&#xA;             183           - out&#xA; 192      183.32      4.4892      389  196  585     5     0      0   390 2.3e-007 5.2e-012&#xA;             184           - out&#xA;             185           - out&#xA;             186           - out&#xA;             187           - out&#xA; 193      187.81      4.4892      391  197  588     5     0      0   392 1.6e-007 4.2e-012&#xA;             188           - out&#xA;             189           - out&#xA;             190           - out&#xA;             191           - out&#xA;             192           - out&#xA; 194       192.3      4.4892      393  198  591     5     0      0   394 5.2e-007 4.2e-012&#xA;             193           - out&#xA;             194           - out&#xA;             195           - out&#xA;             196           - out&#xA; 195      196.79      4.4892      395  199  594     5     0      0   396 3.2e-007 4.6e-012&#xA;             197           - out&#xA;             198           - out&#xA;             199           - out&#xA;             200           - out&#xA;             201           - out&#xA; 196      201.28      4.4892      397  200  597     5     0      0   398 1.1e-007 4.2e-012&#xA;             202           - out&#xA;             203           - out&#xA;             204           - out&#xA;             205           - out&#xA; 197      205.77      4.4892      399  201  600     5     0      0   400 7.1e-007 3.9e-012&#xA;             206           - out&#xA;             207           - out&#xA;             208           - out&#xA;             209           - out&#xA;             210           - out&#xA; 198      210.26      4.4892      401  202  603     5     0      0   402 7.8e-007 4.2e-012&#xA;             211           - out&#xA;             212           - out&#xA;             213           - out&#xA;             214           - out&#xA; 199      214.75      4.4892      403  203  606     5     0      0   404 4.4e-007   4e-012&#xA;             215           - out&#xA;             216           - out&#xA;             217           - out&#xA;             218           - out&#xA;             219           - out&#xA; 200      219.24      4.4892      405  204  609     5     0      0   406 1.4e-007 3.8e-012&#xA;             220           - out&#xA;             221           - out&#xA;             222           - out&#xA;             223           - out&#xA; 201      223.73      4.4892      407  205  612     5     0      0   408 2.5e-007   4e-012&#xA;             224           - out&#xA;             225           - out&#xA;             226           - out&#xA;             227           - out&#xA;             228           - out&#xA; 202      228.21      4.4892      409  206  615     5     0      0   410 4.6e-007 4.2e-012&#xA;             229           - out&#xA;             230           - out&#xA;             231           - out&#xA;             232           - out&#xA; 203       232.7      4.4892      411  207  618     5     0      0   412 1.8e-007 3.8e-012&#xA;             233           - out&#xA;             234           - out&#xA;             235           - out&#xA;             236           - out&#xA;             237           - out&#xA; 204      237.19      4.4892      413  208  621     5     0      0   414 1.9e-007 3.8e-012&#xA;             238           - out&#xA;             239           - out&#xA;             240           - out&#xA;             241           - out&#xA; 205      241.68      4.4892      415  209  624     5     0      0   416 1.7e-007 4.1e-012&#xA;             242           - out&#xA;             243           - out&#xA;             244           - out&#xA;             245           - out&#xA;             246           - out&#xA; 206      246.17      4.4892      417  210  627     5     0      0   418 9.6e-008 3.9e-012&#xA;             247           - out&#xA;             248           - out&#xA;             249           - out&#xA;             250           - out&#xA; 207      250.66      4.4892      419  211  630     5     0      0   420 3.5e-007   4e-012&#xA;             251           - out&#xA;             252           - out&#xA;             253           - out&#xA;             254           - out&#xA;             255           - out&#xA;             256           - out&#xA;             257           - out&#xA;             258           - out&#xA;             259           - out&#xA; 208      259.64      8.9785      421  212  633     5     0      0   422 3.2e-007 6.7e-012&#xA;             260           - out&#xA;             261           - out&#xA;             262           - out&#xA;             263           - out&#xA;             264           - out&#xA;             265           - out&#xA;             266           - out&#xA;             267           - out&#xA;             268           - out&#xA; 209      268.62      8.9785      423  213  636     4     0      0   424 3.1e-007 8.8e-012&#xA;             269           - out&#xA;             270           - out&#xA;             271           - out&#xA;             272           - out&#xA;             273           - out&#xA;             274           - out&#xA;             275           - out&#xA;             276           - out&#xA;             277           - out&#xA; 210       277.6      8.9785      425  214  639     4     0      0   426 1.5e-006   1e-011&#xA;             278           - out&#xA;             279           - out&#xA;             280           - out&#xA;             281           - out&#xA;             282           - out&#xA;             283           - out&#xA;             284           - out&#xA;             285           - out&#xA; 211      286.58      8.9785      427  215  642     4     0      0   428 7.8e-007 8.6e-012&#xA;Time-stepping completed.&#xA;Time-Dependent Solver 1 in Solution 1: Solution time: 169 s (2 minutes, 49 seconds)&#xA;                                       Physical memory: 1.09 GB&#xA;                                       Virtual memory: 1.22 GB&#xA;"/>
              </properties>
              <properties key="const">
                <value tag="const" valueArray="1|0"/>
              </properties>
              <feature xsi:type="com.comsol.mph-v15:SolverFeatureList" model="/">
                <features key="dDef">
                  <value xsi:type="com.comsol.mph-v15:SolverFeature" tag="dDef" activeFlag="false" entityName="Direct" entityComments="" entityAuthor="" entityCreationTime="1493945076115" operationID="Direct" status="built">
                    <properties key="linsolver">
                      <value tag="linsolver" value="mumps"/>
                    </properties>
                    <properties key="mumpsalloc">
                      <value tag="mumpsalloc" value="1.2"/>
                    </properties>
                    <properties key="mumpsreorder">
                      <value tag="mumpsreorder" value="auto"/>
                    </properties>
                    <properties key="mumpsrreorder">
                      <value tag="mumpsrreorder" value="on"/>
                    </properties>
                    <properties key="pivotenable">
                      <value tag="pivotenable" value="on"/>
                    </properties>
                    <properties key="thresh">
                      <value tag="thresh" value="0.1"/>
                    </properties>
                    <properties key="pivotperturb">
                      <value tag="pivotperturb" value="1.0E-8"/>
                    </properties>
                    <properties key="ooc">
                      <value tag="ooc" value="off"/>
                    </properties>
                    <properties key="incore">
                      <value tag="incore" value="auto"/>
                    </properties>
                    <properties key="oocmemory">
                      <value tag="oocmemory" value="512"/>
                    </properties>
                    <properties key="minicmemory">
                      <value tag="minicmemory" value="512"/>
                    </properties>
                    <properties key="usetotmemory">
                      <value tag="usetotmemory" value="0.8"/>
                    </properties>
                    <properties key="internalmemusage">
                      <value tag="internalmemusage" value="3"/>
                    </properties>
                    <properties key="pardreorder">
                      <value tag="pardreorder" value="ndmt"/>
                    </properties>
                    <properties key="pardschedule">
                      <value tag="pardschedule" value="auto"/>
                    </properties>
                    <properties key="pardrreorder">
                      <value tag="pardrreorder" value="on"/>
                    </properties>
                    <properties key="pivotstrategy">
                      <value tag="pivotstrategy" value="off"/>
                    </properties>
                    <properties key="pardmtsolve">
                      <value tag="pardmtsolve" value="off"/>
                    </properties>
                    <properties key="preorder">
                      <value tag="preorder" value="nd"/>
                    </properties>
                    <properties key="pivotrefines">
                      <value tag="pivotrefines" value="0"/>
                    </properties>
                    <properties key="errorchk">
                      <value tag="errorchk" value="auto"/>
                    </properties>
                    <properties key="rhob">
                      <value tag="rhob" value="400"/>
                    </properties>
                    <feature xsi:type="com.comsol.mph-v15:SolverFeatureList" model="/"/>
                  </value>
                </features>
                <features key="aDef">
                  <value xsi:type="com.comsol.mph-v15:SolverFeature" tag="aDef" entityName="Advanced" entityComments="" entityAuthor="" entityCreationTime="1493945076123" operationID="Advanced" status="built">
                    <entityFlags>nodeactivate</entityFlags>
                    <entityFlags>noremove</entityFlags>
                    <properties key="symmetric">
                      <value tag="symmetric" value="auto"/>
                    </properties>
                    <properties key="matrixformat">
                      <value tag="matrixformat" value="auto"/>
                    </properties>
                    <properties key="rowscale">
                      <value tag="rowscale" value="on"/>
                    </properties>
                    <properties key="nullfun">
                      <value tag="nullfun" value="auto"/>
                    </properties>
                    <properties key="orthonormallimit">
                      <value tag="orthonormallimit" value="10000000"/>
                    </properties>
                    <properties key="blocksize">
                      <value tag="blocksize" value="1000"/>
                    </properties>
                    <properties key="blocksizeactive">
                      <value tag="blocksizeactive" value="off"/>
                    </properties>
                    <properties key="complexfun">
                      <value tag="complexfun" value="off"/>
                    </properties>
                    <properties key="matherr">
                      <value tag="matherr" value="on"/>
                    </properties>
                    <properties key="convinfo">
                      <value tag="convinfo" value="on"/>
                    </properties>
                    <properties key="keep">
                      <value tag="keep" value="off"/>
                    </properties>
                    <properties key="L">
                      <value tag="L" value="on"/>
                    </properties>
                    <properties key="K">
                      <value tag="K" value="on"/>
                    </properties>
                    <properties key="D">
                      <value tag="D" value="on"/>
                    </properties>
                    <properties key="E">
                      <value tag="E" value="on"/>
                    </properties>
                    <properties key="M">
                      <value tag="M" value="on"/>
                    </properties>
                    <properties key="N">
                      <value tag="N" value="on"/>
                    </properties>
                    <feature xsi:type="com.comsol.mph-v15:SolverFeatureList" model="/"/>
                  </value>
                </features>
                <features key="fc1">
                  <value xsi:type="com.comsol.mph-v15:SolverFeature" tag="fc1" entityName="Fully Coupled 1" entityComments="" entityAuthor="" entityCreationTime="1493945076129" operationID="FullyCoupled" status="built">
                    <properties key="linsolver">
                      <value tag="linsolver" reference="//@sol/@solseqs[key='sol1']/@value/@feature/@features[key='t1']/@value/@feature/@features[key='i1']/@value" referenceContainerList="//@sol/@solseqs[key='sol1']/@value/@feature/@features[key='t1']/@value/@feature"/>
                    </properties>
                    <properties key="dtech">
                      <value tag="dtech" value="auto"/>
                    </properties>
                    <properties key="initstep">
                      <value tag="initstep" value="1"/>
                    </properties>
                    <properties key="minstep">
                      <value tag="minstep" value="1.0E-4"/>
                    </properties>
                    <properties key="rstep">
                      <value tag="rstep" value="10"/>
                    </properties>
                    <properties key="useminsteprecovery">
                      <value tag="useminsteprecovery" value="auto"/>
                    </properties>
                    <properties key="minsteprecovery">
                      <value tag="minsteprecovery" value="0.75"/>
                    </properties>
                    <properties key="ntermauto">
                      <value tag="ntermauto" value="tol"/>
                    </properties>
                    <properties key="maxiter">
                      <value tag="maxiter" value="4"/>
                    </properties>
                    <properties key="ntolfact">
                      <value tag="ntolfact" value="1"/>
                    </properties>
                    <properties key="niter">
                      <value tag="niter" value="1"/>
                    </properties>
                    <properties key="damp">
                      <value tag="damp" value="1"/>
                    </properties>
                    <properties key="ratelimit">
                      <value tag="ratelimit" value="0.9"/>
                    </properties>
                    <properties key="ratelimitactive">
                      <value tag="ratelimitactive" value="off"/>
                    </properties>
                    <properties key="jtech">
                      <value tag="jtech" value="minimal"/>
                    </properties>
                    <properties key="ntermconst">
                      <value tag="ntermconst" value="tol"/>
                    </properties>
                    <properties key="stabacc">
                      <value tag="stabacc" value="none"/>
                    </properties>
                    <properties key="aaccdim">
                      <value tag="aaccdim" value="10"/>
                    </properties>
                    <properties key="initsteph">
                      <value tag="initsteph" value="1.0E-4"/>
                    </properties>
                    <properties key="minsteph">
                      <value tag="minsteph" value="1.0E-8"/>
                    </properties>
                    <properties key="plot">
                      <value tag="plot" value="off"/>
                    </properties>
                    <properties key="plotgroup">
                      <value tag="plotgroup" value="Default" reference="//@result/@feature/@features[key='pg3']/@value" referenceContainerList="//@result/@feature" compositeIndex="0"/>
                    </properties>
                    <properties key="probesel">
                      <value tag="probesel" value="none"/>
                    </properties>
                    <properties key="probes">
                      <value tag="probes" referenceContainerList="//@probe"/>
                    </properties>
                    <feature xsi:type="com.comsol.mph-v15:SolverFeatureList" model="/"/>
                  </value>
                </features>
                <features key="i1">
                  <value xsi:type="com.comsol.mph-v15:SolverFeature" tag="i1" entityName="Iterative 1" entityComments="" entityAuthor="" entityCreationTime="1512709966356" operationID="Iterative" status="built">
                    <entityFlags>nodeactivate</entityFlags>
                    <entityFlags>noremove</entityFlags>
                    <properties key="linsolver">
                      <value tag="linsolver" value="bicgstab"/>
                    </properties>
                    <properties key="itrestart">
                      <value tag="itrestart" value="50"/>
                    </properties>
                    <properties key="prefuntype">
                      <value tag="prefuntype" value="left"/>
                    </properties>
                    <properties key="rhob">
                      <value tag="rhob" value="400"/>
                    </properties>
                    <properties key="maxlinit">
                      <value tag="maxlinit" value="10000"/>
                    </properties>
                    <properties key="errorchk">
                      <value tag="errorchk" value="auto"/>
                    </properties>
                    <properties key="nlinnormuse">
                      <value tag="nlinnormuse" value="on"/>
                    </properties>
                    <properties key="nlinnormlevel">
                      <value tag="nlinnormlevel" value="1"/>
                    </properties>
                    <properties key="iterm">
                      <value tag="iterm" value="tol"/>
                    </properties>
                    <properties key="iter">
                      <value tag="iter" value="2"/>
                    </properties>
                    <feature xsi:type="com.comsol.mph-v15:SolverFeatureList" model="/">
                      <features key="dp1">
                        <value xsi:type="com.comsol.mph-v15:SolverFeature" tag="dp1" entityName="Direct Preconditioner 1" entityComments="" entityAuthor="" entityCreationTime="1512710637507" operationID="DirectPreconditioner">
                          <properties key="linsolver">
                            <value tag="linsolver" value="mumps"/>
                          </properties>
                          <properties key="mumpsalloc">
                            <value tag="mumpsalloc" value="1.2"/>
                          </properties>
                          <properties key="mumpsreorder">
                            <value tag="mumpsreorder" value="auto"/>
                          </properties>
                          <properties key="mumpsrreorder">
                            <value tag="mumpsrreorder" value="on"/>
                          </properties>
                          <properties key="pivotenable">
                            <value tag="pivotenable" value="on"/>
                          </properties>
                          <properties key="thresh">
                            <value tag="thresh" value="0.1"/>
                          </properties>
                          <properties key="pivotperturb">
                            <value tag="pivotperturb" value="1.0E-8"/>
                          </properties>
                          <properties key="ooc">
                            <value tag="ooc" value="off"/>
                          </properties>
                          <properties key="incore">
                            <value tag="incore" value="auto"/>
                          </properties>
                          <properties key="oocmemory">
                            <value tag="oocmemory" value="512"/>
                          </properties>
                          <properties key="minicmemory">
                            <value tag="minicmemory" value="512"/>
                          </properties>
                          <properties key="usetotmemory">
                            <value tag="usetotmemory" value="0.8"/>
                          </properties>
                          <properties key="internalmemusage">
                            <value tag="internalmemusage" value="3"/>
                          </properties>
                          <properties key="pardreorder">
                            <value tag="pardreorder" value="ndmt"/>
                          </properties>
                          <properties key="pardschedule">
                            <value tag="pardschedule" value="auto"/>
                          </properties>
                          <properties key="pardrreorder">
                            <value tag="pardrreorder" value="on"/>
                          </properties>
                          <properties key="pivotstrategy">
                            <value tag="pivotstrategy" value="off"/>
                          </properties>
                          <properties key="pardmtsolve">
                            <value tag="pardmtsolve" value="off"/>
                          </properties>
                          <properties key="preorder">
                            <value tag="preorder" value="nd"/>
                          </properties>
                          <properties key="pivotrefines">
                            <value tag="pivotrefines" value="0"/>
                          </properties>
                          <properties key="hybridization">
                            <value tag="hybridization" value="single"/>
                          </properties>
                          <properties key="hybridvar">
                            <value tag="hybridvar" referenceArray="//@sol/@solseqs[key='sol1']/@value/@feature/@features[key='v1']/@value/@feature/@features[key='comp1_phi']/@value //@sol/@solseqs[key='sol1']/@value/@feature/@features[key='v1']/@value/@feature/@features[key='comp1_p']/@value //@sol/@solseqs[key='sol1']/@value/@feature/@features[key='v1']/@value/@feature/@features[key='comp1_h']/@value //@sol/@solseqs[key='sol1']/@value/@feature/@features[key='v1']/@value/@feature/@features[key='comp1_u4']/@value" referenceContainerList="//@sol/@solseqs[key='sol1']/@value/@feature/@features[key='v1']/@value/@feature"/>
                          </properties>
                          <properties key="hybridvarspec">
                            <value tag="hybridvarspec" value="all"/>
                          </properties>
                          <properties key="hybridcomp">
                            <value tag="hybridcomp" valueArray="1|4,'comp1.h2','comp1.p','comp1.h1','comp1.c'"/>
                          </properties>
                          <feature xsi:type="com.comsol.mph-v15:SolverFeatureList" model="/"/>
                        </value>
                      </features>
                    </feature>
                  </value>
                </features>
              </feature>
            </value>
          </features>
        </feature>
        <solutioninfo pNames="0" looplevel="" maxLevels="3" pNamesOuter="0" pUnits="0" pUnitsOuter="0" pDescsOuter="1|0">
          <oldInfo pNames="1,'t'" looplevel="0" maxLevels="3" pNamesOuter="0" pUnits="1,'s'" pUnitsOuter="0" pDescsOuter="1|0">
            <pLists>0.0,1.0,2.0,3.0,4.0,5.0,6.0,7.0,8.0,9.0,10.0,11.0,12.0,13.0,14.0,15.0,16.0,17.0,18.0,19.0,20.0,21.0,22.0,23.0,24.0,25.0,26.0,27.0,28.0,29.0,30.0,31.0,32.0,33.0,34.0,35.0,36.0,37.0,38.0,39.0,40.0,41.0,42.0,43.0,44.0,45.0,46.0,47.0,48.0,49.0,50.0,51.0,52.0,53.0,54.0,55.0,56.0,57.0,58.0,59.0,60.0,61.0,62.0,63.0,64.0,65.0,66.0,67.0,68.0,69.0,70.0,71.0,72.0,73.0,74.0,75.0,76.0,77.0,78.0,79.0,80.0,81.0,82.0,83.0,84.0,85.0,86.0,87.0,88.0,89.0,90.0,91.0,92.0,93.0,94.0,95.0,96.0,97.0,98.0,99.0,100.0,101.0,102.0,103.0,104.0,105.0,106.0,107.0,108.0,109.0,110.0,111.0,112.0,113.0,114.0,115.0,116.0,117.0,118.0,119.0,120.0,121.0,122.0,123.0,124.0,125.0,126.0,127.0,128.0,129.0,130.0,131.0,132.0,133.0,134.0,135.0,136.0,137.0,138.0,139.0,140.0,141.0,142.0,143.0,144.0,145.0,146.0,147.0,148.0,149.0,150.0,151.0,152.0,153.0,154.0,155.0,156.0,157.0,158.0,159.0,160.0,161.0,162.0,163.0,164.0,165.0,166.0,167.0,168.0,169.0,170.0,171.0,172.0,173.0,174.0,175.0,176.0,177.0,178.0,179.0,180.0,181.0,182.0,183.0,184.0,185.0,186.0,187.0,188.0,189.0,190.0,191.0,192.0,193.0,194.0,195.0,196.0,197.0,198.0,199.0,200.0,201.0,202.0,203.0,204.0,205.0,206.0,207.0,208.0,209.0,210.0,211.0,212.0,213.0,214.0,215.0,216.0,217.0,218.0,219.0,220.0,221.0,222.0,223.0,224.0,225.0,226.0,227.0,228.0,229.0,230.0,231.0,232.0,233.0,234.0,235.0,236.0,237.0,238.0,239.0,240.0,241.0,242.0,243.0,244.0,245.0,246.0,247.0,248.0,249.0,250.0,251.0,252.0,253.0,254.0,255.0,256.0,257.0,258.0,259.0,260.0,261.0,262.0,263.0,264.0,265.0,266.0,267.0,268.0,269.0,270.0,271.0,272.0,273.0,274.0,275.0,276.0,277.0,278.0,279.0,280.0,281.0,282.0,283.0,284.0,285.0</pLists>
          </oldInfo>
        </solutioninfo>
      </value>
    </solseqs>
    <solutions tag="solution1.mphbin" pName="0" solnumDescriptions="0" tListReal="" tListImag="" tDescr="Time" loadCases="0" counter="1" unit="0"/>
  </sol>
  <result entityName="Results" entityComments="" entityAuthor="" entityCreationTime="1493940818920">
    <entityFlags>nodeactivate</entityFlags>
    <entityFlags>noremove</entityFlags>
    <dataset entityName="Data Sets" entityComments="" entityAuthor="" entityCreationTime="1493940818921" model="/">
      <features key="dset1">
        <value xsi:type="com.comsol.mph-v15:DatasetFeature" tag="dset1" entityName="" entityComments="" entityAuthor="" entityCreationTime="1493944859103" operationID="Solution">
          <selection entityName="Selection" entityComments="" entityAuthor="" entityCreationTime="1493944859104" selType="geom" geom="//@geom/@geoms[key='geom1']/@value" inherit="true"/>
          <properties key="solution">
            <value tag="solution" value="none" reference="//@sol/@solseqs[key='sol1']/@value" referenceContainerList="//@sol" compositeIndex="0"/>
          </properties>
          <properties key="phaseshift">
            <value tag="phaseshift" value="0"/>
          </properties>
          <properties key="scalingfactor">
            <value tag="scalingfactor" value="1"/>
          </properties>
          <properties key="geom">
            <value tag="geom" reference="//@geom/@geoms[key='geom1']/@value" referenceContainerList="//@geom"/>
          </properties>
          <properties key="frametype">
            <value tag="frametype" value="material"/>
          </properties>
          <properties key="phase">
            <value tag="phase" value="0"/>
          </properties>
          <properties key="scalefactor">
            <value tag="scalefactor" value="1"/>
          </properties>
          <properties key="probetag">
            <value tag="probetag" value="none"/>
          </properties>
          <feature xsi:type="com.comsol.mph-v15:DatasetFeatureList" model="/"/>
        </value>
      </features>
      <features key="an1_ds1">
        <value xsi:type="com.comsol.mph-v15:DatasetFeature" tag="an1_ds1" entityName="Function 1D 1" entityComments="" entityAuthor="" entityCreationTime="1518631278234" operationID="Function1D">
          <properties key="function">
            <value tag="function" value="all" referenceContainerList="//@func" compositeIndex="0"/>
          </properties>
          <properties key="functionlist">
            <value tag="functionlist" value=""/>
          </properties>
          <properties key="par1">
            <value tag="par1" value="x"/>
          </properties>
          <properties key="parmin1">
            <value tag="parmin1" value="0"/>
          </properties>
          <properties key="parmax1">
            <value tag="parmax1" value="25.541017778180827"/>
          </properties>
          <properties key="res">
            <value tag="res" value="1000"/>
          </properties>
          <feature xsi:type="com.comsol.mph-v15:DatasetFeatureList" model="/"/>
        </value>
      </features>
    </dataset>
    <feature entityName="List" entityComments="" entityAuthor="" entityCreationTime="1493940818927" model="/">
      <features key="pg3">
        <value xsi:type="com.comsol.mph-v15:ResultFeature" tag="pg3" entityName="fluid velocity through agar" entityComments="" entityAuthor="" entityCreationTime="1493954165056" operationID="PlotGroup1D" key="true[]datadset1noneinnerinputallinterplooplevellooplevelindiceslooplevelinputoldanalysistypeNoneoldouteranalysistypenoneavailableouterinputalloutersolnum1|outersolnumindicesoutertypenonepreserveaspectoffshowinterpoff|off|off|showloopleveloff|off|off|showlooplevelindicesoff|off|off|showlooplevelinputoff|off|off|solnumsolnumindicessolrepresentationsolutioninfosolvertypenonettrue[]constconstactiveoffdataparentparentdifferentialonevalmethodharmonicevalmethodactiveoffexprfmod*G2innerinputallinterplooplevellooplevelindiceslooplevelinputoldanalysistypenoneavailableoldouteranalysistypenoneavailableouterinputalloutersolnum1|outersolnumindicesoutertypenonerecoveroffrefine1resolutionnormalshowinterpoff|off|off|showloopleveloff|off|off|showlooplevelindicesoff|off|off|showlooplevelinputoff|off|off|smoothinternalsolnumsolnumindicessolrepresentationsolutioninfosolvertypenonetunit1xdataexprxdatadifferentialoffxdataevalmethodharmonicxdataevalmethodactiveoffxdataexprxxdataunitmGEOMDIMModel2geom1[1][1]true[]datadset1noneinnerinputallinterplooplevellooplevelindiceslooplevelinputoldanalysistypeNoneoldouteranalysistypenoneavailableouterinputalloutersolnum1|outersolnumindicesoutertypenonepreserveaspectoffshowinterpoff|off|off|showloopleveloff|off|off|showlooplevelindicesoff|off|off|showlooplevelinputoff|off|off|solnumsolnumindicessolrepresentationsolutioninfosolvertypenonet" status="built">
          <properties key="data">
            <value tag="data" value="none" reference="//@result/@dataset/@features[key='dset1']/@value" referenceContainerList="//@result/@dataset" compositeIndex="0"/>
          </properties>
          <properties key="readytoplot">
            <value tag="readytoplot" value="on"/>
          </properties>
          <properties key="solrepresentation">
            <value tag="solrepresentation" value="solutioninfo"/>
          </properties>
          <properties key="oldanalysistype">
            <value tag="oldanalysistype" value="None"/>
          </properties>
          <properties key="oldouteranalysistype">
            <value tag="oldouteranalysistype" value="noneavailable"/>
          </properties>
          <properties key="outertype">
            <value tag="outertype" value="none"/>
          </properties>
          <properties key="outerinput">
            <value tag="outerinput" value="all"/>
          </properties>
          <properties key="outersolnum">
            <value tag="outersolnum" valueArray="1|1,'1'"/>
          </properties>
          <properties key="outersolnumindices">
            <value tag="outersolnumindices" valueArray="1|0"/>
          </properties>
          <properties key="outersolnumindices_vector_method">
            <value tag="outersolnumindices_vector_method" value="step"/>
          </properties>
          <properties key="outersolnumindices_vector_start">
            <value tag="outersolnumindices_vector_start" value=""/>
          </properties>
          <properties key="outersolnumindices_vector_stop">
            <value tag="outersolnumindices_vector_stop" value=""/>
          </properties>
          <properties key="outersolnumindices_vector_step">
            <value tag="outersolnumindices_vector_step" value=""/>
          </properties>
          <properties key="outersolnumindices_vector_numvalues">
            <value tag="outersolnumindices_vector_numvalues" value=""/>
          </properties>
          <properties key="outersolnumindices_vector_function">
            <value tag="outersolnumindices_vector_function" value="none"/>
          </properties>
          <properties key="solvertype">
            <value tag="solvertype" value="none"/>
          </properties>
          <properties key="innerinput">
            <value tag="innerinput" value="all"/>
          </properties>
          <properties key="solnum">
            <value tag="solnum" valueArray="1|0"/>
          </properties>
          <properties key="solnumindices">
            <value tag="solnumindices" value="" valueArray="1|0"/>
          </properties>
          <properties key="solnumindices_vector_method">
            <value tag="solnumindices_vector_method" value="step"/>
          </properties>
          <properties key="solnumindices_vector_start">
            <value tag="solnumindices_vector_start" value=""/>
          </properties>
          <properties key="solnumindices_vector_stop">
            <value tag="solnumindices_vector_stop" value=""/>
          </properties>
          <properties key="solnumindices_vector_step">
            <value tag="solnumindices_vector_step" value=""/>
          </properties>
          <properties key="solnumindices_vector_numvalues">
            <value tag="solnumindices_vector_numvalues" value=""/>
          </properties>
          <properties key="solnumindices_vector_function">
            <value tag="solnumindices_vector_function" value="none"/>
          </properties>
          <properties key="t">
            <value tag="t" value="" valueArray="1|0"/>
          </properties>
          <properties key="t_vector_method">
            <value tag="t_vector_method" value="step"/>
          </properties>
          <properties key="t_vector_start">
            <value tag="t_vector_start" value=""/>
          </properties>
          <properties key="t_vector_stop">
            <value tag="t_vector_stop" value=""/>
          </properties>
          <properties key="t_vector_step">
            <value tag="t_vector_step" value=""/>
          </properties>
          <properties key="t_vector_numvalues">
            <value tag="t_vector_numvalues" value=""/>
          </properties>
          <properties key="t_vector_function">
            <value tag="t_vector_function" value="none"/>
          </properties>
          <properties key="showlooplevelinput">
            <value tag="showlooplevelinput" valueArray="1|3,'off','off','off'"/>
          </properties>
          <properties key="looplevelinput">
            <value tag="looplevelinput" valueArray="1|0"/>
          </properties>
          <properties key="showlooplevel">
            <value tag="showlooplevel" valueArray="1|3,'off','off','off'"/>
          </properties>
          <properties key="looplevel">
            <value tag="looplevel" valueArray="0"/>
          </properties>
          <properties key="showlooplevelindices">
            <value tag="showlooplevelindices" valueArray="1|3,'off','off','off'"/>
          </properties>
          <properties key="looplevelindices">
            <value tag="looplevelindices" valueRows="0"/>
          </properties>
          <properties key="looplevelindices_vector_method">
            <value tag="looplevelindices_vector_method" valueArray="1|0"/>
          </properties>
          <properties key="looplevelindices_vector_start">
            <value tag="looplevelindices_vector_start" valueArray="1|0"/>
          </properties>
          <properties key="looplevelindices_vector_stop">
            <value tag="looplevelindices_vector_stop" valueArray="1|0"/>
          </properties>
          <properties key="looplevelindices_vector_step">
            <value tag="looplevelindices_vector_step" valueArray="1|0"/>
          </properties>
          <properties key="looplevelindices_vector_numvalues">
            <value tag="looplevelindices_vector_numvalues" valueArray="1|0"/>
          </properties>
          <properties key="looplevelindices_vector_function">
            <value tag="looplevelindices_vector_function" valueArray="1|0"/>
          </properties>
          <properties key="showinterp">
            <value tag="showinterp" valueArray="1|3,'off','off','off'"/>
          </properties>
          <properties key="interp">
            <value tag="interp" valueRows="0"/>
          </properties>
          <properties key="interp_vector_method">
            <value tag="interp_vector_method" valueArray="1|0"/>
          </properties>
          <properties key="interp_vector_start">
            <value tag="interp_vector_start" valueArray="1|0"/>
          </properties>
          <properties key="interp_vector_stop">
            <value tag="interp_vector_stop" valueArray="1|0"/>
          </properties>
          <properties key="interp_vector_step">
            <value tag="interp_vector_step" valueArray="1|0"/>
          </properties>
          <properties key="interp_vector_numvalues">
            <value tag="interp_vector_numvalues" valueArray="1|0"/>
          </properties>
          <properties key="interp_vector_function">
            <value tag="interp_vector_function" valueArray="1|0"/>
          </properties>
          <properties key="isnew">
            <value tag="isnew" value="off"/>
          </properties>
          <properties key="probetag">
            <value tag="probetag" value="none"/>
          </properties>
          <properties key="titletype">
            <value tag="titletype" value="auto"/>
          </properties>
          <properties key="datasetintitle">
            <value tag="datasetintitle" value="off"/>
          </properties>
          <properties key="phaseintitle">
            <value tag="phaseintitle" value="off"/>
          </properties>
          <properties key="typeintitle">
            <value tag="typeintitle" value="on"/>
          </properties>
          <properties key="descriptionintitle">
            <value tag="descriptionintitle" value="on"/>
          </properties>
          <properties key="expressionintitle">
            <value tag="expressionintitle" value="off"/>
          </properties>
          <properties key="unitintitle">
            <value tag="unitintitle" value="on"/>
          </properties>
          <properties key="prefixintitle">
            <value tag="prefixintitle" value=""/>
          </properties>
          <properties key="suffixintitle">
            <value tag="suffixintitle" value=""/>
          </properties>
          <properties key="title">
            <value tag="title" value="Line Graph: fmod*G2 (1)"/>
          </properties>
          <properties key="xlabel">
            <value tag="xlabel" value="x-coordinate (m)"/>
          </properties>
          <properties key="xlabelactive">
            <value tag="xlabelactive" value="off"/>
          </properties>
          <properties key="ylabel">
            <value tag="ylabel" value="fmod*G2 (1)"/>
          </properties>
          <properties key="ylabelactive">
            <value tag="ylabelactive" value="off"/>
          </properties>
          <properties key="renderdatacached">
            <value tag="renderdatacached" value="off"/>
          </properties>
          <properties key="inputmode">
            <value tag="inputmode" value="none"/>
          </properties>
          <properties key="cutmode">
            <value tag="cutmode" value="none"/>
          </properties>
          <properties key="planedepth">
            <value tag="planedepth" value="0.5"/>
          </properties>
          <properties key="lastinputmode">
            <value tag="lastinputmode" value="none"/>
          </properties>
          <properties key="linefirst">
            <value tag="linefirst" valueArray="1|3,'0','0','0'"/>
          </properties>
          <properties key="linesecond">
            <value tag="linesecond" valueArray="1|3,'0','0','0'"/>
          </properties>
          <properties key="lineisinit">
            <value tag="lineisinit" value="off"/>
          </properties>
          <properties key="planefirst">
            <value tag="planefirst" valueArray="1|3,'0','0','0'"/>
          </properties>
          <properties key="planesecond">
            <value tag="planesecond" valueArray="1|3,'0','0','0'"/>
          </properties>
          <properties key="planeisinit">
            <value tag="planeisinit" value="off"/>
          </properties>
          <properties key="cutlineds">
            <value tag="cutlineds" value=""/>
          </properties>
          <properties key="cutlinedshash">
            <value tag="cutlinedshash" value="0"/>
          </properties>
          <properties key="cutplaneds">
            <value tag="cutplaneds" value=""/>
          </properties>
          <properties key="cutplanedshash">
            <value tag="cutplanedshash" value="0"/>
          </properties>
          <properties key="cutlinepg">
            <value tag="cutlinepg" value=""/>
          </properties>
          <properties key="cutlinepgds">
            <value tag="cutlinepgds" value=""/>
          </properties>
          <properties key="cutplanepg">
            <value tag="cutplanepg" value=""/>
          </properties>
          <properties key="cutplanepgds">
            <value tag="cutplanepgds" value=""/>
          </properties>
          <properties key="cutlineplot">
            <value tag="cutlineplot" value=""/>
          </properties>
          <properties key="cutplaneplot">
            <value tag="cutplaneplot" value=""/>
          </properties>
          <properties key="axislimits">
            <value tag="axislimits" value="on"/>
          </properties>
          <properties key="xmin">
            <value tag="xmin" value="-4.977635383605957"/>
          </properties>
          <properties key="xmax">
            <value tag="xmax" value="10.296028137207031"/>
          </properties>
          <properties key="ymin">
            <value tag="ymin" value="-0.07154013216495514"/>
          </properties>
          <properties key="ymax">
            <value tag="ymax" value="0.15017975866794586"/>
          </properties>
          <properties key="preserveaspect">
            <value tag="preserveaspect" value="off"/>
          </properties>
          <properties key="xlog">
            <value tag="xlog" value="off"/>
          </properties>
          <properties key="ylog">
            <value tag="ylog" value="off"/>
          </properties>
          <properties key="manualgrid">
            <value tag="manualgrid" value="off"/>
          </properties>
          <properties key="xspacing">
            <value tag="xspacing" value="1"/>
          </properties>
          <properties key="yspacing">
            <value tag="yspacing" value="1"/>
          </properties>
          <properties key="xextra">
            <value tag="xextra" valueArray="1|0"/>
          </properties>
          <properties key="xextra_vector_method">
            <value tag="xextra_vector_method" value="step"/>
          </properties>
          <properties key="xextra_vector_start">
            <value tag="xextra_vector_start" value=""/>
          </properties>
          <properties key="xextra_vector_stop">
            <value tag="xextra_vector_stop" value=""/>
          </properties>
          <properties key="xextra_vector_step">
            <value tag="xextra_vector_step" value=""/>
          </properties>
          <properties key="xextra_vector_numvalues">
            <value tag="xextra_vector_numvalues" value=""/>
          </properties>
          <properties key="xextra_vector_function">
            <value tag="xextra_vector_function" value="none"/>
          </properties>
          <properties key="yextra">
            <value tag="yextra" valueArray="1|0"/>
          </properties>
          <properties key="yextra_vector_method">
            <value tag="yextra_vector_method" value="step"/>
          </properties>
          <properties key="yextra_vector_start">
            <value tag="yextra_vector_start" value=""/>
          </properties>
          <properties key="yextra_vector_stop">
            <value tag="yextra_vector_stop" value=""/>
          </properties>
          <properties key="yextra_vector_step">
            <value tag="yextra_vector_step" value=""/>
          </properties>
          <properties key="yextra_vector_numvalues">
            <value tag="yextra_vector_numvalues" value=""/>
          </properties>
          <properties key="yextra_vector_function">
            <value tag="yextra_vector_function" value="none"/>
          </properties>
          <properties key="legendpos">
            <value tag="legendpos" value="upperright"/>
          </properties>
          <properties key="window">
            <value tag="window" value="graphics"/>
          </properties>
          <properties key="showwindowtitle">
            <value tag="showwindowtitle" value="off"/>
          </properties>
          <properties key="windowtitleactive">
            <value tag="windowtitleactive" value="off"/>
          </properties>
          <properties key="windowtitle">
            <value tag="windowtitle" value=""/>
          </properties>
          <properties key="animating">
            <value tag="animating" value="off"/>
          </properties>
          <properties key="playing">
            <value tag="playing" value="off"/>
          </properties>
          <properties key="allowtableupdate">
            <value tag="allowtableupdate" value="on"/>
          </properties>
          <feature xsi:type="com.comsol.mph-v15:ResultFeatureList" model="/">
            <features key="lngr1">
              <value xsi:type="com.comsol.mph-v15:ResultFeature" tag="lngr1" entityName="Line Graph 1" entityComments="" entityAuthor="" entityCreationTime="1493954165068" operationID="LineGraph" key="true[]constconstactiveoffdataparentparentdifferentialonevalmethodharmonicevalmethodactiveoffexprfmod*G2innerinputallinterplooplevellooplevelindiceslooplevelinputoldanalysistypenoneavailableoldouteranalysistypenoneavailableouterinputalloutersolnum1|outersolnumindicesoutertypenonerecoveroffrefine1resolutionnormalshowinterpoff|off|off|showloopleveloff|off|off|showlooplevelindicesoff|off|off|showlooplevelinputoff|off|off|smoothinternalsolnumsolnumindicessolrepresentationsolutioninfosolvertypenonetunit1xdataexprxdatadifferentialoffxdataevalmethodharmonicxdataevalmethodactiveoffxdataexprxxdataunitmGEOMDIMModel2geom1[1][1]true[]datadset1noneinnerinputallinterplooplevellooplevelindiceslooplevelinputoldanalysistypeNoneoldouteranalysistypenoneavailableouterinputalloutersolnum1|outersolnumindicesoutertypenonepreserveaspectoffshowinterpoff|off|off|showloopleveloff|off|off|showlooplevelindicesoff|off|off|showlooplevelinputoff|off|off|solnumsolnumindicessolrepresentationsolutioninfosolvertypenonet" status="built">
                <selection entityName="Selection" entityComments="" entityAuthor="" entityCreationTime="1493954165072" selType="geomdim" geom="//@geom/@geoms[key='geom1']/@value" domains="2,1" dim="1" hDim="1"/>
                <properties key="data">
                  <value tag="data" value="parent" referenceContainerList="//@result/@dataset" compositeIndex="0"/>
                </properties>
                <properties key="readytoplot">
                  <value tag="readytoplot" value="on"/>
                </properties>
                <properties key="solrepresentation">
                  <value tag="solrepresentation" value="solutioninfo"/>
                </properties>
                <properties key="oldanalysistype">
                  <value tag="oldanalysistype" value="noneavailable"/>
                </properties>
                <properties key="oldouteranalysistype">
                  <value tag="oldouteranalysistype" value="noneavailable"/>
                </properties>
                <properties key="outertype">
                  <value tag="outertype" value="none"/>
                </properties>
                <properties key="outerinput">
                  <value tag="outerinput" value="all"/>
                </properties>
                <properties key="outersolnum">
                  <value tag="outersolnum" valueArray="1|1,'1'"/>
                </properties>
                <properties key="outersolnumindices">
                  <value tag="outersolnumindices" valueArray="1|0"/>
                </properties>
                <properties key="outersolnumindices_vector_method">
                  <value tag="outersolnumindices_vector_method" value="step"/>
                </properties>
                <properties key="outersolnumindices_vector_start">
                  <value tag="outersolnumindices_vector_start" value=""/>
                </properties>
                <properties key="outersolnumindices_vector_stop">
                  <value tag="outersolnumindices_vector_stop" value=""/>
                </properties>
                <properties key="outersolnumindices_vector_step">
                  <value tag="outersolnumindices_vector_step" value=""/>
                </properties>
                <properties key="outersolnumindices_vector_numvalues">
                  <value tag="outersolnumindices_vector_numvalues" value=""/>
                </properties>
                <properties key="outersolnumindices_vector_function">
                  <value tag="outersolnumindices_vector_function" value="none"/>
                </properties>
                <properties key="solvertype">
                  <value tag="solvertype" value="none"/>
                </properties>
                <properties key="innerinput">
                  <value tag="innerinput" value="all"/>
                </properties>
                <properties key="solnum">
                  <value tag="solnum" valueArray="1|0"/>
                </properties>
                <properties key="solnumindices">
                  <value tag="solnumindices" valueArray="1|0"/>
                </properties>
                <properties key="solnumindices_vector_method">
                  <value tag="solnumindices_vector_method" value="step"/>
                </properties>
                <properties key="solnumindices_vector_start">
                  <value tag="solnumindices_vector_start" value=""/>
                </properties>
                <properties key="solnumindices_vector_stop">
                  <value tag="solnumindices_vector_stop" value=""/>
                </properties>
                <properties key="solnumindices_vector_step">
                  <value tag="solnumindices_vector_step" value=""/>
                </properties>
                <properties key="solnumindices_vector_numvalues">
                  <value tag="solnumindices_vector_numvalues" value=""/>
                </properties>
                <properties key="solnumindices_vector_function">
                  <value tag="solnumindices_vector_function" value="none"/>
                </properties>
                <properties key="t">
                  <value tag="t" value="" valueArray="1|0"/>
                </properties>
                <properties key="t_vector_method">
                  <value tag="t_vector_method" value="step"/>
                </properties>
                <properties key="t_vector_start">
                  <value tag="t_vector_start" value=""/>
                </properties>
                <properties key="t_vector_stop">
                  <value tag="t_vector_stop" value=""/>
                </properties>
                <properties key="t_vector_step">
                  <value tag="t_vector_step" value=""/>
                </properties>
                <properties key="t_vector_numvalues">
                  <value tag="t_vector_numvalues" value=""/>
                </properties>
                <properties key="t_vector_function">
                  <value tag="t_vector_function" value="none"/>
                </properties>
                <properties key="showlooplevelinput">
                  <value tag="showlooplevelinput" valueArray="1|3,'off','off','off'"/>
                </properties>
                <properties key="looplevelinput">
                  <value tag="looplevelinput" valueArray="1|0"/>
                </properties>
                <properties key="showlooplevel">
                  <value tag="showlooplevel" valueArray="1|3,'off','off','off'"/>
                </properties>
                <properties key="looplevel">
                  <value tag="looplevel" valueArray="0"/>
                </properties>
                <properties key="showlooplevelindices">
                  <value tag="showlooplevelindices" valueArray="1|3,'off','off','off'"/>
                </properties>
                <properties key="looplevelindices">
                  <value tag="looplevelindices" valueArray="0"/>
                </properties>
                <properties key="looplevelindices_vector_method">
                  <value tag="looplevelindices_vector_method" valueArray="1|0"/>
                </properties>
                <properties key="looplevelindices_vector_start">
                  <value tag="looplevelindices_vector_start" valueArray="1|0"/>
                </properties>
                <properties key="looplevelindices_vector_stop">
                  <value tag="looplevelindices_vector_stop" valueArray="1|0"/>
                </properties>
                <properties key="looplevelindices_vector_step">
                  <value tag="looplevelindices_vector_step" valueArray="1|0"/>
                </properties>
                <properties key="looplevelindices_vector_numvalues">
                  <value tag="looplevelindices_vector_numvalues" valueArray="1|0"/>
                </properties>
                <properties key="looplevelindices_vector_function">
                  <value tag="looplevelindices_vector_function" valueArray="1|0"/>
                </properties>
                <properties key="showinterp">
                  <value tag="showinterp" valueArray="1|3,'off','off','off'"/>
                </properties>
                <properties key="interp">
                  <value tag="interp" valueArray="0"/>
                </properties>
                <properties key="interp_vector_method">
                  <value tag="interp_vector_method" valueArray="1|0"/>
                </properties>
                <properties key="interp_vector_start">
                  <value tag="interp_vector_start" valueArray="1|0"/>
                </properties>
                <properties key="interp_vector_stop">
                  <value tag="interp_vector_stop" valueArray="1|0"/>
                </properties>
                <properties key="interp_vector_step">
                  <value tag="interp_vector_step" valueArray="1|0"/>
                </properties>
                <properties key="interp_vector_numvalues">
                  <value tag="interp_vector_numvalues" valueArray="1|0"/>
                </properties>
                <properties key="interp_vector_function">
                  <value tag="interp_vector_function" valueArray="1|0"/>
                </properties>
                <properties key="inputmode">
                  <value tag="inputmode" value="linefirst"/>
                </properties>
                <properties key="cutmode">
                  <value tag="cutmode" value="off"/>
                </properties>
                <properties key="cutline">
                  <value tag="cutline" value=""/>
                </properties>
                <properties key="previewpg">
                  <value tag="previewpg" value=""/>
                </properties>
                <properties key="previewview">
                  <value tag="previewview" value=""/>
                </properties>
                <properties key="previewwindow">
                  <value tag="previewwindow" value=""/>
                </properties>
                <properties key="updatetoolbar">
                  <value tag="updatetoolbar" value="on"/>
                </properties>
                <properties key="listen">
                  <value tag="listen" value="on"/>
                </properties>
                <properties key="linefirst">
                  <value tag="linefirst" valueArray="1|3,'0','0','0'"/>
                </properties>
                <properties key="linesecond">
                  <value tag="linesecond" valueArray="1|3,'0','0','0'"/>
                </properties>
                <properties key="lineisinit">
                  <value tag="lineisinit" value="off"/>
                </properties>
                <properties key="expr">
                  <value tag="expr" value="fmod*G2"/>
                </properties>
                <properties key="unit">
                  <value tag="unit" value="1"/>
                </properties>
                <properties key="descractive">
                  <value tag="descractive" value="off"/>
                </properties>
                <properties key="descr">
                  <value tag="descr" value="fmod*G2"/>
                </properties>
                <properties key="evalmethodactive">
                  <value tag="evalmethodactive" value="off"/>
                </properties>
                <properties key="evalmethod">
                  <value tag="evalmethod" value="harmonic"/>
                </properties>
                <properties key="differential">
                  <value tag="differential" value="on"/>
                </properties>
                <properties key="constactive">
                  <value tag="constactive" value="off"/>
                </properties>
                <properties key="const">
                  <value tag="const" valueArray="0"/>
                </properties>
                <properties key="titletype">
                  <value tag="titletype" value="auto"/>
                </properties>
                <properties key="typeintitle">
                  <value tag="typeintitle" value="on"/>
                </properties>
                <properties key="descriptionintitle">
                  <value tag="descriptionintitle" value="on"/>
                </properties>
                <properties key="expressionintitle">
                  <value tag="expressionintitle" value="off"/>
                </properties>
                <properties key="unitintitle">
                  <value tag="unitintitle" value="on"/>
                </properties>
                <properties key="prefixintitle">
                  <value tag="prefixintitle" value=""/>
                </properties>
                <properties key="suffixintitle">
                  <value tag="suffixintitle" value=""/>
                </properties>
                <properties key="title">
                  <value tag="title" value=""/>
                </properties>
                <properties key="xdata">
                  <value tag="xdata" value="expr"/>
                </properties>
                <properties key="xdataexpr">
                  <value tag="xdataexpr" value="x"/>
                </properties>
                <properties key="xdataunit">
                  <value tag="xdataunit" value="m"/>
                </properties>
                <properties key="xdatadescractive">
                  <value tag="xdatadescractive" value="off"/>
                </properties>
                <properties key="xdatadescr">
                  <value tag="xdatadescr" value="x-coordinate"/>
                </properties>
                <properties key="xdataevalmethodactive">
                  <value tag="xdataevalmethodactive" value="off"/>
                </properties>
                <properties key="xdataevalmethod">
                  <value tag="xdataevalmethod" value="harmonic"/>
                </properties>
                <properties key="xdatadifferential">
                  <value tag="xdatadifferential" value="off"/>
                </properties>
                <properties key="xmin">
                  <value tag="xmin" value="0"/>
                </properties>
                <properties key="xmax">
                  <value tag="xmax" value="24.541017778180827"/>
                </properties>
                <properties key="ymin">
                  <value tag="ymin" value="-1.019114285481047E-4"/>
                </properties>
                <properties key="ymax">
                  <value tag="ymax" value="0.17861244444643687"/>
                </properties>
                <properties key="linestyle">
                  <value tag="linestyle" value="solid"/>
                </properties>
                <properties key="showcolor">
                  <value tag="showcolor" value="on"/>
                </properties>
                <properties key="linecolor">
                  <value tag="linecolor" value="cycle"/>
                </properties>
                <properties key="customlinecolor">
                  <value tag="customlinecolor" valueArray="1|3,'0','0','0'"/>
                </properties>
                <properties key="customlinecolor_vector_method">
                  <value tag="customlinecolor_vector_method" value="step"/>
                </properties>
                <properties key="customlinecolor_vector_start">
                  <value tag="customlinecolor_vector_start" value=""/>
                </properties>
                <properties key="customlinecolor_vector_stop">
                  <value tag="customlinecolor_vector_stop" value=""/>
                </properties>
                <properties key="customlinecolor_vector_step">
                  <value tag="customlinecolor_vector_step" value=""/>
                </properties>
                <properties key="customlinecolor_vector_numvalues">
                  <value tag="customlinecolor_vector_numvalues" value=""/>
                </properties>
                <properties key="customlinecolor_vector_function">
                  <value tag="customlinecolor_vector_function" value="none"/>
                </properties>
                <properties key="linewidth">
                  <value tag="linewidth" value="1"/>
                </properties>
                <properties key="linemarker">
                  <value tag="linemarker" value="none"/>
                </properties>
                <properties key="markerpos">
                  <value tag="markerpos" value="interp"/>
                </properties>
                <properties key="markers">
                  <value tag="markers" value="8"/>
                </properties>
                <properties key="linecount">
                  <value tag="linecount" value="8"/>
                </properties>
                <properties key="legend">
                  <value tag="legend" value="off"/>
                </properties>
                <properties key="legendmethod">
                  <value tag="legendmethod" value="automatic"/>
                </properties>
                <properties key="legends">
                  <value tag="legends" valueArray="1|8,'4 s','5 s','6 s','7 s','8 s','9 s','10 s','11 s'"/>
                </properties>
                <properties key="autolegends">
                  <value tag="autolegends" valueArray="1|8,'4 s','5 s','6 s','7 s','8 s','9 s','10 s','11 s'"/>
                </properties>
                <properties key="resolution">
                  <value tag="resolution" value="normal"/>
                </properties>
                <properties key="refine">
                  <value tag="refine" value="1"/>
                </properties>
                <properties key="smooth">
                  <value tag="smooth" value="internal"/>
                </properties>
                <properties key="recover">
                  <value tag="recover" value="off"/>
                </properties>
                <feature xsi:type="com.comsol.mph-v15:ResultFeatureList" model="/"/>
              </value>
            </features>
          </feature>
        </value>
      </features>
      <features key="pg4">
        <value xsi:type="com.comsol.mph-v15:ResultFeature" tag="pg4" entityName="Cell fraction" entityComments="" entityAuthor="" entityCreationTime="1498748202003" operationID="PlotGroup1D" key="true[]datadset1noneinnerinputallinterplooplevellooplevelindiceslooplevelinputoldanalysistypeNoneoldouteranalysistypenoneavailableouterinputalloutersolnum1|outersolnumindicesoutertypenonepreserveaspectoffshowinterpoff|off|off|showloopleveloff|off|off|showlooplevelindicesoff|off|off|showlooplevelinputoff|off|off|solnumsolnumindicessolrepresentationsolutioninfosolvertypenonettrue[]constconstactiveoffdataparentparentdifferentialonevalmethodharmonicevalmethodactiveoffexprfmodinnerinputallinterplooplevellooplevelindiceslooplevelinputoldanalysistypenoneavailableoldouteranalysistypenoneavailableouterinputalloutersolnum1|outersolnumindicesoutertypenonerecoveroffrefine1resolutionnormalshowinterpoff|off|off|showloopleveloff|off|off|showlooplevelindicesoff|off|off|showlooplevelinputoff|off|off|smoothinternalsolnumsolnumindicessolrepresentationsolutioninfosolvertypenonetunit1xdataexprxdatadifferentialoffxdataevalmethodharmonicxdataevalmethodactiveoffxdataexprxxdataunitmGEOMDIMModel2geom1[1]ALLtrue[]datadset1noneinnerinputallinterplooplevellooplevelindiceslooplevelinputoldanalysistypeNoneoldouteranalysistypenoneavailableouterinputalloutersolnum1|outersolnumindicesoutertypenonepreserveaspectoffshowinterpoff|off|off|showloopleveloff|off|off|showlooplevelindicesoff|off|off|showlooplevelinputoff|off|off|solnumsolnumindicessolrepresentationsolutioninfosolvertypenonettrue[]constconstactiveoffdataparentparentdifferentialonevalmethodharmonicevalmethodactiveoffexprphi-0.5innerinputallinterplooplevellooplevelindiceslooplevelinputoldanalysistypenoneavailableoldouteranalysistypenoneavailableouterinputalloutersolnum1|outersolnumindicesoutertypenonerecoveroffrefine1resolutionnormalshowinterpoff|off|off|showloopleveloff|off|off|showlooplevelindicesoff|off|off|showlooplevelinputoff|off|off|smoothinternalsolnumsolnumindicessolrepresentationsolutioninfosolvertypenonetunit1xdataexprxdatadifferentialoffxdataevalmethodharmonicxdataevalmethodactiveoffxdataexprxxdataunitmGEOMDIMModel2geom1[1]ALLtrue[]datadset1noneinnerinputallinterplooplevellooplevelindiceslooplevelinputoldanalysistypeNoneoldouteranalysistypenoneavailableouterinputalloutersolnum1|outersolnumindicesoutertypenonepreserveaspectoffshowinterpoff|off|off|showloopleveloff|off|off|showlooplevelindicesoff|off|off|showlooplevelinputoff|off|off|solnumsolnumindicessolrepresentationsolutioninfosolvertypenonet" status="built">
          <properties key="data">
            <value tag="data" value="none" reference="//@result/@dataset/@features[key='dset1']/@value" referenceContainerList="//@result/@dataset" compositeIndex="0"/>
          </properties>
          <properties key="readytoplot">
            <value tag="readytoplot" value="on"/>
          </properties>
          <properties key="solrepresentation">
            <value tag="solrepresentation" value="solutioninfo"/>
          </properties>
          <properties key="oldanalysistype">
            <value tag="oldanalysistype" value="None"/>
          </properties>
          <properties key="oldouteranalysistype">
            <value tag="oldouteranalysistype" value="noneavailable"/>
          </properties>
          <properties key="outertype">
            <value tag="outertype" value="none"/>
          </properties>
          <properties key="outerinput">
            <value tag="outerinput" value="all"/>
          </properties>
          <properties key="outersolnum">
            <value tag="outersolnum" valueArray="1|1,'1'"/>
          </properties>
          <properties key="outersolnumindices">
            <value tag="outersolnumindices" valueArray="1|0"/>
          </properties>
          <properties key="outersolnumindices_vector_method">
            <value tag="outersolnumindices_vector_method" value="step"/>
          </properties>
          <properties key="outersolnumindices_vector_start">
            <value tag="outersolnumindices_vector_start" value=""/>
          </properties>
          <properties key="outersolnumindices_vector_stop">
            <value tag="outersolnumindices_vector_stop" value=""/>
          </properties>
          <properties key="outersolnumindices_vector_step">
            <value tag="outersolnumindices_vector_step" value=""/>
          </properties>
          <properties key="outersolnumindices_vector_numvalues">
            <value tag="outersolnumindices_vector_numvalues" value=""/>
          </properties>
          <properties key="outersolnumindices_vector_function">
            <value tag="outersolnumindices_vector_function" value="none"/>
          </properties>
          <properties key="solvertype">
            <value tag="solvertype" value="none"/>
          </properties>
          <properties key="innerinput">
            <value tag="innerinput" value="all"/>
          </properties>
          <properties key="solnum">
            <value tag="solnum" valueArray="1|0"/>
          </properties>
          <properties key="solnumindices">
            <value tag="solnumindices" value="" valueArray="1|0"/>
          </properties>
          <properties key="solnumindices_vector_method">
            <value tag="solnumindices_vector_method" value="step"/>
          </properties>
          <properties key="solnumindices_vector_start">
            <value tag="solnumindices_vector_start" value=""/>
          </properties>
          <properties key="solnumindices_vector_stop">
            <value tag="solnumindices_vector_stop" value=""/>
          </properties>
          <properties key="solnumindices_vector_step">
            <value tag="solnumindices_vector_step" value=""/>
          </properties>
          <properties key="solnumindices_vector_numvalues">
            <value tag="solnumindices_vector_numvalues" value=""/>
          </properties>
          <properties key="solnumindices_vector_function">
            <value tag="solnumindices_vector_function" value="none"/>
          </properties>
          <properties key="t">
            <value tag="t" value="" valueArray="1|0"/>
          </properties>
          <properties key="t_vector_method">
            <value tag="t_vector_method" value="step"/>
          </properties>
          <properties key="t_vector_start">
            <value tag="t_vector_start" value=""/>
          </properties>
          <properties key="t_vector_stop">
            <value tag="t_vector_stop" value=""/>
          </properties>
          <properties key="t_vector_step">
            <value tag="t_vector_step" value=""/>
          </properties>
          <properties key="t_vector_numvalues">
            <value tag="t_vector_numvalues" value=""/>
          </properties>
          <properties key="t_vector_function">
            <value tag="t_vector_function" value="none"/>
          </properties>
          <properties key="showlooplevelinput">
            <value tag="showlooplevelinput" valueArray="1|3,'off','off','off'"/>
          </properties>
          <properties key="looplevelinput">
            <value tag="looplevelinput" valueArray="1|0"/>
          </properties>
          <properties key="showlooplevel">
            <value tag="showlooplevel" valueArray="1|3,'off','off','off'"/>
          </properties>
          <properties key="looplevel">
            <value tag="looplevel" valueArray="0"/>
          </properties>
          <properties key="showlooplevelindices">
            <value tag="showlooplevelindices" valueArray="1|3,'off','off','off'"/>
          </properties>
          <properties key="looplevelindices">
            <value tag="looplevelindices" valueRows="0"/>
          </properties>
          <properties key="looplevelindices_vector_method">
            <value tag="looplevelindices_vector_method" valueArray="1|0"/>
          </properties>
          <properties key="looplevelindices_vector_start">
            <value tag="looplevelindices_vector_start" valueArray="1|0"/>
          </properties>
          <properties key="looplevelindices_vector_stop">
            <value tag="looplevelindices_vector_stop" valueArray="1|0"/>
          </properties>
          <properties key="looplevelindices_vector_step">
            <value tag="looplevelindices_vector_step" valueArray="1|0"/>
          </properties>
          <properties key="looplevelindices_vector_numvalues">
            <value tag="looplevelindices_vector_numvalues" valueArray="1|0"/>
          </properties>
          <properties key="looplevelindices_vector_function">
            <value tag="looplevelindices_vector_function" valueArray="1|0"/>
          </properties>
          <properties key="showinterp">
            <value tag="showinterp" valueArray="1|3,'off','off','off'"/>
          </properties>
          <properties key="interp">
            <value tag="interp" valueRows="0"/>
          </properties>
          <properties key="interp_vector_method">
            <value tag="interp_vector_method" valueArray="1|0"/>
          </properties>
          <properties key="interp_vector_start">
            <value tag="interp_vector_start" valueArray="1|0"/>
          </properties>
          <properties key="interp_vector_stop">
            <value tag="interp_vector_stop" valueArray="1|0"/>
          </properties>
          <properties key="interp_vector_step">
            <value tag="interp_vector_step" valueArray="1|0"/>
          </properties>
          <properties key="interp_vector_numvalues">
            <value tag="interp_vector_numvalues" valueArray="1|0"/>
          </properties>
          <properties key="interp_vector_function">
            <value tag="interp_vector_function" valueArray="1|0"/>
          </properties>
          <properties key="isnew">
            <value tag="isnew" value="off"/>
          </properties>
          <properties key="probetag">
            <value tag="probetag" value="none"/>
          </properties>
          <properties key="titletype">
            <value tag="titletype" value="auto"/>
          </properties>
          <properties key="datasetintitle">
            <value tag="datasetintitle" value="off"/>
          </properties>
          <properties key="phaseintitle">
            <value tag="phaseintitle" value="off"/>
          </properties>
          <properties key="typeintitle">
            <value tag="typeintitle" value="on"/>
          </properties>
          <properties key="descriptionintitle">
            <value tag="descriptionintitle" value="on"/>
          </properties>
          <properties key="expressionintitle">
            <value tag="expressionintitle" value="off"/>
          </properties>
          <properties key="unitintitle">
            <value tag="unitintitle" value="on"/>
          </properties>
          <properties key="prefixintitle">
            <value tag="prefixintitle" value=""/>
          </properties>
          <properties key="suffixintitle">
            <value tag="suffixintitle" value=""/>
          </properties>
          <properties key="title">
            <value tag="title" value="Line Graph:  (1) Line Graph: phi-0.5 (1)"/>
          </properties>
          <properties key="xlabel">
            <value tag="xlabel" value="x-coordinate (m)"/>
          </properties>
          <properties key="xlabelactive">
            <value tag="xlabelactive" value="off"/>
          </properties>
          <properties key="ylabel">
            <value tag="ylabel" value=""/>
          </properties>
          <properties key="ylabelactive">
            <value tag="ylabelactive" value="off"/>
          </properties>
          <properties key="renderdatacached">
            <value tag="renderdatacached" value="off"/>
          </properties>
          <properties key="inputmode">
            <value tag="inputmode" value="none"/>
          </properties>
          <properties key="cutmode">
            <value tag="cutmode" value="none"/>
          </properties>
          <properties key="planedepth">
            <value tag="planedepth" value="0.5"/>
          </properties>
          <properties key="lastinputmode">
            <value tag="lastinputmode" value="none"/>
          </properties>
          <properties key="linefirst">
            <value tag="linefirst" valueArray="1|3,'0','0','0'"/>
          </properties>
          <properties key="linesecond">
            <value tag="linesecond" valueArray="1|3,'0','0','0'"/>
          </properties>
          <properties key="lineisinit">
            <value tag="lineisinit" value="off"/>
          </properties>
          <properties key="planefirst">
            <value tag="planefirst" valueArray="1|3,'0','0','0'"/>
          </properties>
          <properties key="planesecond">
            <value tag="planesecond" valueArray="1|3,'0','0','0'"/>
          </properties>
          <properties key="planeisinit">
            <value tag="planeisinit" value="off"/>
          </properties>
          <properties key="cutlineds">
            <value tag="cutlineds" value=""/>
          </properties>
          <properties key="cutlinedshash">
            <value tag="cutlinedshash" value="0"/>
          </properties>
          <properties key="cutplaneds">
            <value tag="cutplaneds" value=""/>
          </properties>
          <properties key="cutplanedshash">
            <value tag="cutplanedshash" value="0"/>
          </properties>
          <properties key="cutlinepg">
            <value tag="cutlinepg" value=""/>
          </properties>
          <properties key="cutlinepgds">
            <value tag="cutlinepgds" value=""/>
          </properties>
          <properties key="cutplanepg">
            <value tag="cutplanepg" value=""/>
          </properties>
          <properties key="cutplanepgds">
            <value tag="cutplanepgds" value=""/>
          </properties>
          <properties key="cutlineplot">
            <value tag="cutlineplot" value=""/>
          </properties>
          <properties key="cutplaneplot">
            <value tag="cutplaneplot" value=""/>
          </properties>
          <properties key="axislimits">
            <value tag="axislimits" value="off"/>
          </properties>
          <properties key="xmin">
            <value tag="xmin" value="-0.24541282653808594"/>
          </properties>
          <properties key="xmax">
            <value tag="xmax" value="24.78643035888672"/>
          </properties>
          <properties key="ymin">
            <value tag="ymin" value="-0.005402863025665283"/>
          </properties>
          <properties key="ymax">
            <value tag="ymax" value="0.545691728591919"/>
          </properties>
          <properties key="preserveaspect">
            <value tag="preserveaspect" value="off"/>
          </properties>
          <properties key="xlog">
            <value tag="xlog" value="off"/>
          </properties>
          <properties key="ylog">
            <value tag="ylog" value="off"/>
          </properties>
          <properties key="manualgrid">
            <value tag="manualgrid" value="off"/>
          </properties>
          <properties key="xspacing">
            <value tag="xspacing" value="1"/>
          </properties>
          <properties key="yspacing">
            <value tag="yspacing" value="1"/>
          </properties>
          <properties key="xextra">
            <value tag="xextra" valueArray="1|0"/>
          </properties>
          <properties key="xextra_vector_method">
            <value tag="xextra_vector_method" value="step"/>
          </properties>
          <properties key="xextra_vector_start">
            <value tag="xextra_vector_start" value=""/>
          </properties>
          <properties key="xextra_vector_stop">
            <value tag="xextra_vector_stop" value=""/>
          </properties>
          <properties key="xextra_vector_step">
            <value tag="xextra_vector_step" value=""/>
          </properties>
          <properties key="xextra_vector_numvalues">
            <value tag="xextra_vector_numvalues" value=""/>
          </properties>
          <properties key="xextra_vector_function">
            <value tag="xextra_vector_function" value="none"/>
          </properties>
          <properties key="yextra">
            <value tag="yextra" valueArray="1|0"/>
          </properties>
          <properties key="yextra_vector_method">
            <value tag="yextra_vector_method" value="step"/>
          </properties>
          <properties key="yextra_vector_start">
            <value tag="yextra_vector_start" value=""/>
          </properties>
          <properties key="yextra_vector_stop">
            <value tag="yextra_vector_stop" value=""/>
          </properties>
          <properties key="yextra_vector_step">
            <value tag="yextra_vector_step" value=""/>
          </properties>
          <properties key="yextra_vector_numvalues">
            <value tag="yextra_vector_numvalues" value=""/>
          </properties>
          <properties key="yextra_vector_function">
            <value tag="yextra_vector_function" value="none"/>
          </properties>
          <properties key="legendpos">
            <value tag="legendpos" value="upperright"/>
          </properties>
          <properties key="window">
            <value tag="window" value="graphics"/>
          </properties>
          <properties key="showwindowtitle">
            <value tag="showwindowtitle" value="off"/>
          </properties>
          <properties key="windowtitleactive">
            <value tag="windowtitleactive" value="off"/>
          </properties>
          <properties key="windowtitle">
            <value tag="windowtitle" value=""/>
          </properties>
          <properties key="animating">
            <value tag="animating" value="off"/>
          </properties>
          <properties key="playing">
            <value tag="playing" value="off"/>
          </properties>
          <properties key="allowtableupdate">
            <value tag="allowtableupdate" value="on"/>
          </properties>
          <feature xsi:type="com.comsol.mph-v15:ResultFeatureList" model="/">
            <features key="lngr1">
              <value xsi:type="com.comsol.mph-v15:ResultFeature" tag="lngr1" entityName="Line Graph 1" entityComments="" entityAuthor="" entityCreationTime="1498748205738" operationID="LineGraph" key="true[]constconstactiveoffdataparentparentdifferentialonevalmethodharmonicevalmethodactiveoffexprfmodinnerinputallinterplooplevellooplevelindiceslooplevelinputoldanalysistypenoneavailableoldouteranalysistypenoneavailableouterinputalloutersolnum1|outersolnumindicesoutertypenonerecoveroffrefine1resolutionnormalshowinterpoff|off|off|showloopleveloff|off|off|showlooplevelindicesoff|off|off|showlooplevelinputoff|off|off|smoothinternalsolnumsolnumindicessolrepresentationsolutioninfosolvertypenonetunit1xdataexprxdatadifferentialoffxdataevalmethodharmonicxdataevalmethodactiveoffxdataexprxxdataunitmGEOMDIMModel2geom1[1]ALLtrue[]datadset1noneinnerinputallinterplooplevellooplevelindiceslooplevelinputoldanalysistypeNoneoldouteranalysistypenoneavailableouterinputalloutersolnum1|outersolnumindicesoutertypenonepreserveaspectoffshowinterpoff|off|off|showloopleveloff|off|off|showlooplevelindicesoff|off|off|showlooplevelinputoff|off|off|solnumsolnumindicessolrepresentationsolutioninfosolvertypenonet" status="built">
                <selection entityName="Selection" entityComments="" entityAuthor="" entityCreationTime="1498748205749" selType="geomdim" geom="//@geom/@geoms[key='geom1']/@value" allgeom="true" dim="1" hDim="1"/>
                <properties key="data">
                  <value tag="data" value="parent" referenceContainerList="//@result/@dataset" compositeIndex="0"/>
                </properties>
                <properties key="readytoplot">
                  <value tag="readytoplot" value="on"/>
                </properties>
                <properties key="solrepresentation">
                  <value tag="solrepresentation" value="solutioninfo"/>
                </properties>
                <properties key="oldanalysistype">
                  <value tag="oldanalysistype" value="noneavailable"/>
                </properties>
                <properties key="oldouteranalysistype">
                  <value tag="oldouteranalysistype" value="noneavailable"/>
                </properties>
                <properties key="outertype">
                  <value tag="outertype" value="none"/>
                </properties>
                <properties key="outerinput">
                  <value tag="outerinput" value="all"/>
                </properties>
                <properties key="outersolnum">
                  <value tag="outersolnum" valueArray="1|1,'1'"/>
                </properties>
                <properties key="outersolnumindices">
                  <value tag="outersolnumindices" valueArray="1|0"/>
                </properties>
                <properties key="outersolnumindices_vector_method">
                  <value tag="outersolnumindices_vector_method" value="step"/>
                </properties>
                <properties key="outersolnumindices_vector_start">
                  <value tag="outersolnumindices_vector_start" value=""/>
                </properties>
                <properties key="outersolnumindices_vector_stop">
                  <value tag="outersolnumindices_vector_stop" value=""/>
                </properties>
                <properties key="outersolnumindices_vector_step">
                  <value tag="outersolnumindices_vector_step" value=""/>
                </properties>
                <properties key="outersolnumindices_vector_numvalues">
                  <value tag="outersolnumindices_vector_numvalues" value=""/>
                </properties>
                <properties key="outersolnumindices_vector_function">
                  <value tag="outersolnumindices_vector_function" value="none"/>
                </properties>
                <properties key="solvertype">
                  <value tag="solvertype" value="none"/>
                </properties>
                <properties key="innerinput">
                  <value tag="innerinput" value="all"/>
                </properties>
                <properties key="solnum">
                  <value tag="solnum" valueArray="1|0"/>
                </properties>
                <properties key="solnumindices">
                  <value tag="solnumindices" valueArray="1|0"/>
                </properties>
                <properties key="solnumindices_vector_method">
                  <value tag="solnumindices_vector_method" value="step"/>
                </properties>
                <properties key="solnumindices_vector_start">
                  <value tag="solnumindices_vector_start" value=""/>
                </properties>
                <properties key="solnumindices_vector_stop">
                  <value tag="solnumindices_vector_stop" value=""/>
                </properties>
                <properties key="solnumindices_vector_step">
                  <value tag="solnumindices_vector_step" value=""/>
                </properties>
                <properties key="solnumindices_vector_numvalues">
                  <value tag="solnumindices_vector_numvalues" value=""/>
                </properties>
                <properties key="solnumindices_vector_function">
                  <value tag="solnumindices_vector_function" value="none"/>
                </properties>
                <properties key="t">
                  <value tag="t" value="" valueArray="1|0"/>
                </properties>
                <properties key="t_vector_method">
                  <value tag="t_vector_method" value="step"/>
                </properties>
                <properties key="t_vector_start">
                  <value tag="t_vector_start" value=""/>
                </properties>
                <properties key="t_vector_stop">
                  <value tag="t_vector_stop" value=""/>
                </properties>
                <properties key="t_vector_step">
                  <value tag="t_vector_step" value=""/>
                </properties>
                <properties key="t_vector_numvalues">
                  <value tag="t_vector_numvalues" value=""/>
                </properties>
                <properties key="t_vector_function">
                  <value tag="t_vector_function" value="none"/>
                </properties>
                <properties key="showlooplevelinput">
                  <value tag="showlooplevelinput" valueArray="1|3,'off','off','off'"/>
                </properties>
                <properties key="looplevelinput">
                  <value tag="looplevelinput" valueArray="1|0"/>
                </properties>
                <properties key="showlooplevel">
                  <value tag="showlooplevel" valueArray="1|3,'off','off','off'"/>
                </properties>
                <properties key="looplevel">
                  <value tag="looplevel" valueArray="0"/>
                </properties>
                <properties key="showlooplevelindices">
                  <value tag="showlooplevelindices" valueArray="1|3,'off','off','off'"/>
                </properties>
                <properties key="looplevelindices">
                  <value tag="looplevelindices" valueArray="0"/>
                </properties>
                <properties key="looplevelindices_vector_method">
                  <value tag="looplevelindices_vector_method" valueArray="1|0"/>
                </properties>
                <properties key="looplevelindices_vector_start">
                  <value tag="looplevelindices_vector_start" valueArray="1|0"/>
                </properties>
                <properties key="looplevelindices_vector_stop">
                  <value tag="looplevelindices_vector_stop" valueArray="1|0"/>
                </properties>
                <properties key="looplevelindices_vector_step">
                  <value tag="looplevelindices_vector_step" valueArray="1|0"/>
                </properties>
                <properties key="looplevelindices_vector_numvalues">
                  <value tag="looplevelindices_vector_numvalues" valueArray="1|0"/>
                </properties>
                <properties key="looplevelindices_vector_function">
                  <value tag="looplevelindices_vector_function" valueArray="1|0"/>
                </properties>
                <properties key="showinterp">
                  <value tag="showinterp" valueArray="1|3,'off','off','off'"/>
                </properties>
                <properties key="interp">
                  <value tag="interp" valueArray="0"/>
                </properties>
                <properties key="interp_vector_method">
                  <value tag="interp_vector_method" valueArray="1|0"/>
                </properties>
                <properties key="interp_vector_start">
                  <value tag="interp_vector_start" valueArray="1|0"/>
                </properties>
                <properties key="interp_vector_stop">
                  <value tag="interp_vector_stop" valueArray="1|0"/>
                </properties>
                <properties key="interp_vector_step">
                  <value tag="interp_vector_step" valueArray="1|0"/>
                </properties>
                <properties key="interp_vector_numvalues">
                  <value tag="interp_vector_numvalues" valueArray="1|0"/>
                </properties>
                <properties key="interp_vector_function">
                  <value tag="interp_vector_function" valueArray="1|0"/>
                </properties>
                <properties key="inputmode">
                  <value tag="inputmode" value="linefirst"/>
                </properties>
                <properties key="cutmode">
                  <value tag="cutmode" value="off"/>
                </properties>
                <properties key="cutline">
                  <value tag="cutline" value=""/>
                </properties>
                <properties key="previewpg">
                  <value tag="previewpg" value=""/>
                </properties>
                <properties key="previewview">
                  <value tag="previewview" value=""/>
                </properties>
                <properties key="previewwindow">
                  <value tag="previewwindow" value=""/>
                </properties>
                <properties key="updatetoolbar">
                  <value tag="updatetoolbar" value="on"/>
                </properties>
                <properties key="listen">
                  <value tag="listen" value="on"/>
                </properties>
                <properties key="linefirst">
                  <value tag="linefirst" valueArray="1|3,'0','0','0'"/>
                </properties>
                <properties key="linesecond">
                  <value tag="linesecond" valueArray="1|3,'0','0','0'"/>
                </properties>
                <properties key="lineisinit">
                  <value tag="lineisinit" value="off"/>
                </properties>
                <properties key="expr">
                  <value tag="expr" value="fmod"/>
                </properties>
                <properties key="unit">
                  <value tag="unit" value="1"/>
                </properties>
                <properties key="descractive">
                  <value tag="descractive" value="off"/>
                </properties>
                <properties key="descr">
                  <value tag="descr" value=""/>
                </properties>
                <properties key="evalmethodactive">
                  <value tag="evalmethodactive" value="off"/>
                </properties>
                <properties key="evalmethod">
                  <value tag="evalmethod" value="harmonic"/>
                </properties>
                <properties key="differential">
                  <value tag="differential" value="on"/>
                </properties>
                <properties key="constactive">
                  <value tag="constactive" value="off"/>
                </properties>
                <properties key="const">
                  <value tag="const" valueArray="0"/>
                </properties>
                <properties key="titletype">
                  <value tag="titletype" value="auto"/>
                </properties>
                <properties key="typeintitle">
                  <value tag="typeintitle" value="on"/>
                </properties>
                <properties key="descriptionintitle">
                  <value tag="descriptionintitle" value="on"/>
                </properties>
                <properties key="expressionintitle">
                  <value tag="expressionintitle" value="off"/>
                </properties>
                <properties key="unitintitle">
                  <value tag="unitintitle" value="on"/>
                </properties>
                <properties key="prefixintitle">
                  <value tag="prefixintitle" value=""/>
                </properties>
                <properties key="suffixintitle">
                  <value tag="suffixintitle" value=""/>
                </properties>
                <properties key="title">
                  <value tag="title" value=""/>
                </properties>
                <properties key="xdata">
                  <value tag="xdata" value="expr"/>
                </properties>
                <properties key="xdataexpr">
                  <value tag="xdataexpr" value="x"/>
                </properties>
                <properties key="xdataunit">
                  <value tag="xdataunit" value="m"/>
                </properties>
                <properties key="xdatadescractive">
                  <value tag="xdatadescractive" value="off"/>
                </properties>
                <properties key="xdatadescr">
                  <value tag="xdatadescr" value="x-coordinate"/>
                </properties>
                <properties key="xdataevalmethodactive">
                  <value tag="xdataevalmethodactive" value="off"/>
                </properties>
                <properties key="xdataevalmethod">
                  <value tag="xdataevalmethod" value="harmonic"/>
                </properties>
                <properties key="xdatadifferential">
                  <value tag="xdatadifferential" value="off"/>
                </properties>
                <properties key="xmin">
                  <value tag="xmin" value="0"/>
                </properties>
                <properties key="xmax">
                  <value tag="xmax" value="24.541017778180827"/>
                </properties>
                <properties key="ymin">
                  <value tag="ymin" value="0"/>
                </properties>
                <properties key="ymax">
                  <value tag="ymax" value="0.4123404200949595"/>
                </properties>
                <properties key="linestyle">
                  <value tag="linestyle" value="solid"/>
                </properties>
                <properties key="showcolor">
                  <value tag="showcolor" value="on"/>
                </properties>
                <properties key="linecolor">
                  <value tag="linecolor" value="cycle"/>
                </properties>
                <properties key="customlinecolor">
                  <value tag="customlinecolor" valueArray="1|3,'0','0','0'"/>
                </properties>
                <properties key="customlinecolor_vector_method">
                  <value tag="customlinecolor_vector_method" value="step"/>
                </properties>
                <properties key="customlinecolor_vector_start">
                  <value tag="customlinecolor_vector_start" value=""/>
                </properties>
                <properties key="customlinecolor_vector_stop">
                  <value tag="customlinecolor_vector_stop" value=""/>
                </properties>
                <properties key="customlinecolor_vector_step">
                  <value tag="customlinecolor_vector_step" value=""/>
                </properties>
                <properties key="customlinecolor_vector_numvalues">
                  <value tag="customlinecolor_vector_numvalues" value=""/>
                </properties>
                <properties key="customlinecolor_vector_function">
                  <value tag="customlinecolor_vector_function" value="none"/>
                </properties>
                <properties key="linewidth">
                  <value tag="linewidth" value="1"/>
                </properties>
                <properties key="linemarker">
                  <value tag="linemarker" value="none"/>
                </properties>
                <properties key="markerpos">
                  <value tag="markerpos" value="interp"/>
                </properties>
                <properties key="markers">
                  <value tag="markers" value="8"/>
                </properties>
                <properties key="linecount">
                  <value tag="linecount" value="1"/>
                </properties>
                <properties key="legend">
                  <value tag="legend" value="off"/>
                </properties>
                <properties key="legendmethod">
                  <value tag="legendmethod" value="automatic"/>
                </properties>
                <properties key="legends">
                  <value tag="legends" valueArray="1|1,'0 s'"/>
                </properties>
                <properties key="autolegends">
                  <value tag="autolegends" valueArray="1|1,'0 s'"/>
                </properties>
                <properties key="resolution">
                  <value tag="resolution" value="normal"/>
                </properties>
                <properties key="refine">
                  <value tag="refine" value="1"/>
                </properties>
                <properties key="smooth">
                  <value tag="smooth" value="internal"/>
                </properties>
                <properties key="recover">
                  <value tag="recover" value="off"/>
                </properties>
                <feature xsi:type="com.comsol.mph-v15:ResultFeatureList" model="/"/>
              </value>
            </features>
            <features key="lngr2">
              <value xsi:type="com.comsol.mph-v15:ResultFeature" tag="lngr2" entityName="Line Graph 2" entityComments="" entityAuthor="" entityCreationTime="1505770745076" operationID="LineGraph" key="true[]constconstactiveoffdataparentparentdifferentialonevalmethodharmonicevalmethodactiveoffexprphi-0.5innerinputallinterplooplevellooplevelindiceslooplevelinputoldanalysistypenoneavailableoldouteranalysistypenoneavailableouterinputalloutersolnum1|outersolnumindicesoutertypenonerecoveroffrefine1resolutionnormalshowinterpoff|off|off|showloopleveloff|off|off|showlooplevelindicesoff|off|off|showlooplevelinputoff|off|off|smoothinternalsolnumsolnumindicessolrepresentationsolutioninfosolvertypenonetunit1xdataexprxdatadifferentialoffxdataevalmethodharmonicxdataevalmethodactiveoffxdataexprxxdataunitmGEOMDIMModel2geom1[1]ALLtrue[]datadset1noneinnerinputallinterplooplevellooplevelindiceslooplevelinputoldanalysistypeNoneoldouteranalysistypenoneavailableouterinputalloutersolnum1|outersolnumindicesoutertypenonepreserveaspectoffshowinterpoff|off|off|showloopleveloff|off|off|showlooplevelindicesoff|off|off|showlooplevelinputoff|off|off|solnumsolnumindicessolrepresentationsolutioninfosolvertypenonet" status="built">
                <selection entityName="Selection" entityComments="" entityAuthor="" entityCreationTime="1505770745087" selType="geomdim" geom="//@geom/@geoms[key='geom1']/@value" allgeom="true" dim="1" hDim="1"/>
                <properties key="data">
                  <value tag="data" value="parent" referenceContainerList="//@result/@dataset" compositeIndex="0"/>
                </properties>
                <properties key="readytoplot">
                  <value tag="readytoplot" value="on"/>
                </properties>
                <properties key="solrepresentation">
                  <value tag="solrepresentation" value="solutioninfo"/>
                </properties>
                <properties key="oldanalysistype">
                  <value tag="oldanalysistype" value="noneavailable"/>
                </properties>
                <properties key="oldouteranalysistype">
                  <value tag="oldouteranalysistype" value="noneavailable"/>
                </properties>
                <properties key="outertype">
                  <value tag="outertype" value="none"/>
                </properties>
                <properties key="outerinput">
                  <value tag="outerinput" value="all"/>
                </properties>
                <properties key="outersolnum">
                  <value tag="outersolnum" valueArray="1|1,'1'"/>
                </properties>
                <properties key="outersolnumindices">
                  <value tag="outersolnumindices" valueArray="1|0"/>
                </properties>
                <properties key="outersolnumindices_vector_method">
                  <value tag="outersolnumindices_vector_method" value="step"/>
                </properties>
                <properties key="outersolnumindices_vector_start">
                  <value tag="outersolnumindices_vector_start" value=""/>
                </properties>
                <properties key="outersolnumindices_vector_stop">
                  <value tag="outersolnumindices_vector_stop" value=""/>
                </properties>
                <properties key="outersolnumindices_vector_step">
                  <value tag="outersolnumindices_vector_step" value=""/>
                </properties>
                <properties key="outersolnumindices_vector_numvalues">
                  <value tag="outersolnumindices_vector_numvalues" value=""/>
                </properties>
                <properties key="outersolnumindices_vector_function">
                  <value tag="outersolnumindices_vector_function" value="none"/>
                </properties>
                <properties key="solvertype">
                  <value tag="solvertype" value="none"/>
                </properties>
                <properties key="innerinput">
                  <value tag="innerinput" value="all"/>
                </properties>
                <properties key="solnum">
                  <value tag="solnum" valueArray="1|0"/>
                </properties>
                <properties key="solnumindices">
                  <value tag="solnumindices" valueArray="1|0"/>
                </properties>
                <properties key="solnumindices_vector_method">
                  <value tag="solnumindices_vector_method" value="step"/>
                </properties>
                <properties key="solnumindices_vector_start">
                  <value tag="solnumindices_vector_start" value=""/>
                </properties>
                <properties key="solnumindices_vector_stop">
                  <value tag="solnumindices_vector_stop" value=""/>
                </properties>
                <properties key="solnumindices_vector_step">
                  <value tag="solnumindices_vector_step" value=""/>
                </properties>
                <properties key="solnumindices_vector_numvalues">
                  <value tag="solnumindices_vector_numvalues" value=""/>
                </properties>
                <properties key="solnumindices_vector_function">
                  <value tag="solnumindices_vector_function" value="none"/>
                </properties>
                <properties key="t">
                  <value tag="t" value="" valueArray="1|0"/>
                </properties>
                <properties key="t_vector_method">
                  <value tag="t_vector_method" value="step"/>
                </properties>
                <properties key="t_vector_start">
                  <value tag="t_vector_start" value=""/>
                </properties>
                <properties key="t_vector_stop">
                  <value tag="t_vector_stop" value=""/>
                </properties>
                <properties key="t_vector_step">
                  <value tag="t_vector_step" value=""/>
                </properties>
                <properties key="t_vector_numvalues">
                  <value tag="t_vector_numvalues" value=""/>
                </properties>
                <properties key="t_vector_function">
                  <value tag="t_vector_function" value="none"/>
                </properties>
                <properties key="showlooplevelinput">
                  <value tag="showlooplevelinput" valueArray="1|3,'off','off','off'"/>
                </properties>
                <properties key="looplevelinput">
                  <value tag="looplevelinput" valueArray="1|0"/>
                </properties>
                <properties key="showlooplevel">
                  <value tag="showlooplevel" valueArray="1|3,'off','off','off'"/>
                </properties>
                <properties key="looplevel">
                  <value tag="looplevel" valueArray="0"/>
                </properties>
                <properties key="showlooplevelindices">
                  <value tag="showlooplevelindices" valueArray="1|3,'off','off','off'"/>
                </properties>
                <properties key="looplevelindices">
                  <value tag="looplevelindices" valueArray="0"/>
                </properties>
                <properties key="looplevelindices_vector_method">
                  <value tag="looplevelindices_vector_method" valueArray="1|0"/>
                </properties>
                <properties key="looplevelindices_vector_start">
                  <value tag="looplevelindices_vector_start" valueArray="1|0"/>
                </properties>
                <properties key="looplevelindices_vector_stop">
                  <value tag="looplevelindices_vector_stop" valueArray="1|0"/>
                </properties>
                <properties key="looplevelindices_vector_step">
                  <value tag="looplevelindices_vector_step" valueArray="1|0"/>
                </properties>
                <properties key="looplevelindices_vector_numvalues">
                  <value tag="looplevelindices_vector_numvalues" valueArray="1|0"/>
                </properties>
                <properties key="looplevelindices_vector_function">
                  <value tag="looplevelindices_vector_function" valueArray="1|0"/>
                </properties>
                <properties key="showinterp">
                  <value tag="showinterp" valueArray="1|3,'off','off','off'"/>
                </properties>
                <properties key="interp">
                  <value tag="interp" valueArray="0"/>
                </properties>
                <properties key="interp_vector_method">
                  <value tag="interp_vector_method" valueArray="1|0"/>
                </properties>
                <properties key="interp_vector_start">
                  <value tag="interp_vector_start" valueArray="1|0"/>
                </properties>
                <properties key="interp_vector_stop">
                  <value tag="interp_vector_stop" valueArray="1|0"/>
                </properties>
                <properties key="interp_vector_step">
                  <value tag="interp_vector_step" valueArray="1|0"/>
                </properties>
                <properties key="interp_vector_numvalues">
                  <value tag="interp_vector_numvalues" valueArray="1|0"/>
                </properties>
                <properties key="interp_vector_function">
                  <value tag="interp_vector_function" valueArray="1|0"/>
                </properties>
                <properties key="inputmode">
                  <value tag="inputmode" value="linefirst"/>
                </properties>
                <properties key="cutmode">
                  <value tag="cutmode" value="off"/>
                </properties>
                <properties key="cutline">
                  <value tag="cutline" value=""/>
                </properties>
                <properties key="previewpg">
                  <value tag="previewpg" value=""/>
                </properties>
                <properties key="previewview">
                  <value tag="previewview" value=""/>
                </properties>
                <properties key="previewwindow">
                  <value tag="previewwindow" value=""/>
                </properties>
                <properties key="updatetoolbar">
                  <value tag="updatetoolbar" value="on"/>
                </properties>
                <properties key="listen">
                  <value tag="listen" value="on"/>
                </properties>
                <properties key="linefirst">
                  <value tag="linefirst" valueArray="1|3,'0','0','0'"/>
                </properties>
                <properties key="linesecond">
                  <value tag="linesecond" valueArray="1|3,'0','0','0'"/>
                </properties>
                <properties key="lineisinit">
                  <value tag="lineisinit" value="off"/>
                </properties>
                <properties key="expr">
                  <value tag="expr" value="phi-0.5"/>
                </properties>
                <properties key="unit">
                  <value tag="unit" value="1"/>
                </properties>
                <properties key="descractive">
                  <value tag="descractive" value="off"/>
                </properties>
                <properties key="descr">
                  <value tag="descr" value="phi-0.5"/>
                </properties>
                <properties key="evalmethodactive">
                  <value tag="evalmethodactive" value="off"/>
                </properties>
                <properties key="evalmethod">
                  <value tag="evalmethod" value="harmonic"/>
                </properties>
                <properties key="differential">
                  <value tag="differential" value="on"/>
                </properties>
                <properties key="constactive">
                  <value tag="constactive" value="off"/>
                </properties>
                <properties key="const">
                  <value tag="const" valueArray="0"/>
                </properties>
                <properties key="titletype">
                  <value tag="titletype" value="auto"/>
                </properties>
                <properties key="typeintitle">
                  <value tag="typeintitle" value="on"/>
                </properties>
                <properties key="descriptionintitle">
                  <value tag="descriptionintitle" value="on"/>
                </properties>
                <properties key="expressionintitle">
                  <value tag="expressionintitle" value="off"/>
                </properties>
                <properties key="unitintitle">
                  <value tag="unitintitle" value="on"/>
                </properties>
                <properties key="prefixintitle">
                  <value tag="prefixintitle" value=""/>
                </properties>
                <properties key="suffixintitle">
                  <value tag="suffixintitle" value=""/>
                </properties>
                <properties key="title">
                  <value tag="title" value=""/>
                </properties>
                <properties key="xdata">
                  <value tag="xdata" value="expr"/>
                </properties>
                <properties key="xdataexpr">
                  <value tag="xdataexpr" value="x"/>
                </properties>
                <properties key="xdataunit">
                  <value tag="xdataunit" value="m"/>
                </properties>
                <properties key="xdatadescractive">
                  <value tag="xdatadescractive" value="off"/>
                </properties>
                <properties key="xdatadescr">
                  <value tag="xdatadescr" value="x-coordinate"/>
                </properties>
                <properties key="xdataevalmethodactive">
                  <value tag="xdataevalmethodactive" value="off"/>
                </properties>
                <properties key="xdataevalmethod">
                  <value tag="xdataevalmethod" value="harmonic"/>
                </properties>
                <properties key="xdatadifferential">
                  <value tag="xdatadifferential" value="off"/>
                </properties>
                <properties key="xmin">
                  <value tag="xmin" value="0"/>
                </properties>
                <properties key="xmax">
                  <value tag="xmax" value="24.541017778180827"/>
                </properties>
                <properties key="ymin">
                  <value tag="ymin" value="0.42136274154447406"/>
                </properties>
                <properties key="ymax">
                  <value tag="ymax" value="0.540288860929359"/>
                </properties>
                <properties key="linestyle">
                  <value tag="linestyle" value="solid"/>
                </properties>
                <properties key="showcolor">
                  <value tag="showcolor" value="on"/>
                </properties>
                <properties key="linecolor">
                  <value tag="linecolor" value="cycle"/>
                </properties>
                <properties key="customlinecolor">
                  <value tag="customlinecolor" valueArray="1|3,'0','0','0'"/>
                </properties>
                <properties key="customlinecolor_vector_method">
                  <value tag="customlinecolor_vector_method" value="step"/>
                </properties>
                <properties key="customlinecolor_vector_start">
                  <value tag="customlinecolor_vector_start" value=""/>
                </properties>
                <properties key="customlinecolor_vector_stop">
                  <value tag="customlinecolor_vector_stop" value=""/>
                </properties>
                <properties key="customlinecolor_vector_step">
                  <value tag="customlinecolor_vector_step" value=""/>
                </properties>
                <properties key="customlinecolor_vector_numvalues">
                  <value tag="customlinecolor_vector_numvalues" value=""/>
                </properties>
                <properties key="customlinecolor_vector_function">
                  <value tag="customlinecolor_vector_function" value="none"/>
                </properties>
                <properties key="linewidth">
                  <value tag="linewidth" value="1"/>
                </properties>
                <properties key="linemarker">
                  <value tag="linemarker" value="none"/>
                </properties>
                <properties key="markerpos">
                  <value tag="markerpos" value="interp"/>
                </properties>
                <properties key="markers">
                  <value tag="markers" value="8"/>
                </properties>
                <properties key="linecount">
                  <value tag="linecount" value="1"/>
                </properties>
                <properties key="legend">
                  <value tag="legend" value="off"/>
                </properties>
                <properties key="legendmethod">
                  <value tag="legendmethod" value="automatic"/>
                </properties>
                <properties key="legends">
                  <value tag="legends" valueArray="1|1,'0 s'"/>
                </properties>
                <properties key="autolegends">
                  <value tag="autolegends" valueArray="1|1,'0 s'"/>
                </properties>
                <properties key="resolution">
                  <value tag="resolution" value="normal"/>
                </properties>
                <properties key="refine">
                  <value tag="refine" value="1"/>
                </properties>
                <properties key="smooth">
                  <value tag="smooth" value="internal"/>
                </properties>
                <properties key="recover">
                  <value tag="recover" value="off"/>
                </properties>
                <feature xsi:type="com.comsol.mph-v15:ResultFeatureList" model="/"/>
              </value>
            </features>
          </feature>
        </value>
      </features>
      <features key="pg5">
        <value xsi:type="com.comsol.mph-v15:ResultFeature" tag="pg5" entityName="vertical velocity" entityComments="" entityAuthor="" entityCreationTime="1498751077198" operationID="PlotGroup1D" key="true[]datadset1noneinnerinputlastinterplooplevel1|2|3|4|5|6|7|8|9|a|b|c|d|e|f|g|h|i|j|k|l|looplevelindices1|looplevelinputlast|oldanalysistypeTimeoldouteranalysistypenoneavailableouterinputalloutersolnum1|outersolnumindicesoutertypenonepreserveaspectoffshowinterpoff|off|off|showloopleveloff|off|off|showlooplevelindicesoff|off|off|showlooplevelinputon|off|off|solnum1|2|3|4|5|6|7|8|9|a|b|c|d|e|f|g|h|i|j|k|l|solnumindices1|solrepresentationsolutioninfosolvertypesolnumttrue[]constconstactiveoffdataparentparentdifferentialonevalmethodharmonicevalmethodactiveoffexprv0/(1-phi)innerinputallinterplooplevellooplevelindiceslooplevelinputoldanalysistypenoneavailableoldouteranalysistypenoneavailableouterinputalloutersolnum1|outersolnumindicesoutertypenonerecoveroffrefine1resolutionnormalshowinterpoff|off|off|showloopleveloff|off|off|showlooplevelindicesoff|off|off|showlooplevelinputoff|off|off|smoothinternalsolnum1|2|3|4|5|6|7|8|9|a|b|c|d|e|f|g|h|i|j|k|l|solnumindicessolrepresentationsolutioninfosolvertypenonetunit1xdataexprxdatadifferentialoffxdataevalmethodharmonicxdataevalmethodactiveoffxdataexprxxdataunitmGEOMDIMsavepoint1geom1[1]ALLtrue[]datadset1noneinnerinputlastinterplooplevel1|2|3|4|5|6|7|8|9|a|b|c|d|e|f|g|h|i|j|k|l|looplevelindices1|looplevelinputlast|oldanalysistypeTimeoldouteranalysistypenoneavailableouterinputalloutersolnum1|outersolnumindicesoutertypenonepreserveaspectoffshowinterpoff|off|off|showloopleveloff|off|off|showlooplevelindicesoff|off|off|showlooplevelinputon|off|off|solnum1|2|3|4|5|6|7|8|9|a|b|c|d|e|f|g|h|i|j|k|l|solnumindices1|solrepresentationsolutioninfosolvertypesolnumt" status="edited">
          <properties key="data">
            <value tag="data" value="none" reference="//@result/@dataset/@features[key='dset1']/@value" referenceContainerList="//@result/@dataset" compositeIndex="0"/>
          </properties>
          <properties key="readytoplot">
            <value tag="readytoplot" value="on"/>
          </properties>
          <properties key="solrepresentation">
            <value tag="solrepresentation" value="solutioninfo"/>
          </properties>
          <properties key="oldanalysistype">
            <value tag="oldanalysistype" value="None"/>
          </properties>
          <properties key="oldouteranalysistype">
            <value tag="oldouteranalysistype" value="noneavailable"/>
          </properties>
          <properties key="outertype">
            <value tag="outertype" value="none"/>
          </properties>
          <properties key="outerinput">
            <value tag="outerinput" value="all"/>
          </properties>
          <properties key="outersolnum">
            <value tag="outersolnum" valueArray="1|1,'1'"/>
          </properties>
          <properties key="outersolnumindices">
            <value tag="outersolnumindices" valueArray="1|0"/>
          </properties>
          <properties key="outersolnumindices_vector_method">
            <value tag="outersolnumindices_vector_method" value="step"/>
          </properties>
          <properties key="outersolnumindices_vector_start">
            <value tag="outersolnumindices_vector_start" value=""/>
          </properties>
          <properties key="outersolnumindices_vector_stop">
            <value tag="outersolnumindices_vector_stop" value=""/>
          </properties>
          <properties key="outersolnumindices_vector_step">
            <value tag="outersolnumindices_vector_step" value=""/>
          </properties>
          <properties key="outersolnumindices_vector_numvalues">
            <value tag="outersolnumindices_vector_numvalues" value=""/>
          </properties>
          <properties key="outersolnumindices_vector_function">
            <value tag="outersolnumindices_vector_function" value="none"/>
          </properties>
          <properties key="solvertype">
            <value tag="solvertype" value="none"/>
          </properties>
          <properties key="innerinput">
            <value tag="innerinput" value="all"/>
          </properties>
          <properties key="solnum">
            <value tag="solnum" valueArray="1|0"/>
          </properties>
          <properties key="solnumindices">
            <value tag="solnumindices" value="" valueArray="1|0"/>
          </properties>
          <properties key="solnumindices_vector_method">
            <value tag="solnumindices_vector_method" value="step"/>
          </properties>
          <properties key="solnumindices_vector_start">
            <value tag="solnumindices_vector_start" value=""/>
          </properties>
          <properties key="solnumindices_vector_stop">
            <value tag="solnumindices_vector_stop" value=""/>
          </properties>
          <properties key="solnumindices_vector_step">
            <value tag="solnumindices_vector_step" value=""/>
          </properties>
          <properties key="solnumindices_vector_numvalues">
            <value tag="solnumindices_vector_numvalues" value=""/>
          </properties>
          <properties key="solnumindices_vector_function">
            <value tag="solnumindices_vector_function" value="none"/>
          </properties>
          <properties key="t">
            <value tag="t" value="" valueArray="1|0"/>
          </properties>
          <properties key="t_vector_method">
            <value tag="t_vector_method" value="step"/>
          </properties>
          <properties key="t_vector_start">
            <value tag="t_vector_start" value=""/>
          </properties>
          <properties key="t_vector_stop">
            <value tag="t_vector_stop" value=""/>
          </properties>
          <properties key="t_vector_step">
            <value tag="t_vector_step" value=""/>
          </properties>
          <properties key="t_vector_numvalues">
            <value tag="t_vector_numvalues" value=""/>
          </properties>
          <properties key="t_vector_function">
            <value tag="t_vector_function" value="none"/>
          </properties>
          <properties key="showlooplevelinput">
            <value tag="showlooplevelinput" valueArray="1|3,'off','off','off'"/>
          </properties>
          <properties key="looplevelinput">
            <value tag="looplevelinput" valueArray="1|0"/>
          </properties>
          <properties key="showlooplevel">
            <value tag="showlooplevel" valueArray="1|3,'off','off','off'"/>
          </properties>
          <properties key="looplevel">
            <value tag="looplevel" valueArray="0"/>
          </properties>
          <properties key="showlooplevelindices">
            <value tag="showlooplevelindices" valueArray="1|3,'off','off','off'"/>
          </properties>
          <properties key="looplevelindices">
            <value tag="looplevelindices" valueRows="0"/>
          </properties>
          <properties key="looplevelindices_vector_method">
            <value tag="looplevelindices_vector_method" valueArray="1|0"/>
          </properties>
          <properties key="looplevelindices_vector_start">
            <value tag="looplevelindices_vector_start" valueArray="1|0"/>
          </properties>
          <properties key="looplevelindices_vector_stop">
            <value tag="looplevelindices_vector_stop" valueArray="1|0"/>
          </properties>
          <properties key="looplevelindices_vector_step">
            <value tag="looplevelindices_vector_step" valueArray="1|0"/>
          </properties>
          <properties key="looplevelindices_vector_numvalues">
            <value tag="looplevelindices_vector_numvalues" valueArray="1|0"/>
          </properties>
          <properties key="looplevelindices_vector_function">
            <value tag="looplevelindices_vector_function" valueArray="1|0"/>
          </properties>
          <properties key="showinterp">
            <value tag="showinterp" valueArray="1|3,'off','off','off'"/>
          </properties>
          <properties key="interp">
            <value tag="interp" valueRows="0"/>
          </properties>
          <properties key="interp_vector_method">
            <value tag="interp_vector_method" valueArray="1|0"/>
          </properties>
          <properties key="interp_vector_start">
            <value tag="interp_vector_start" valueArray="1|0"/>
          </properties>
          <properties key="interp_vector_stop">
            <value tag="interp_vector_stop" valueArray="1|0"/>
          </properties>
          <properties key="interp_vector_step">
            <value tag="interp_vector_step" valueArray="1|0"/>
          </properties>
          <properties key="interp_vector_numvalues">
            <value tag="interp_vector_numvalues" valueArray="1|0"/>
          </properties>
          <properties key="interp_vector_function">
            <value tag="interp_vector_function" valueArray="1|0"/>
          </properties>
          <properties key="isnew">
            <value tag="isnew" value="off"/>
          </properties>
          <properties key="probetag">
            <value tag="probetag" value="none"/>
          </properties>
          <properties key="titletype">
            <value tag="titletype" value="auto"/>
          </properties>
          <properties key="datasetintitle">
            <value tag="datasetintitle" value="off"/>
          </properties>
          <properties key="phaseintitle">
            <value tag="phaseintitle" value="off"/>
          </properties>
          <properties key="typeintitle">
            <value tag="typeintitle" value="on"/>
          </properties>
          <properties key="descriptionintitle">
            <value tag="descriptionintitle" value="on"/>
          </properties>
          <properties key="expressionintitle">
            <value tag="expressionintitle" value="off"/>
          </properties>
          <properties key="unitintitle">
            <value tag="unitintitle" value="on"/>
          </properties>
          <properties key="prefixintitle">
            <value tag="prefixintitle" value=""/>
          </properties>
          <properties key="suffixintitle">
            <value tag="suffixintitle" value=""/>
          </properties>
          <properties key="title">
            <value tag="title" value="Line Graph: v0/(1-phi) (1)"/>
          </properties>
          <properties key="xlabel">
            <value tag="xlabel" value="x-coordinate (m)"/>
          </properties>
          <properties key="xlabelactive">
            <value tag="xlabelactive" value="off"/>
          </properties>
          <properties key="ylabel">
            <value tag="ylabel" value="v0/(1-phi) (1)"/>
          </properties>
          <properties key="ylabelactive">
            <value tag="ylabelactive" value="off"/>
          </properties>
          <properties key="renderdatacached">
            <value tag="renderdatacached" value="off"/>
          </properties>
          <properties key="inputmode">
            <value tag="inputmode" value="none"/>
          </properties>
          <properties key="cutmode">
            <value tag="cutmode" value="none"/>
          </properties>
          <properties key="planedepth">
            <value tag="planedepth" value="0.5"/>
          </properties>
          <properties key="lastinputmode">
            <value tag="lastinputmode" value="none"/>
          </properties>
          <properties key="linefirst">
            <value tag="linefirst" valueArray="1|3,'0','0','0'"/>
          </properties>
          <properties key="linesecond">
            <value tag="linesecond" valueArray="1|3,'0','0','0'"/>
          </properties>
          <properties key="lineisinit">
            <value tag="lineisinit" value="off"/>
          </properties>
          <properties key="planefirst">
            <value tag="planefirst" valueArray="1|3,'0','0','0'"/>
          </properties>
          <properties key="planesecond">
            <value tag="planesecond" valueArray="1|3,'0','0','0'"/>
          </properties>
          <properties key="planeisinit">
            <value tag="planeisinit" value="off"/>
          </properties>
          <properties key="cutlineds">
            <value tag="cutlineds" value=""/>
          </properties>
          <properties key="cutlinedshash">
            <value tag="cutlinedshash" value="0"/>
          </properties>
          <properties key="cutplaneds">
            <value tag="cutplaneds" value=""/>
          </properties>
          <properties key="cutplanedshash">
            <value tag="cutplanedshash" value="0"/>
          </properties>
          <properties key="cutlinepg">
            <value tag="cutlinepg" value=""/>
          </properties>
          <properties key="cutlinepgds">
            <value tag="cutlinepgds" value=""/>
          </properties>
          <properties key="cutplanepg">
            <value tag="cutplanepg" value=""/>
          </properties>
          <properties key="cutplanepgds">
            <value tag="cutplanepgds" value=""/>
          </properties>
          <properties key="cutlineplot">
            <value tag="cutlineplot" value=""/>
          </properties>
          <properties key="cutplaneplot">
            <value tag="cutplaneplot" value=""/>
          </properties>
          <properties key="axislimits">
            <value tag="axislimits" value="off"/>
          </properties>
          <properties key="xmin">
            <value tag="xmin" value="-0.059999942779541016"/>
          </properties>
          <properties key="xmax">
            <value tag="xmax" value="6.059999942779541"/>
          </properties>
          <properties key="ymin">
            <value tag="ymin" value="-2.872027635574341"/>
          </properties>
          <properties key="ymax">
            <value tag="ymax" value="-2.8203999996185303"/>
          </properties>
          <properties key="preserveaspect">
            <value tag="preserveaspect" value="off"/>
          </properties>
          <properties key="xlog">
            <value tag="xlog" value="off"/>
          </properties>
          <properties key="ylog">
            <value tag="ylog" value="off"/>
          </properties>
          <properties key="manualgrid">
            <value tag="manualgrid" value="off"/>
          </properties>
          <properties key="xspacing">
            <value tag="xspacing" value="1"/>
          </properties>
          <properties key="yspacing">
            <value tag="yspacing" value="1"/>
          </properties>
          <properties key="xextra">
            <value tag="xextra" valueArray="1|0"/>
          </properties>
          <properties key="xextra_vector_method">
            <value tag="xextra_vector_method" value="step"/>
          </properties>
          <properties key="xextra_vector_start">
            <value tag="xextra_vector_start" value=""/>
          </properties>
          <properties key="xextra_vector_stop">
            <value tag="xextra_vector_stop" value=""/>
          </properties>
          <properties key="xextra_vector_step">
            <value tag="xextra_vector_step" value=""/>
          </properties>
          <properties key="xextra_vector_numvalues">
            <value tag="xextra_vector_numvalues" value=""/>
          </properties>
          <properties key="xextra_vector_function">
            <value tag="xextra_vector_function" value="none"/>
          </properties>
          <properties key="yextra">
            <value tag="yextra" valueArray="1|0"/>
          </properties>
          <properties key="yextra_vector_method">
            <value tag="yextra_vector_method" value="step"/>
          </properties>
          <properties key="yextra_vector_start">
            <value tag="yextra_vector_start" value=""/>
          </properties>
          <properties key="yextra_vector_stop">
            <value tag="yextra_vector_stop" value=""/>
          </properties>
          <properties key="yextra_vector_step">
            <value tag="yextra_vector_step" value=""/>
          </properties>
          <properties key="yextra_vector_numvalues">
            <value tag="yextra_vector_numvalues" value=""/>
          </properties>
          <properties key="yextra_vector_function">
            <value tag="yextra_vector_function" value="none"/>
          </properties>
          <properties key="legendpos">
            <value tag="legendpos" value="upperright"/>
          </properties>
          <properties key="window">
            <value tag="window" value="graphics"/>
          </properties>
          <properties key="showwindowtitle">
            <value tag="showwindowtitle" value="off"/>
          </properties>
          <properties key="windowtitleactive">
            <value tag="windowtitleactive" value="off"/>
          </properties>
          <properties key="windowtitle">
            <value tag="windowtitle" value=""/>
          </properties>
          <properties key="animating">
            <value tag="animating" value="off"/>
          </properties>
          <properties key="playing">
            <value tag="playing" value="off"/>
          </properties>
          <properties key="allowtableupdate">
            <value tag="allowtableupdate" value="on"/>
          </properties>
          <feature xsi:type="com.comsol.mph-v15:ResultFeatureList" model="/">
            <features key="lngr1">
              <value xsi:type="com.comsol.mph-v15:ResultFeature" tag="lngr1" entityName="Line Graph 1" entityComments="" entityAuthor="" entityCreationTime="1498751088297" operationID="LineGraph" key="true[]constconstactiveoffdataparentparentdifferentialonevalmethodharmonicevalmethodactiveoffexprv0/(1-phi)innerinputallinterplooplevellooplevelindiceslooplevelinputoldanalysistypenoneavailableoldouteranalysistypenoneavailableouterinputalloutersolnum1|outersolnumindicesoutertypenonerecoveroffrefine1resolutionnormalshowinterpoff|off|off|showloopleveloff|off|off|showlooplevelindicesoff|off|off|showlooplevelinputoff|off|off|smoothinternalsolnum1|2|3|4|5|6|7|8|9|a|b|c|d|e|f|g|h|i|j|k|l|solnumindicessolrepresentationsolutioninfosolvertypenonetunit1xdataexprxdatadifferentialoffxdataevalmethodharmonicxdataevalmethodactiveoffxdataexprxxdataunitmGEOMDIMsavepoint1geom1[1]ALLtrue[]datadset1noneinnerinputlastinterplooplevel1|2|3|4|5|6|7|8|9|a|b|c|d|e|f|g|h|i|j|k|l|looplevelindices1|looplevelinputlast|oldanalysistypeTimeoldouteranalysistypenoneavailableouterinputalloutersolnum1|outersolnumindicesoutertypenonepreserveaspectoffshowinterpoff|off|off|showloopleveloff|off|off|showlooplevelindicesoff|off|off|showlooplevelinputon|off|off|solnum1|2|3|4|5|6|7|8|9|a|b|c|d|e|f|g|h|i|j|k|l|solnumindices1|solrepresentationsolutioninfosolvertypesolnumt" status="edited">
                <selection entityName="Selection" entityComments="" entityAuthor="" entityCreationTime="1498751088306" selType="geomdim" geom="//@geom/@geoms[key='geom1']/@value" allgeom="true" dim="1" hDim="1"/>
                <properties key="data">
                  <value tag="data" value="parent" referenceContainerList="//@result/@dataset" compositeIndex="0"/>
                </properties>
                <properties key="readytoplot">
                  <value tag="readytoplot" value="on"/>
                </properties>
                <properties key="solrepresentation">
                  <value tag="solrepresentation" value="solutioninfo"/>
                </properties>
                <properties key="oldanalysistype">
                  <value tag="oldanalysistype" value="noneavailable"/>
                </properties>
                <properties key="oldouteranalysistype">
                  <value tag="oldouteranalysistype" value="noneavailable"/>
                </properties>
                <properties key="outertype">
                  <value tag="outertype" value="none"/>
                </properties>
                <properties key="outerinput">
                  <value tag="outerinput" value="all"/>
                </properties>
                <properties key="outersolnum">
                  <value tag="outersolnum" valueArray="1|1,'1'"/>
                </properties>
                <properties key="outersolnumindices">
                  <value tag="outersolnumindices" valueArray="1|0"/>
                </properties>
                <properties key="outersolnumindices_vector_method">
                  <value tag="outersolnumindices_vector_method" value="step"/>
                </properties>
                <properties key="outersolnumindices_vector_start">
                  <value tag="outersolnumindices_vector_start" value=""/>
                </properties>
                <properties key="outersolnumindices_vector_stop">
                  <value tag="outersolnumindices_vector_stop" value=""/>
                </properties>
                <properties key="outersolnumindices_vector_step">
                  <value tag="outersolnumindices_vector_step" value=""/>
                </properties>
                <properties key="outersolnumindices_vector_numvalues">
                  <value tag="outersolnumindices_vector_numvalues" value=""/>
                </properties>
                <properties key="outersolnumindices_vector_function">
                  <value tag="outersolnumindices_vector_function" value="none"/>
                </properties>
                <properties key="solvertype">
                  <value tag="solvertype" value="none"/>
                </properties>
                <properties key="innerinput">
                  <value tag="innerinput" value="all"/>
                </properties>
                <properties key="solnum">
                  <value tag="solnum" valueArray="1|0"/>
                </properties>
                <properties key="solnumindices">
                  <value tag="solnumindices" valueArray="1|0"/>
                </properties>
                <properties key="solnumindices_vector_method">
                  <value tag="solnumindices_vector_method" value="step"/>
                </properties>
                <properties key="solnumindices_vector_start">
                  <value tag="solnumindices_vector_start" value=""/>
                </properties>
                <properties key="solnumindices_vector_stop">
                  <value tag="solnumindices_vector_stop" value=""/>
                </properties>
                <properties key="solnumindices_vector_step">
                  <value tag="solnumindices_vector_step" value=""/>
                </properties>
                <properties key="solnumindices_vector_numvalues">
                  <value tag="solnumindices_vector_numvalues" value=""/>
                </properties>
                <properties key="solnumindices_vector_function">
                  <value tag="solnumindices_vector_function" value="none"/>
                </properties>
                <properties key="t">
                  <value tag="t" value="" valueArray="1|0"/>
                </properties>
                <properties key="t_vector_method">
                  <value tag="t_vector_method" value="step"/>
                </properties>
                <properties key="t_vector_start">
                  <value tag="t_vector_start" value=""/>
                </properties>
                <properties key="t_vector_stop">
                  <value tag="t_vector_stop" value=""/>
                </properties>
                <properties key="t_vector_step">
                  <value tag="t_vector_step" value=""/>
                </properties>
                <properties key="t_vector_numvalues">
                  <value tag="t_vector_numvalues" value=""/>
                </properties>
                <properties key="t_vector_function">
                  <value tag="t_vector_function" value="none"/>
                </properties>
                <properties key="showlooplevelinput">
                  <value tag="showlooplevelinput" valueArray="1|3,'off','off','off'"/>
                </properties>
                <properties key="looplevelinput">
                  <value tag="looplevelinput" valueArray="1|0"/>
                </properties>
                <properties key="showlooplevel">
                  <value tag="showlooplevel" valueArray="1|3,'off','off','off'"/>
                </properties>
                <properties key="looplevel">
                  <value tag="looplevel" valueArray="0"/>
                </properties>
                <properties key="showlooplevelindices">
                  <value tag="showlooplevelindices" valueArray="1|3,'off','off','off'"/>
                </properties>
                <properties key="looplevelindices">
                  <value tag="looplevelindices" valueArray="0"/>
                </properties>
                <properties key="looplevelindices_vector_method">
                  <value tag="looplevelindices_vector_method" valueArray="1|0"/>
                </properties>
                <properties key="looplevelindices_vector_start">
                  <value tag="looplevelindices_vector_start" valueArray="1|0"/>
                </properties>
                <properties key="looplevelindices_vector_stop">
                  <value tag="looplevelindices_vector_stop" valueArray="1|0"/>
                </properties>
                <properties key="looplevelindices_vector_step">
                  <value tag="looplevelindices_vector_step" valueArray="1|0"/>
                </properties>
                <properties key="looplevelindices_vector_numvalues">
                  <value tag="looplevelindices_vector_numvalues" valueArray="1|0"/>
                </properties>
                <properties key="looplevelindices_vector_function">
                  <value tag="looplevelindices_vector_function" valueArray="1|0"/>
                </properties>
                <properties key="showinterp">
                  <value tag="showinterp" valueArray="1|3,'off','off','off'"/>
                </properties>
                <properties key="interp">
                  <value tag="interp" valueArray="0"/>
                </properties>
                <properties key="interp_vector_method">
                  <value tag="interp_vector_method" valueArray="1|0"/>
                </properties>
                <properties key="interp_vector_start">
                  <value tag="interp_vector_start" valueArray="1|0"/>
                </properties>
                <properties key="interp_vector_stop">
                  <value tag="interp_vector_stop" valueArray="1|0"/>
                </properties>
                <properties key="interp_vector_step">
                  <value tag="interp_vector_step" valueArray="1|0"/>
                </properties>
                <properties key="interp_vector_numvalues">
                  <value tag="interp_vector_numvalues" valueArray="1|0"/>
                </properties>
                <properties key="interp_vector_function">
                  <value tag="interp_vector_function" valueArray="1|0"/>
                </properties>
                <properties key="inputmode">
                  <value tag="inputmode" value="linefirst"/>
                </properties>
                <properties key="cutmode">
                  <value tag="cutmode" value="off"/>
                </properties>
                <properties key="cutline">
                  <value tag="cutline" value=""/>
                </properties>
                <properties key="previewpg">
                  <value tag="previewpg" value=""/>
                </properties>
                <properties key="previewview">
                  <value tag="previewview" value=""/>
                </properties>
                <properties key="previewwindow">
                  <value tag="previewwindow" value=""/>
                </properties>
                <properties key="updatetoolbar">
                  <value tag="updatetoolbar" value="on"/>
                </properties>
                <properties key="listen">
                  <value tag="listen" value="on"/>
                </properties>
                <properties key="linefirst">
                  <value tag="linefirst" valueArray="1|3,'0','0','0'"/>
                </properties>
                <properties key="linesecond">
                  <value tag="linesecond" valueArray="1|3,'0','0','0'"/>
                </properties>
                <properties key="lineisinit">
                  <value tag="lineisinit" value="off"/>
                </properties>
                <properties key="expr">
                  <value tag="expr" value="v0/(1-phi)"/>
                </properties>
                <properties key="unit">
                  <value tag="unit" value="1"/>
                </properties>
                <properties key="descractive">
                  <value tag="descractive" value="off"/>
                </properties>
                <properties key="descr">
                  <value tag="descr" value="v0/(1-phi)"/>
                </properties>
                <properties key="evalmethodactive">
                  <value tag="evalmethodactive" value="off"/>
                </properties>
                <properties key="evalmethod">
                  <value tag="evalmethod" value="harmonic"/>
                </properties>
                <properties key="differential">
                  <value tag="differential" value="on"/>
                </properties>
                <properties key="constactive">
                  <value tag="constactive" value="off"/>
                </properties>
                <properties key="const">
                  <value tag="const" valueArray="0"/>
                </properties>
                <properties key="titletype">
                  <value tag="titletype" value="auto"/>
                </properties>
                <properties key="typeintitle">
                  <value tag="typeintitle" value="on"/>
                </properties>
                <properties key="descriptionintitle">
                  <value tag="descriptionintitle" value="on"/>
                </properties>
                <properties key="expressionintitle">
                  <value tag="expressionintitle" value="off"/>
                </properties>
                <properties key="unitintitle">
                  <value tag="unitintitle" value="on"/>
                </properties>
                <properties key="prefixintitle">
                  <value tag="prefixintitle" value=""/>
                </properties>
                <properties key="suffixintitle">
                  <value tag="suffixintitle" value=""/>
                </properties>
                <properties key="title">
                  <value tag="title" value=""/>
                </properties>
                <properties key="xdata">
                  <value tag="xdata" value="expr"/>
                </properties>
                <properties key="xdataexpr">
                  <value tag="xdataexpr" value="x"/>
                </properties>
                <properties key="xdataunit">
                  <value tag="xdataunit" value="m"/>
                </properties>
                <properties key="xdatadescractive">
                  <value tag="xdatadescractive" value="off"/>
                </properties>
                <properties key="xdatadescr">
                  <value tag="xdatadescr" value="x-coordinate"/>
                </properties>
                <properties key="xdataevalmethodactive">
                  <value tag="xdataevalmethodactive" value="off"/>
                </properties>
                <properties key="xdataevalmethod">
                  <value tag="xdataevalmethod" value="harmonic"/>
                </properties>
                <properties key="xdatadifferential">
                  <value tag="xdatadifferential" value="off"/>
                </properties>
                <properties key="xmin">
                  <value tag="xmin" value="0"/>
                </properties>
                <properties key="xmax">
                  <value tag="xmax" value="6"/>
                </properties>
                <properties key="ymin">
                  <value tag="ymin" value="-2.8715213259831796"/>
                </properties>
                <properties key="ymax">
                  <value tag="ymax" value="-2.8209062766820865"/>
                </properties>
                <properties key="linestyle">
                  <value tag="linestyle" value="solid"/>
                </properties>
                <properties key="showcolor">
                  <value tag="showcolor" value="on"/>
                </properties>
                <properties key="linecolor">
                  <value tag="linecolor" value="cycle"/>
                </properties>
                <properties key="customlinecolor">
                  <value tag="customlinecolor" valueArray="1|3,'0','0','0'"/>
                </properties>
                <properties key="customlinecolor_vector_method">
                  <value tag="customlinecolor_vector_method" value="step"/>
                </properties>
                <properties key="customlinecolor_vector_start">
                  <value tag="customlinecolor_vector_start" value=""/>
                </properties>
                <properties key="customlinecolor_vector_stop">
                  <value tag="customlinecolor_vector_stop" value=""/>
                </properties>
                <properties key="customlinecolor_vector_step">
                  <value tag="customlinecolor_vector_step" value=""/>
                </properties>
                <properties key="customlinecolor_vector_numvalues">
                  <value tag="customlinecolor_vector_numvalues" value=""/>
                </properties>
                <properties key="customlinecolor_vector_function">
                  <value tag="customlinecolor_vector_function" value="none"/>
                </properties>
                <properties key="linewidth">
                  <value tag="linewidth" value="1"/>
                </properties>
                <properties key="linemarker">
                  <value tag="linemarker" value="none"/>
                </properties>
                <properties key="markerpos">
                  <value tag="markerpos" value="interp"/>
                </properties>
                <properties key="markers">
                  <value tag="markers" value="8"/>
                </properties>
                <properties key="linecount">
                  <value tag="linecount" value="1"/>
                </properties>
                <properties key="legend">
                  <value tag="legend" value="off"/>
                </properties>
                <properties key="legendmethod">
                  <value tag="legendmethod" value="automatic"/>
                </properties>
                <properties key="legends">
                  <value tag="legends" valueArray="1|1,'20 s'"/>
                </properties>
                <properties key="autolegends">
                  <value tag="autolegends" valueArray="1|1,'20 s'"/>
                </properties>
                <properties key="resolution">
                  <value tag="resolution" value="normal"/>
                </properties>
                <properties key="refine">
                  <value tag="refine" value="1"/>
                </properties>
                <properties key="smooth">
                  <value tag="smooth" value="internal"/>
                </properties>
                <properties key="recover">
                  <value tag="recover" value="off"/>
                </properties>
                <feature xsi:type="com.comsol.mph-v15:ResultFeatureList" model="/"/>
              </value>
            </features>
          </feature>
        </value>
      </features>
      <features key="pg6">
        <value xsi:type="com.comsol.mph-v15:ResultFeature" tag="pg6" entityName="pressures" entityComments="" entityAuthor="" entityCreationTime="1498751499873" operationID="PlotGroup1D" key="true[]datadset1noneinnerinputmanualinterplooplevel39|looplevelindices1|looplevelinputmanual|oldanalysistypeTimeoldouteranalysistypenoneavailableouterinputalloutersolnum1|outersolnumindicesoutertypenonepreserveaspectoffshowinterpoff|off|off|showlooplevelon|off|off|showlooplevelindicesoff|off|off|showlooplevelinputon|off|off|solnum39|solnumindices1|solrepresentationsolutioninfosolvertypesolnumttrue[]constconstactiveoffdataparentparentdifferentialonevalmethodharmonicevalmethodactiveoffexpr(1/3)*beta1*d((h^3*psix),x)innerinputallinterplooplevellooplevelindiceslooplevelinputoldanalysistypenoneavailableoldouteranalysistypenoneavailableouterinputalloutersolnum1|outersolnumindicesoutertypenonerecoveroffrefine1resolutionnormalshowinterpoff|off|off|showloopleveloff|off|off|showlooplevelindicesoff|off|off|showlooplevelinputoff|off|off|smoothinternalsolnum1|2|3|4|5|6|7|8|9|a|b|c|d|e|f|g|h|i|j|k|l|m|n|o|p|q|r|s|t|u|v|w|x|y|z|10|11|12|13|14|15|16|17|18|19|1a|1b|1c|1d|1e|1f|1g|1h|1i|1j|1k|1l|1m|1n|1o|1p|1q|1r|1s|1t|1u|1v|1w|1x|1y|1z|20|21|22|23|24|25|26|27|28|29|2a|2b|2c|2d|2e|2f|2g|2h|2i|2j|2k|2l|2m|2n|2o|2p|2q|2r|2s|2t|2u|2v|2w|2x|2y|2z|30|31|32|33|34|35|36|37|38|39|3a|3b|3c|3d|3e|3f|3g|3h|3i|3j|3k|3l|3m|3n|3o|3p|3q|3r|3s|3t|3u|3v|3w|3x|3y|3z|40|41|42|43|44|45|46|47|48|49|4a|4b|4c|4d|4e|4f|4g|4h|4i|4j|4k|4l|4m|4n|4o|4p|4q|4r|4s|4t|4u|4v|4w|4x|4y|4z|50|51|52|53|54|55|56|57|58|59|5a|5b|5c|5d|5e|5f|5g|5h|5i|5j|5k|5l|solnumindicessolrepresentationsolutioninfosolvertypenonetunit1/m^2xdataexprxdatadifferentialoffxdataevalmethodharmonicxdataevalmethodactiveoffxdataexprxxdataunitmGEOMDIMsavepoint1geom1[1]ALLtrue[]datadset1noneinnerinputmanualinterplooplevel39|looplevelindices1|looplevelinputmanual|oldanalysistypeTimeoldouteranalysistypenoneavailableouterinputalloutersolnum1|outersolnumindicesoutertypenonepreserveaspectoffshowinterpoff|off|off|showlooplevelon|off|off|showlooplevelindicesoff|off|off|showlooplevelinputon|off|off|solnum39|solnumindices1|solrepresentationsolutioninfosolvertypesolnumttrue[]constconstactiveoffdataparentparentdifferentialonevalmethodharmonicevalmethodactiveoffexprG1*fmodinnerinputallinterplooplevellooplevelindiceslooplevelinputoldanalysistypenoneavailableoldouteranalysistypenoneavailableouterinputalloutersolnum1|outersolnumindicesoutertypenonerecoveroffrefine1resolutionnormalshowinterpoff|off|off|showloopleveloff|off|off|showlooplevelindicesoff|off|off|showlooplevelinputoff|off|off|smoothinternalsolnum1|2|3|4|5|6|7|8|9|a|b|c|d|e|f|g|h|i|j|k|l|m|n|o|p|q|r|s|t|u|v|w|x|y|z|10|11|12|13|14|15|16|17|18|19|1a|1b|1c|1d|1e|1f|1g|1h|1i|1j|1k|1l|1m|1n|1o|1p|1q|1r|1s|1t|1u|1v|1w|1x|1y|1z|20|21|22|23|24|25|26|27|28|29|2a|2b|2c|2d|2e|2f|2g|2h|2i|2j|2k|2l|2m|2n|2o|2p|2q|2r|2s|2t|2u|2v|2w|2x|2y|2z|30|31|32|33|34|35|36|37|38|39|3a|3b|3c|3d|3e|3f|3g|3h|3i|3j|3k|3l|3m|3n|3o|3p|3q|3r|3s|3t|3u|3v|3w|3x|3y|3z|40|41|42|43|44|45|46|47|48|49|4a|4b|4c|4d|4e|4f|4g|4h|4i|4j|4k|4l|4m|4n|4o|4p|4q|4r|4s|4t|4u|4v|4w|4x|4y|4z|50|51|52|53|54|55|56|57|58|59|5a|5b|5c|5d|5e|5f|5g|5h|5i|5j|5k|5l|solnumindicessolrepresentationsolutioninfosolvertypenonetunit1xdataexprxdatadifferentialoffxdataevalmethodharmonicxdataevalmethodactiveoffxdataexprxxdataunitmGEOMDIMsavepoint1geom1[1]ALLtrue[]datadset1noneinnerinputmanualinterplooplevel39|looplevelindices1|looplevelinputmanual|oldanalysistypeTimeoldouteranalysistypenoneavailableouterinputalloutersolnum1|outersolnumindicesoutertypenonepreserveaspectoffshowinterpoff|off|off|showlooplevelon|off|off|showlooplevelindicesoff|off|off|showlooplevelinputon|off|off|solnum39|solnumindices1|solrepresentationsolutioninfosolvertypesolnumttrue[]constconstactiveoffdataparentparentdifferentialonevalmethodharmonicevalmethodactiveoffexpr(1/3)*beta2*d((h^3*px),x)innerinputallinterplooplevellooplevelindiceslooplevelinputoldanalysistypenoneavailableoldouteranalysistypenoneavailableouterinputalloutersolnum1|outersolnumindicesoutertypenonerecoveroffrefine1resolutionnormalshowinterpoff|off|off|showloopleveloff|off|off|showlooplevelindicesoff|off|off|showlooplevelinputoff|off|off|smoothinternalsolnum1|2|3|4|5|6|7|8|9|a|b|c|d|e|f|g|h|i|j|k|l|m|n|o|p|q|r|s|t|u|v|w|x|y|z|10|11|12|13|14|15|16|17|18|19|1a|1b|1c|1d|1e|1f|1g|1h|1i|1j|1k|1l|1m|1n|1o|1p|1q|1r|1s|1t|1u|1v|1w|1x|1y|1z|20|21|22|23|24|25|26|27|28|29|2a|2b|2c|2d|2e|2f|2g|2h|2i|2j|2k|2l|2m|2n|2o|2p|2q|2r|2s|2t|2u|2v|2w|2x|2y|2z|30|31|32|33|34|35|36|37|38|39|3a|3b|3c|3d|3e|3f|3g|3h|3i|3j|3k|3l|3m|3n|3o|3p|3q|3r|3s|3t|3u|3v|3w|3x|3y|3z|40|41|42|43|44|45|46|47|48|49|4a|4b|4c|4d|4e|4f|4g|4h|4i|4j|4k|4l|4m|4n|4o|4p|4q|4r|4s|4t|4u|4v|4w|4x|4y|4z|50|51|52|53|54|55|56|57|58|59|5a|5b|5c|5d|5e|5f|5g|5h|5i|5j|5k|5l|solnumindicessolrepresentationsolutioninfosolvertypenonetunit1/m^2xdataexprxdatadifferentialoffxdataevalmethodharmonicxdataevalmethodactiveoffxdataexprxxdataunitmGEOMDIMsavepoint1geom1[1]ALLtrue[]datadset1noneinnerinputmanualinterplooplevel39|looplevelindices1|looplevelinputmanual|oldanalysistypeTimeoldouteranalysistypenoneavailableouterinputalloutersolnum1|outersolnumindicesoutertypenonepreserveaspectoffshowinterpoff|off|off|showlooplevelon|off|off|showlooplevelindicesoff|off|off|showlooplevelinputon|off|off|solnum39|solnumindices1|solrepresentationsolutioninfosolvertypesolnumt[notactive]" status="edited">
          <properties key="data">
            <value tag="data" value="none" reference="//@result/@dataset/@features[key='dset1']/@value" referenceContainerList="//@result/@dataset" compositeIndex="0"/>
          </properties>
          <properties key="readytoplot">
            <value tag="readytoplot" value="on"/>
          </properties>
          <properties key="solrepresentation">
            <value tag="solrepresentation" value="solutioninfo"/>
          </properties>
          <properties key="oldanalysistype">
            <value tag="oldanalysistype" value="None"/>
          </properties>
          <properties key="oldouteranalysistype">
            <value tag="oldouteranalysistype" value="noneavailable"/>
          </properties>
          <properties key="outertype">
            <value tag="outertype" value="none"/>
          </properties>
          <properties key="outerinput">
            <value tag="outerinput" value="all"/>
          </properties>
          <properties key="outersolnum">
            <value tag="outersolnum" valueArray="1|1,'1'"/>
          </properties>
          <properties key="outersolnumindices">
            <value tag="outersolnumindices" valueArray="1|0"/>
          </properties>
          <properties key="outersolnumindices_vector_method">
            <value tag="outersolnumindices_vector_method" value="step"/>
          </properties>
          <properties key="outersolnumindices_vector_start">
            <value tag="outersolnumindices_vector_start" value=""/>
          </properties>
          <properties key="outersolnumindices_vector_stop">
            <value tag="outersolnumindices_vector_stop" value=""/>
          </properties>
          <properties key="outersolnumindices_vector_step">
            <value tag="outersolnumindices_vector_step" value=""/>
          </properties>
          <properties key="outersolnumindices_vector_numvalues">
            <value tag="outersolnumindices_vector_numvalues" value=""/>
          </properties>
          <properties key="outersolnumindices_vector_function">
            <value tag="outersolnumindices_vector_function" value="none"/>
          </properties>
          <properties key="solvertype">
            <value tag="solvertype" value="none"/>
          </properties>
          <properties key="innerinput">
            <value tag="innerinput" value="all"/>
          </properties>
          <properties key="solnum">
            <value tag="solnum" valueArray="1|0"/>
          </properties>
          <properties key="solnumindices">
            <value tag="solnumindices" value="" valueArray="1|0"/>
          </properties>
          <properties key="solnumindices_vector_method">
            <value tag="solnumindices_vector_method" value="step"/>
          </properties>
          <properties key="solnumindices_vector_start">
            <value tag="solnumindices_vector_start" value=""/>
          </properties>
          <properties key="solnumindices_vector_stop">
            <value tag="solnumindices_vector_stop" value=""/>
          </properties>
          <properties key="solnumindices_vector_step">
            <value tag="solnumindices_vector_step" value=""/>
          </properties>
          <properties key="solnumindices_vector_numvalues">
            <value tag="solnumindices_vector_numvalues" value=""/>
          </properties>
          <properties key="solnumindices_vector_function">
            <value tag="solnumindices_vector_function" value="none"/>
          </properties>
          <properties key="t">
            <value tag="t" value="" valueArray="1|0"/>
          </properties>
          <properties key="t_vector_method">
            <value tag="t_vector_method" value="step"/>
          </properties>
          <properties key="t_vector_start">
            <value tag="t_vector_start" value=""/>
          </properties>
          <properties key="t_vector_stop">
            <value tag="t_vector_stop" value=""/>
          </properties>
          <properties key="t_vector_step">
            <value tag="t_vector_step" value=""/>
          </properties>
          <properties key="t_vector_numvalues">
            <value tag="t_vector_numvalues" value=""/>
          </properties>
          <properties key="t_vector_function">
            <value tag="t_vector_function" value="none"/>
          </properties>
          <properties key="showlooplevelinput">
            <value tag="showlooplevelinput" valueArray="1|3,'off','off','off'"/>
          </properties>
          <properties key="looplevelinput">
            <value tag="looplevelinput" valueArray="1|0"/>
          </properties>
          <properties key="showlooplevel">
            <value tag="showlooplevel" valueArray="1|3,'off','off','off'"/>
          </properties>
          <properties key="looplevel">
            <value tag="looplevel" valueArray="0"/>
          </properties>
          <properties key="showlooplevelindices">
            <value tag="showlooplevelindices" valueArray="1|3,'off','off','off'"/>
          </properties>
          <properties key="looplevelindices">
            <value tag="looplevelindices" valueRows="0"/>
          </properties>
          <properties key="looplevelindices_vector_method">
            <value tag="looplevelindices_vector_method" valueArray="1|0"/>
          </properties>
          <properties key="looplevelindices_vector_start">
            <value tag="looplevelindices_vector_start" valueArray="1|0"/>
          </properties>
          <properties key="looplevelindices_vector_stop">
            <value tag="looplevelindices_vector_stop" valueArray="1|0"/>
          </properties>
          <properties key="looplevelindices_vector_step">
            <value tag="looplevelindices_vector_step" valueArray="1|0"/>
          </properties>
          <properties key="looplevelindices_vector_numvalues">
            <value tag="looplevelindices_vector_numvalues" valueArray="1|0"/>
          </properties>
          <properties key="looplevelindices_vector_function">
            <value tag="looplevelindices_vector_function" valueArray="1|0"/>
          </properties>
          <properties key="showinterp">
            <value tag="showinterp" valueArray="1|3,'off','off','off'"/>
          </properties>
          <properties key="interp">
            <value tag="interp" valueRows="0"/>
          </properties>
          <properties key="interp_vector_method">
            <value tag="interp_vector_method" valueArray="1|0"/>
          </properties>
          <properties key="interp_vector_start">
            <value tag="interp_vector_start" valueArray="1|0"/>
          </properties>
          <properties key="interp_vector_stop">
            <value tag="interp_vector_stop" valueArray="1|0"/>
          </properties>
          <properties key="interp_vector_step">
            <value tag="interp_vector_step" valueArray="1|0"/>
          </properties>
          <properties key="interp_vector_numvalues">
            <value tag="interp_vector_numvalues" valueArray="1|0"/>
          </properties>
          <properties key="interp_vector_function">
            <value tag="interp_vector_function" valueArray="1|0"/>
          </properties>
          <properties key="isnew">
            <value tag="isnew" value="off"/>
          </properties>
          <properties key="probetag">
            <value tag="probetag" value="none"/>
          </properties>
          <properties key="titletype">
            <value tag="titletype" value="auto"/>
          </properties>
          <properties key="datasetintitle">
            <value tag="datasetintitle" value="off"/>
          </properties>
          <properties key="phaseintitle">
            <value tag="phaseintitle" value="off"/>
          </properties>
          <properties key="typeintitle">
            <value tag="typeintitle" value="on"/>
          </properties>
          <properties key="descriptionintitle">
            <value tag="descriptionintitle" value="on"/>
          </properties>
          <properties key="expressionintitle">
            <value tag="expressionintitle" value="off"/>
          </properties>
          <properties key="unitintitle">
            <value tag="unitintitle" value="on"/>
          </properties>
          <properties key="prefixintitle">
            <value tag="prefixintitle" value=""/>
          </properties>
          <properties key="suffixintitle">
            <value tag="suffixintitle" value=""/>
          </properties>
          <properties key="title">
            <value tag="title" value="Line Graph: (1/3)*beta1*d((h^3*psix),x) (1/m&lt;sup>2&lt;/sup>) Line Graph: G1*fmod (1) Line Graph: (1/3)*beta2*d((h^3*px),x) (1/m&lt;sup>2&lt;/sup>)"/>
          </properties>
          <properties key="xlabel">
            <value tag="xlabel" value="x-coordinate (m)"/>
          </properties>
          <properties key="xlabelactive">
            <value tag="xlabelactive" value="off"/>
          </properties>
          <properties key="ylabel">
            <value tag="ylabel" value=""/>
          </properties>
          <properties key="ylabelactive">
            <value tag="ylabelactive" value="off"/>
          </properties>
          <properties key="renderdatacached">
            <value tag="renderdatacached" value="off"/>
          </properties>
          <properties key="inputmode">
            <value tag="inputmode" value="none"/>
          </properties>
          <properties key="cutmode">
            <value tag="cutmode" value="none"/>
          </properties>
          <properties key="planedepth">
            <value tag="planedepth" value="0.5"/>
          </properties>
          <properties key="lastinputmode">
            <value tag="lastinputmode" value="none"/>
          </properties>
          <properties key="linefirst">
            <value tag="linefirst" valueArray="1|3,'0','0','0'"/>
          </properties>
          <properties key="linesecond">
            <value tag="linesecond" valueArray="1|3,'0','0','0'"/>
          </properties>
          <properties key="lineisinit">
            <value tag="lineisinit" value="off"/>
          </properties>
          <properties key="planefirst">
            <value tag="planefirst" valueArray="1|3,'0','0','0'"/>
          </properties>
          <properties key="planesecond">
            <value tag="planesecond" valueArray="1|3,'0','0','0'"/>
          </properties>
          <properties key="planeisinit">
            <value tag="planeisinit" value="off"/>
          </properties>
          <properties key="cutlineds">
            <value tag="cutlineds" value=""/>
          </properties>
          <properties key="cutlinedshash">
            <value tag="cutlinedshash" value="0"/>
          </properties>
          <properties key="cutplaneds">
            <value tag="cutplaneds" value=""/>
          </properties>
          <properties key="cutplanedshash">
            <value tag="cutplanedshash" value="0"/>
          </properties>
          <properties key="cutlinepg">
            <value tag="cutlinepg" value=""/>
          </properties>
          <properties key="cutlinepgds">
            <value tag="cutlinepgds" value=""/>
          </properties>
          <properties key="cutplanepg">
            <value tag="cutplanepg" value=""/>
          </properties>
          <properties key="cutplanepgds">
            <value tag="cutplanepgds" value=""/>
          </properties>
          <properties key="cutlineplot">
            <value tag="cutlineplot" value=""/>
          </properties>
          <properties key="cutplaneplot">
            <value tag="cutplaneplot" value=""/>
          </properties>
          <properties key="axislimits">
            <value tag="axislimits" value="off"/>
          </properties>
          <properties key="xmin">
            <value tag="xmin" value="-0.1849994659423828"/>
          </properties>
          <properties key="xmax">
            <value tag="xmax" value="18.684999465942383"/>
          </properties>
          <properties key="ymin">
            <value tag="ymin" value="-0.012190199457108974"/>
          </properties>
          <properties key="ymax">
            <value tag="ymax" value="0.01110250037163496"/>
          </properties>
          <properties key="preserveaspect">
            <value tag="preserveaspect" value="off"/>
          </properties>
          <properties key="xlog">
            <value tag="xlog" value="off"/>
          </properties>
          <properties key="ylog">
            <value tag="ylog" value="off"/>
          </properties>
          <properties key="manualgrid">
            <value tag="manualgrid" value="off"/>
          </properties>
          <properties key="xspacing">
            <value tag="xspacing" value="1"/>
          </properties>
          <properties key="yspacing">
            <value tag="yspacing" value="1"/>
          </properties>
          <properties key="xextra">
            <value tag="xextra" valueArray="1|0"/>
          </properties>
          <properties key="xextra_vector_method">
            <value tag="xextra_vector_method" value="step"/>
          </properties>
          <properties key="xextra_vector_start">
            <value tag="xextra_vector_start" value=""/>
          </properties>
          <properties key="xextra_vector_stop">
            <value tag="xextra_vector_stop" value=""/>
          </properties>
          <properties key="xextra_vector_step">
            <value tag="xextra_vector_step" value=""/>
          </properties>
          <properties key="xextra_vector_numvalues">
            <value tag="xextra_vector_numvalues" value=""/>
          </properties>
          <properties key="xextra_vector_function">
            <value tag="xextra_vector_function" value="none"/>
          </properties>
          <properties key="yextra">
            <value tag="yextra" valueArray="1|0"/>
          </properties>
          <properties key="yextra_vector_method">
            <value tag="yextra_vector_method" value="step"/>
          </properties>
          <properties key="yextra_vector_start">
            <value tag="yextra_vector_start" value=""/>
          </properties>
          <properties key="yextra_vector_stop">
            <value tag="yextra_vector_stop" value=""/>
          </properties>
          <properties key="yextra_vector_step">
            <value tag="yextra_vector_step" value=""/>
          </properties>
          <properties key="yextra_vector_numvalues">
            <value tag="yextra_vector_numvalues" value=""/>
          </properties>
          <properties key="yextra_vector_function">
            <value tag="yextra_vector_function" value="none"/>
          </properties>
          <properties key="legendpos">
            <value tag="legendpos" value="upperright"/>
          </properties>
          <properties key="window">
            <value tag="window" value="graphics"/>
          </properties>
          <properties key="showwindowtitle">
            <value tag="showwindowtitle" value="off"/>
          </properties>
          <properties key="windowtitleactive">
            <value tag="windowtitleactive" value="off"/>
          </properties>
          <properties key="windowtitle">
            <value tag="windowtitle" value=""/>
          </properties>
          <properties key="animating">
            <value tag="animating" value="off"/>
          </properties>
          <properties key="playing">
            <value tag="playing" value="off"/>
          </properties>
          <properties key="allowtableupdate">
            <value tag="allowtableupdate" value="on"/>
          </properties>
          <feature xsi:type="com.comsol.mph-v15:ResultFeatureList" model="/">
            <features key="lngr1">
              <value xsi:type="com.comsol.mph-v15:ResultFeature" tag="lngr1" entityName="Line Graph 1" entityComments="" entityAuthor="" entityCreationTime="1498751511988" operationID="LineGraph" key="true[]constconstactiveoffdataparentparentdifferentialonevalmethodharmonicevalmethodactiveoffexpr(1/3)*beta1*d((h^3*psix),x)innerinputallinterplooplevellooplevelindiceslooplevelinputoldanalysistypenoneavailableoldouteranalysistypenoneavailableouterinputalloutersolnum1|outersolnumindicesoutertypenonerecoveroffrefine1resolutionnormalshowinterpoff|off|off|showloopleveloff|off|off|showlooplevelindicesoff|off|off|showlooplevelinputoff|off|off|smoothinternalsolnum1|2|3|4|5|6|7|8|9|a|b|c|d|e|f|g|h|i|j|k|l|m|n|o|p|q|r|s|t|u|v|w|x|y|z|10|11|12|13|14|15|16|17|18|19|1a|1b|1c|1d|1e|1f|1g|1h|1i|1j|1k|1l|1m|1n|1o|1p|1q|1r|1s|1t|1u|1v|1w|1x|1y|1z|20|21|22|23|24|25|26|27|28|29|2a|2b|2c|2d|2e|2f|2g|2h|2i|2j|2k|2l|2m|2n|2o|2p|2q|2r|2s|2t|2u|2v|2w|2x|2y|2z|30|31|32|33|34|35|36|37|38|39|3a|3b|3c|3d|3e|3f|3g|3h|3i|3j|3k|3l|3m|3n|3o|3p|3q|3r|3s|3t|3u|3v|3w|3x|3y|3z|40|41|42|43|44|45|46|47|48|49|4a|4b|4c|4d|4e|4f|4g|4h|4i|4j|4k|4l|4m|4n|4o|4p|4q|4r|4s|4t|4u|4v|4w|4x|4y|4z|50|51|52|53|54|55|56|57|58|59|5a|5b|5c|5d|5e|5f|5g|5h|5i|5j|5k|5l|solnumindicessolrepresentationsolutioninfosolvertypenonetunit1/m^2xdataexprxdatadifferentialoffxdataevalmethodharmonicxdataevalmethodactiveoffxdataexprxxdataunitmGEOMDIMsavepoint1geom1[1]ALLtrue[]datadset1noneinnerinputmanualinterplooplevel39|looplevelindices1|looplevelinputmanual|oldanalysistypeTimeoldouteranalysistypenoneavailableouterinputalloutersolnum1|outersolnumindicesoutertypenonepreserveaspectoffshowinterpoff|off|off|showlooplevelon|off|off|showlooplevelindicesoff|off|off|showlooplevelinputon|off|off|solnum39|solnumindices1|solrepresentationsolutioninfosolvertypesolnumt" status="edited">
                <selection entityName="Selection" entityComments="" entityAuthor="" entityCreationTime="1498751512000" selType="geomdim" geom="//@geom/@geoms[key='geom1']/@value" allgeom="true" dim="1" hDim="1"/>
                <properties key="data">
                  <value tag="data" value="parent" referenceContainerList="//@result/@dataset" compositeIndex="0"/>
                </properties>
                <properties key="readytoplot">
                  <value tag="readytoplot" value="on"/>
                </properties>
                <properties key="solrepresentation">
                  <value tag="solrepresentation" value="solutioninfo"/>
                </properties>
                <properties key="oldanalysistype">
                  <value tag="oldanalysistype" value="noneavailable"/>
                </properties>
                <properties key="oldouteranalysistype">
                  <value tag="oldouteranalysistype" value="noneavailable"/>
                </properties>
                <properties key="outertype">
                  <value tag="outertype" value="none"/>
                </properties>
                <properties key="outerinput">
                  <value tag="outerinput" value="all"/>
                </properties>
                <properties key="outersolnum">
                  <value tag="outersolnum" valueArray="1|1,'1'"/>
                </properties>
                <properties key="outersolnumindices">
                  <value tag="outersolnumindices" valueArray="1|0"/>
                </properties>
                <properties key="outersolnumindices_vector_method">
                  <value tag="outersolnumindices_vector_method" value="step"/>
                </properties>
                <properties key="outersolnumindices_vector_start">
                  <value tag="outersolnumindices_vector_start" value=""/>
                </properties>
                <properties key="outersolnumindices_vector_stop">
                  <value tag="outersolnumindices_vector_stop" value=""/>
                </properties>
                <properties key="outersolnumindices_vector_step">
                  <value tag="outersolnumindices_vector_step" value=""/>
                </properties>
                <properties key="outersolnumindices_vector_numvalues">
                  <value tag="outersolnumindices_vector_numvalues" value=""/>
                </properties>
                <properties key="outersolnumindices_vector_function">
                  <value tag="outersolnumindices_vector_function" value="none"/>
                </properties>
                <properties key="solvertype">
                  <value tag="solvertype" value="none"/>
                </properties>
                <properties key="innerinput">
                  <value tag="innerinput" value="all"/>
                </properties>
                <properties key="solnum">
                  <value tag="solnum" valueArray="1|0"/>
                </properties>
                <properties key="solnumindices">
                  <value tag="solnumindices" valueArray="1|0"/>
                </properties>
                <properties key="solnumindices_vector_method">
                  <value tag="solnumindices_vector_method" value="step"/>
                </properties>
                <properties key="solnumindices_vector_start">
                  <value tag="solnumindices_vector_start" value=""/>
                </properties>
                <properties key="solnumindices_vector_stop">
                  <value tag="solnumindices_vector_stop" value=""/>
                </properties>
                <properties key="solnumindices_vector_step">
                  <value tag="solnumindices_vector_step" value=""/>
                </properties>
                <properties key="solnumindices_vector_numvalues">
                  <value tag="solnumindices_vector_numvalues" value=""/>
                </properties>
                <properties key="solnumindices_vector_function">
                  <value tag="solnumindices_vector_function" value="none"/>
                </properties>
                <properties key="t">
                  <value tag="t" value="" valueArray="1|0"/>
                </properties>
                <properties key="t_vector_method">
                  <value tag="t_vector_method" value="step"/>
                </properties>
                <properties key="t_vector_start">
                  <value tag="t_vector_start" value=""/>
                </properties>
                <properties key="t_vector_stop">
                  <value tag="t_vector_stop" value=""/>
                </properties>
                <properties key="t_vector_step">
                  <value tag="t_vector_step" value=""/>
                </properties>
                <properties key="t_vector_numvalues">
                  <value tag="t_vector_numvalues" value=""/>
                </properties>
                <properties key="t_vector_function">
                  <value tag="t_vector_function" value="none"/>
                </properties>
                <properties key="showlooplevelinput">
                  <value tag="showlooplevelinput" valueArray="1|3,'off','off','off'"/>
                </properties>
                <properties key="looplevelinput">
                  <value tag="looplevelinput" valueArray="1|0"/>
                </properties>
                <properties key="showlooplevel">
                  <value tag="showlooplevel" valueArray="1|3,'off','off','off'"/>
                </properties>
                <properties key="looplevel">
                  <value tag="looplevel" valueArray="0"/>
                </properties>
                <properties key="showlooplevelindices">
                  <value tag="showlooplevelindices" valueArray="1|3,'off','off','off'"/>
                </properties>
                <properties key="looplevelindices">
                  <value tag="looplevelindices" valueArray="0"/>
                </properties>
                <properties key="looplevelindices_vector_method">
                  <value tag="looplevelindices_vector_method" valueArray="1|0"/>
                </properties>
                <properties key="looplevelindices_vector_start">
                  <value tag="looplevelindices_vector_start" valueArray="1|0"/>
                </properties>
                <properties key="looplevelindices_vector_stop">
                  <value tag="looplevelindices_vector_stop" valueArray="1|0"/>
                </properties>
                <properties key="looplevelindices_vector_step">
                  <value tag="looplevelindices_vector_step" valueArray="1|0"/>
                </properties>
                <properties key="looplevelindices_vector_numvalues">
                  <value tag="looplevelindices_vector_numvalues" valueArray="1|0"/>
                </properties>
                <properties key="looplevelindices_vector_function">
                  <value tag="looplevelindices_vector_function" valueArray="1|0"/>
                </properties>
                <properties key="showinterp">
                  <value tag="showinterp" valueArray="1|3,'off','off','off'"/>
                </properties>
                <properties key="interp">
                  <value tag="interp" valueArray="0"/>
                </properties>
                <properties key="interp_vector_method">
                  <value tag="interp_vector_method" valueArray="1|0"/>
                </properties>
                <properties key="interp_vector_start">
                  <value tag="interp_vector_start" valueArray="1|0"/>
                </properties>
                <properties key="interp_vector_stop">
                  <value tag="interp_vector_stop" valueArray="1|0"/>
                </properties>
                <properties key="interp_vector_step">
                  <value tag="interp_vector_step" valueArray="1|0"/>
                </properties>
                <properties key="interp_vector_numvalues">
                  <value tag="interp_vector_numvalues" valueArray="1|0"/>
                </properties>
                <properties key="interp_vector_function">
                  <value tag="interp_vector_function" valueArray="1|0"/>
                </properties>
                <properties key="inputmode">
                  <value tag="inputmode" value="linefirst"/>
                </properties>
                <properties key="cutmode">
                  <value tag="cutmode" value="off"/>
                </properties>
                <properties key="cutline">
                  <value tag="cutline" value=""/>
                </properties>
                <properties key="previewpg">
                  <value tag="previewpg" value=""/>
                </properties>
                <properties key="previewview">
                  <value tag="previewview" value=""/>
                </properties>
                <properties key="previewwindow">
                  <value tag="previewwindow" value=""/>
                </properties>
                <properties key="updatetoolbar">
                  <value tag="updatetoolbar" value="on"/>
                </properties>
                <properties key="listen">
                  <value tag="listen" value="on"/>
                </properties>
                <properties key="linefirst">
                  <value tag="linefirst" valueArray="1|3,'0','0','0'"/>
                </properties>
                <properties key="linesecond">
                  <value tag="linesecond" valueArray="1|3,'0','0','0'"/>
                </properties>
                <properties key="lineisinit">
                  <value tag="lineisinit" value="off"/>
                </properties>
                <properties key="expr">
                  <value tag="expr" value="(1/3)*beta1*d((h^3*psix),x)"/>
                </properties>
                <properties key="unit">
                  <value tag="unit" value="1/m^2"/>
                </properties>
                <properties key="descractive">
                  <value tag="descractive" value="off"/>
                </properties>
                <properties key="descr">
                  <value tag="descr" value="(1/3)*beta1*d((h^3*psix),x)"/>
                </properties>
                <properties key="evalmethodactive">
                  <value tag="evalmethodactive" value="off"/>
                </properties>
                <properties key="evalmethod">
                  <value tag="evalmethod" value="harmonic"/>
                </properties>
                <properties key="differential">
                  <value tag="differential" value="on"/>
                </properties>
                <properties key="constactive">
                  <value tag="constactive" value="off"/>
                </properties>
                <properties key="const">
                  <value tag="const" valueArray="0"/>
                </properties>
                <properties key="titletype">
                  <value tag="titletype" value="auto"/>
                </properties>
                <properties key="typeintitle">
                  <value tag="typeintitle" value="on"/>
                </properties>
                <properties key="descriptionintitle">
                  <value tag="descriptionintitle" value="on"/>
                </properties>
                <properties key="expressionintitle">
                  <value tag="expressionintitle" value="off"/>
                </properties>
                <properties key="unitintitle">
                  <value tag="unitintitle" value="on"/>
                </properties>
                <properties key="prefixintitle">
                  <value tag="prefixintitle" value=""/>
                </properties>
                <properties key="suffixintitle">
                  <value tag="suffixintitle" value=""/>
                </properties>
                <properties key="title">
                  <value tag="title" value=""/>
                </properties>
                <properties key="xdata">
                  <value tag="xdata" value="expr"/>
                </properties>
                <properties key="xdataexpr">
                  <value tag="xdataexpr" value="x"/>
                </properties>
                <properties key="xdataunit">
                  <value tag="xdataunit" value="m"/>
                </properties>
                <properties key="xdatadescractive">
                  <value tag="xdatadescractive" value="off"/>
                </properties>
                <properties key="xdatadescr">
                  <value tag="xdatadescr" value="x-coordinate"/>
                </properties>
                <properties key="xdataevalmethodactive">
                  <value tag="xdataevalmethodactive" value="off"/>
                </properties>
                <properties key="xdataevalmethod">
                  <value tag="xdataevalmethod" value="harmonic"/>
                </properties>
                <properties key="xdatadifferential">
                  <value tag="xdatadifferential" value="off"/>
                </properties>
                <properties key="xmin">
                  <value tag="xmin" value="0"/>
                </properties>
                <properties key="xmax">
                  <value tag="xmax" value="18.5"/>
                </properties>
                <properties key="ymin">
                  <value tag="ymin" value="-0.0119618407195376"/>
                </properties>
                <properties key="ymax">
                  <value tag="ymax" value="0.010874141103866322"/>
                </properties>
                <properties key="linestyle">
                  <value tag="linestyle" value="solid"/>
                </properties>
                <properties key="showcolor">
                  <value tag="showcolor" value="on"/>
                </properties>
                <properties key="linecolor">
                  <value tag="linecolor" value="blue"/>
                </properties>
                <properties key="customlinecolor">
                  <value tag="customlinecolor" valueArray="1|3,'0','0','1'"/>
                </properties>
                <properties key="customlinecolor_vector_method">
                  <value tag="customlinecolor_vector_method" value="step"/>
                </properties>
                <properties key="customlinecolor_vector_start">
                  <value tag="customlinecolor_vector_start" value=""/>
                </properties>
                <properties key="customlinecolor_vector_stop">
                  <value tag="customlinecolor_vector_stop" value=""/>
                </properties>
                <properties key="customlinecolor_vector_step">
                  <value tag="customlinecolor_vector_step" value=""/>
                </properties>
                <properties key="customlinecolor_vector_numvalues">
                  <value tag="customlinecolor_vector_numvalues" value=""/>
                </properties>
                <properties key="customlinecolor_vector_function">
                  <value tag="customlinecolor_vector_function" value="none"/>
                </properties>
                <properties key="linewidth">
                  <value tag="linewidth" value="1"/>
                </properties>
                <properties key="linemarker">
                  <value tag="linemarker" value="none"/>
                </properties>
                <properties key="markerpos">
                  <value tag="markerpos" value="interp"/>
                </properties>
                <properties key="markers">
                  <value tag="markers" value="8"/>
                </properties>
                <properties key="linecount">
                  <value tag="linecount" value="1"/>
                </properties>
                <properties key="legend">
                  <value tag="legend" value="on"/>
                </properties>
                <properties key="legendmethod">
                  <value tag="legendmethod" value="manual"/>
                </properties>
                <properties key="legends">
                  <value tag="legends" valueArray="1|1,'osmotic term'"/>
                </properties>
                <properties key="autolegends">
                  <value tag="autolegends" valueArray="1|1,'116 s'"/>
                </properties>
                <properties key="resolution">
                  <value tag="resolution" value="normal"/>
                </properties>
                <properties key="refine">
                  <value tag="refine" value="1"/>
                </properties>
                <properties key="smooth">
                  <value tag="smooth" value="internal"/>
                </properties>
                <properties key="recover">
                  <value tag="recover" value="off"/>
                </properties>
                <feature xsi:type="com.comsol.mph-v15:ResultFeatureList" model="/"/>
              </value>
            </features>
            <features key="lngr2">
              <value xsi:type="com.comsol.mph-v15:ResultFeature" tag="lngr2" entityName="Line Graph 2" entityComments="" entityAuthor="" entityCreationTime="1498752934181" operationID="LineGraph" key="true[]constconstactiveoffdataparentparentdifferentialonevalmethodharmonicevalmethodactiveoffexprG1*fmodinnerinputallinterplooplevellooplevelindiceslooplevelinputoldanalysistypenoneavailableoldouteranalysistypenoneavailableouterinputalloutersolnum1|outersolnumindicesoutertypenonerecoveroffrefine1resolutionnormalshowinterpoff|off|off|showloopleveloff|off|off|showlooplevelindicesoff|off|off|showlooplevelinputoff|off|off|smoothinternalsolnum1|2|3|4|5|6|7|8|9|a|b|c|d|e|f|g|h|i|j|k|l|m|n|o|p|q|r|s|t|u|v|w|x|y|z|10|11|12|13|14|15|16|17|18|19|1a|1b|1c|1d|1e|1f|1g|1h|1i|1j|1k|1l|1m|1n|1o|1p|1q|1r|1s|1t|1u|1v|1w|1x|1y|1z|20|21|22|23|24|25|26|27|28|29|2a|2b|2c|2d|2e|2f|2g|2h|2i|2j|2k|2l|2m|2n|2o|2p|2q|2r|2s|2t|2u|2v|2w|2x|2y|2z|30|31|32|33|34|35|36|37|38|39|3a|3b|3c|3d|3e|3f|3g|3h|3i|3j|3k|3l|3m|3n|3o|3p|3q|3r|3s|3t|3u|3v|3w|3x|3y|3z|40|41|42|43|44|45|46|47|48|49|4a|4b|4c|4d|4e|4f|4g|4h|4i|4j|4k|4l|4m|4n|4o|4p|4q|4r|4s|4t|4u|4v|4w|4x|4y|4z|50|51|52|53|54|55|56|57|58|59|5a|5b|5c|5d|5e|5f|5g|5h|5i|5j|5k|5l|solnumindicessolrepresentationsolutioninfosolvertypenonetunit1xdataexprxdatadifferentialoffxdataevalmethodharmonicxdataevalmethodactiveoffxdataexprxxdataunitmGEOMDIMsavepoint1geom1[1]ALLtrue[]datadset1noneinnerinputmanualinterplooplevel39|looplevelindices1|looplevelinputmanual|oldanalysistypeTimeoldouteranalysistypenoneavailableouterinputalloutersolnum1|outersolnumindicesoutertypenonepreserveaspectoffshowinterpoff|off|off|showlooplevelon|off|off|showlooplevelindicesoff|off|off|showlooplevelinputon|off|off|solnum39|solnumindices1|solrepresentationsolutioninfosolvertypesolnumt" status="edited">
                <selection entityName="Selection" entityComments="" entityAuthor="" entityCreationTime="1498752934193" selType="geomdim" geom="//@geom/@geoms[key='geom1']/@value" allgeom="true" dim="1" hDim="1"/>
                <properties key="data">
                  <value tag="data" value="parent" referenceContainerList="//@result/@dataset" compositeIndex="0"/>
                </properties>
                <properties key="readytoplot">
                  <value tag="readytoplot" value="on"/>
                </properties>
                <properties key="solrepresentation">
                  <value tag="solrepresentation" value="solutioninfo"/>
                </properties>
                <properties key="oldanalysistype">
                  <value tag="oldanalysistype" value="noneavailable"/>
                </properties>
                <properties key="oldouteranalysistype">
                  <value tag="oldouteranalysistype" value="noneavailable"/>
                </properties>
                <properties key="outertype">
                  <value tag="outertype" value="none"/>
                </properties>
                <properties key="outerinput">
                  <value tag="outerinput" value="all"/>
                </properties>
                <properties key="outersolnum">
                  <value tag="outersolnum" valueArray="1|1,'1'"/>
                </properties>
                <properties key="outersolnumindices">
                  <value tag="outersolnumindices" valueArray="1|0"/>
                </properties>
                <properties key="outersolnumindices_vector_method">
                  <value tag="outersolnumindices_vector_method" value="step"/>
                </properties>
                <properties key="outersolnumindices_vector_start">
                  <value tag="outersolnumindices_vector_start" value=""/>
                </properties>
                <properties key="outersolnumindices_vector_stop">
                  <value tag="outersolnumindices_vector_stop" value=""/>
                </properties>
                <properties key="outersolnumindices_vector_step">
                  <value tag="outersolnumindices_vector_step" value=""/>
                </properties>
                <properties key="outersolnumindices_vector_numvalues">
                  <value tag="outersolnumindices_vector_numvalues" value=""/>
                </properties>
                <properties key="outersolnumindices_vector_function">
                  <value tag="outersolnumindices_vector_function" value="none"/>
                </properties>
                <properties key="solvertype">
                  <value tag="solvertype" value="none"/>
                </properties>
                <properties key="innerinput">
                  <value tag="innerinput" value="all"/>
                </properties>
                <properties key="solnum">
                  <value tag="solnum" valueArray="1|0"/>
                </properties>
                <properties key="solnumindices">
                  <value tag="solnumindices" valueArray="1|0"/>
                </properties>
                <properties key="solnumindices_vector_method">
                  <value tag="solnumindices_vector_method" value="step"/>
                </properties>
                <properties key="solnumindices_vector_start">
                  <value tag="solnumindices_vector_start" value=""/>
                </properties>
                <properties key="solnumindices_vector_stop">
                  <value tag="solnumindices_vector_stop" value=""/>
                </properties>
                <properties key="solnumindices_vector_step">
                  <value tag="solnumindices_vector_step" value=""/>
                </properties>
                <properties key="solnumindices_vector_numvalues">
                  <value tag="solnumindices_vector_numvalues" value=""/>
                </properties>
                <properties key="solnumindices_vector_function">
                  <value tag="solnumindices_vector_function" value="none"/>
                </properties>
                <properties key="t">
                  <value tag="t" value="" valueArray="1|0"/>
                </properties>
                <properties key="t_vector_method">
                  <value tag="t_vector_method" value="step"/>
                </properties>
                <properties key="t_vector_start">
                  <value tag="t_vector_start" value=""/>
                </properties>
                <properties key="t_vector_stop">
                  <value tag="t_vector_stop" value=""/>
                </properties>
                <properties key="t_vector_step">
                  <value tag="t_vector_step" value=""/>
                </properties>
                <properties key="t_vector_numvalues">
                  <value tag="t_vector_numvalues" value=""/>
                </properties>
                <properties key="t_vector_function">
                  <value tag="t_vector_function" value="none"/>
                </properties>
                <properties key="showlooplevelinput">
                  <value tag="showlooplevelinput" valueArray="1|3,'off','off','off'"/>
                </properties>
                <properties key="looplevelinput">
                  <value tag="looplevelinput" valueArray="1|0"/>
                </properties>
                <properties key="showlooplevel">
                  <value tag="showlooplevel" valueArray="1|3,'off','off','off'"/>
                </properties>
                <properties key="looplevel">
                  <value tag="looplevel" valueArray="0"/>
                </properties>
                <properties key="showlooplevelindices">
                  <value tag="showlooplevelindices" valueArray="1|3,'off','off','off'"/>
                </properties>
                <properties key="looplevelindices">
                  <value tag="looplevelindices" valueArray="0"/>
                </properties>
                <properties key="looplevelindices_vector_method">
                  <value tag="looplevelindices_vector_method" valueArray="1|0"/>
                </properties>
                <properties key="looplevelindices_vector_start">
                  <value tag="looplevelindices_vector_start" valueArray="1|0"/>
                </properties>
                <properties key="looplevelindices_vector_stop">
                  <value tag="looplevelindices_vector_stop" valueArray="1|0"/>
                </properties>
                <properties key="looplevelindices_vector_step">
                  <value tag="looplevelindices_vector_step" valueArray="1|0"/>
                </properties>
                <properties key="looplevelindices_vector_numvalues">
                  <value tag="looplevelindices_vector_numvalues" valueArray="1|0"/>
                </properties>
                <properties key="looplevelindices_vector_function">
                  <value tag="looplevelindices_vector_function" valueArray="1|0"/>
                </properties>
                <properties key="showinterp">
                  <value tag="showinterp" valueArray="1|3,'off','off','off'"/>
                </properties>
                <properties key="interp">
[truncated: 180,850 more chars]
